# Supplementary material for: ABC transportome inventory of human pathogenic yeast Candida glabrata: Phylogenetic and expression analysis
Source: PLoS One. 2018 Aug 28;13(8):e0202993. doi: 10.1371/journal.pone.0202993 (PMC6112666; doi:10.1371/journal.pone.0202993)
Supplement: S2 File — (XLSX) [file pone.0202993.s003.xlsx]

## Sheet: Sheet1
Localization prediction of all ABC proteins in C. glabrata using online softwares LocTree3 and WoLF PSORT
ABC protein coding genes	LocTree3	WoLF PSORT
CAGL0K00363g	Nucleus	Plasma membrane
CAGL0A01133g	Mitochondrial membrane	Mitochondrial membrane
CAGL0M13739g	Mitochondrial membrane	Plasma membrane
CAGL0E00385g	Mitochondrial membrane	Mitochondrial membrane
CAGL0E03982g	Vacuolar membrane	Plasma membrane
CAGL0C03289g	Vacuolar membrane	Plasma membrane
CAGL0E03355g	Vacuolar membrane	Plasma membrane
CAGL0L06402g	Vacuolar membrane	Plasma membrane
CAGL0G00242g	Vacuolar membrane	Plasma membrane
CAGL0D00352g	Peroxisomal membrane	Mitochondrial membrane
CAGL0M02387g	Peroxisomal membrane	Nucleus
CAGL0G08041g	Nucleus	Plasma membrane
CAGL0C02343g	Cytoplasm	Mitochondria
CAGL0D03674g	Cytoplasm	Nucleus
CAGL0K10472g	Cytoplasm	Nucleus
CAGL0B03487g	Cytoplasm	Cytoplasm
CAGL0I08019g	Nucleus	Plasma membrane
CAGL0M01760g	Plasma membrane	Plasma membrane
CAGL0I04862g	Plasma membrane	Plasma membrane
CAGL0F02717g	Plasma membrane	Plasma membrane
CAGL0M07293g	Plasma membrane	Plasma membrane
CAGL0F01419g	Plasma membrane	Plasma membrane
CAGL0L07744g	ER membrane	Plasma membrane
CAGL0G05093g	Mitochondria	Mitochondria
CAGL0K12474g	Cytoplasm	Cytoplasm
