# Supplementary material for: ABC transportome inventory of human pathogenic yeast Candida glabrata: Phylogenetic and expression analysis
Source: PLoS One. 2018 Aug 28;13(8):e0202993. doi: 10.1371/journal.pone.0202993 (PMC6112666; doi:10.1371/journal.pone.0202993)
Supplement: S4 File — (XLSX) [file pone.0202993.s005.xlsx]

## Sheet: C. neofomins
Complete amino acid sequences of ABC proteins
Protein coding ORF and Family	sequences
Cn_CNA07730_ABCB	MSASPGPTAAAAGSDHLQARRDEEVIDSEKDVLAHDAHAVNSGIPYPTATAPNIGVPTVSTSVGRVSSAPEEKISRSSIAASSDTLRNPPLEKSTSNAVSKSHTHKKSKFNFLKSRKKKEEEERKNKEKEKEASVLPPVSFFALFRFAAPLEIVAMVLGLVLAVAAGCCQPLMTLIFGRLTTSFTNYAVIVNQISQVGLTPETSAALQAAKDDLKTQSGHNALYLMAIGIAMFLATWLYMFIWNVTGELNSKRIRERYLAAVLRQEIAYFDDLGAGEVATRIQTDCHLVQEGTSEKVALVFQYAGTFVCGFVLAFVRSPRLAGALISILPVIMLCGGIMMTAMAKFGTAALDHIAKAGSLAEEVIASIRTVQAFGKEKILGDKFADHIEQSKIVGRKGS…
Cn_CNB01030_ABCB	MVFKCGGKSEYRMGGLVWGRGFAENTRSGRLRPGNWSRGRSGYPRSCGDGGMSVCLSLCLFGVPECRLLFFRWRTKRDEKQKDTMIQPGGGGGDGVSIIAPASSAPIQAPQPLAHLYAGAPMSTSSRFASPDRVELVALTPRQLPPTSDGSPFHDRHSVATPVASMAEESDGLSGYGYGRSRQKTAPGYQFANPSPAGLDEKRGQPVSFGPMLDEITPPSQWRRSLYPADAPPIPASTFERHLGLVPLPTSPATSHRIMPVSEPIKPRFRRLFVFTTTRDYILLLCPAVVLSILSALIQPYMSIVIGNAFAIFAAYPLNTSLATDADRAALRSGVASTSIQLTVAGVLALLFNYLKGVMWTRYGETVADRLRAKVYHGVQGKPMEWYDMGMGMREEEQG…
Cn_CNB01820_ABCB	MLGTTVGFHVHLRQQLFASAVRVRPMAGSRCLDVLPTQPRLLLQQRPRLCRTLTNRSSQPSIQQSRSDKSAQPELAEIDTTTPERPAKRQSLISRLTSKVSLQSTKGASSENGESETGASSVRKLISLAKPESRHLSVAVGLLLVSSSVSMLVPLTIGKLIDFFSTNSSTFLGLSFPVAAGLLAVTFCVGAAANAGRAIIMRTSGQRIIARVRNQAYHSTLRQEPEFADRSAGDIVSRLSVDTNILGDSVTSNLSDGLRALISATVGVAAMFWISAKLTLVMLCVVPPVSLGAVFYGRYLRKLSNLTQEAVGDMSKVAEEKLNAFKTVAAYNSQSLEANLFSQKVDRVFQLAKKEAYMTGIFWGASGLTGNLAMLCLLGYGGHLVATQEITVGDLTSLL…
Cn_CNH02570_ABCB	MLLPALAIIHYTHPILLSLPLPFLLTPSSPQSRPPPGLVPITVQRISPRRTFILTLLALLAFTSFLDVIILVANALSARTRYGDDLPLYLTGAQLGGEIAYSLGGLVAWGVALIACSWRNRFSSGLAVFASLGIIGEIVNLIWLVKREVHTGNSEKLFAILSLIPSSSRLLILPLLFLATLSPRVSYEPASERSGLLDADSATNGRLLEPGTASAYGTFATGTTTPANPPQAEEQTEQQRQEERAKQKKIKLTKALGSRRQPKKVLSWSEGWPKFKKLIPTLWPSTDKKLQVYVIITAILILIQRFLNPLSPITLGWLVQALSSWQHRSDVWKALGAYLAVRMVNSYDFISIAQQYFWIPVVQYTDREMQMVCFNHLLDLSLSYHTRRNTGEVMRIIDR…
Cn_CNI01920_ABCB	MSFGSCSRHALFTPGALPGSFRTMTTSCVKRVYTAQIRGGDALGKRLPSVSSFPGQLPRHGSHFQSLAFFSTSRRRQTPPPPSPPTTSQSPTVPSKASTTPPTSLNTSKPVATESQDKTDWSIIAKLAGNIWPKNNPNVKFRVIGALTLLVAGKVLNVQVPFFFKTIVDSLNVPITESTTVWVLAGASIAGYGAARVLTTLFGELRNAVFASVAQNAIRKVARETFEHLLNMDMKFHLERQTGGLTRAIDRGTKGISFILSSIVFHVIPTALEISMVCGILSWKFGWDFAAVTAITMLLYTWFTIKTTAWRTTFRKQANAADNKGATVAVDSLINYEAVKSFNNEKYEVAQYDTTLKAYEKASVKIATSLAALNSGQNFIFSSALTMMMLLGAQGIVKG…
Cn_CNL04730_ABCB	MLSRQGLGLAANFIRTPLRRRFPANIPVPAHAATLHPQLRALLLQSRLRYYSQSSKKQEKIDKEKEPEEERAPSPIPIHPPASIKLPSATASPTTSPTSPGKDAKPDTSSILKLLTLAKPQWKLLTVGVAFLSVSTAVNLSIPWAIGRIIDFFAPGSEETLLFGLPLEHATGALAVVLLIGAAANSGRSVCLRLAGQRTVARIRNKTYDKYLSMPPSHIEASGVGDALSRLGQDTSIVGQSLSENLGEGLKAVLGAGAGIGAMWLISPTLTVVMLCIIPPIALGTFFYGRFIRKLSLKTQEAMGGMSKLAEERLSAHRTITSSNTQAMEKGLYASKVDGVYKLQKKETVANGIFQGANEVAGDIGMIGLLIYGGVLVKRGEISVGDMTSLFIYVNWIEW…
Cn_CNA07700_ABCC	MDVSNISLPSPSLISTIRTVPSLIVLLLSLLFSIPPFKQLGNRLALVSSDFVTLRSLVPPEPATAAQKADEQARRPRAWKESVLAALSLAEAAAWTGITGWKTLQLVDKNGVTLRDALLSVGMVVVWLGIFSTFAFRPLTTPPWSVLIAAILLFVVSAWTVGQAWYIQTITGFLPSWASSGRIALELVNAGATAGIILVLGSLKLASPEVLSRLPQVAPDDNVTLFSWVTFSWVDSFIRYGNSQELEPEDLPPLSMTQQTAIVFEKFRQVTTSKLVNKLFVVNKLDMALDASLTLVSVILNYAGPFFLNRILSEGLDIRSREAMSRAYVFALFALFASISKALVDLLHLWHSRRAAVRIKAELTAAVYDKALRRKDASGIVSKTGAEGKEKDGKQEKMS…
Cn_CNA08000_ABCC	MMPEGRPCSESKYIIWRSFGKDGRFHGTPIRMNSADELCRRIDVAINMIPFYKPTVSDQLRANFLSRTPPSKRLSPSHPPVNSRTSHIPTSSSLGAGIHPATRHGRLNDRLTTSTSRAYMKQARESMFSMVGMDVFAMNHDTAHVETITDEDTLPIPSLRQKEEGNLSGLENKGLVKQYGKKKANKILKGQVTIENGKLYDMSLIRAMYSTVWLKWWIAIIMKSCAAALQVTYPLVTQQLINQITTAHTYHNDPTNNSPPKSIGYSLGLAFALFAMIQASSLFSYQALQRGSVIGLMMRAALIDLIGSKSLKLSTTAKVEMTSGKMTTMVSADASFLDFSAPMTLDLVVQPVQIVVGLGLLIWTLGYSALVGLAVMALAGPLQAFMFAVMVRTRQSQLT…
Cn_CNC00900_ABCC	MVVQDLAQSVFSSVSESLVEVAKNKNKNPQSYQPLLINDEELDVETEAVEVTPIPPSMPSGGLLADFKAHVRSMKEFGSVLFGLEILRTLCLCALLGLSIYATILAESPEEHQTVYEDGTVEDMAKQWGRKKNKKKKGKHSKSTVDDYSSLEWGEFGVSGFYLYTLIFSLLLLTLRPATRLRRHIITHLDSLLLLAFAVYAYRDIWPLFTFNLDPADINTPVTWARVAILTVSAVLIPLVRPRTYVPVDPENPSPPGEIHPEQTSPLLFYMFFEYMTGLVWKAWKTPALPYEDLHPLADYDRAEYLYKQHMDKLDPVRRKEKGLKPRNLVLSLASVFKKEIVMVSLMSALSAIFELSGSVGINQLLDYLEKDGKGHSLRPIVWIIFLFLGPTFGSLTMQ…
Cn_CNC05860_ABCC	MTAQAAFEAFASKHTRPYDCTFPPKIVSSHRDLDFTQCFEHAVLLPAPLAFFTLLALSQILRITRQLKKGGLNGGLAWITRSRRSERICSTKVGFLAASAVFSLVSLCLTFKNISVNLLSAAHYLLLFVTLLSLIHLTALNHHTSRTSSTIILLFYPTYLLVFAIRLRTMIVSGALNSGLTHSTSGRLLLARQAFWFASIIAALPAFLLELYSPEKKWQRWNAPWKRNGKIALEDDEEEEADGIENLDGQGAVPGKNAYGDVESPVSTANIYEILTFSWLTPLLSLGTRKYLGEEDMWALPSEDSAEALSNRLAETWKSQAEQVKAGKKKSASLKIALVKAYGGPYIVAGILKALYDMINFLQPQLLRLLLNFVSSYTSERPMPPVTGYAIAVLMFISA…
Cn_CNE01270_ABCC	MGPHTLPAWPVMVDTTCVAVVLATVLISSLQIIVTWIKSKRGGHIQLSESFEPKTKKELFETNLLFHVARETPEDGEPVEVAGFWKNTIVTSPYRGQSWLPLLTLMTVALTNIYLVALSTHYLFTRNLARHASLTKHICTISSILLFHWYFQTLGQYLWRSINVDIPWTGYASLGLAFLQTVMSGLIPVGPKLWVDITAVYTKAVRAKVEDNAVFTFGGNLIEEISCSVFGKLMFTFVYPMIVKTAKMHQVDIQDLPAVQAEMRTQNMYHEFMGPKATEDIRWKRHPTLSLLWTVWRPQRRAVVKALIFMFALCPLWYLPHICLQQILGILDDHTAVRLSAVAFAALMILAKVGNTIISMQQYNIVFRKLLTRKLFAIPENKEGDKAVHTKADILNLIS…
Cn_CNE02840_ABCC	MSHVLPIASTALIPFTTLTSFTIYLTTHSSSPIKRIIRQQDIALPVHNGEALDGTLDDKDAFDIDDPVVCEDGTPVEPQQFWISMWKRKLAVIGLMIPPLICNVLLLIFSLLAPSNDVENRQRNIILPALLLPSQAVTLLVGFWHLSQNEVSSHWPTTIHNAIDIFTQFIILAFLALLPSSPLPSSPASPEVFGAALPNTYSSSLAFMKALLPVLYLPPLVAILSVRRGPPLYLPFDAIYPSKIVSSVPPDAQSLDPQKANVSPEVQATIPEWLLFGYATDVIRKGYVSESLDVWDLPILPRTLRALYQYKRMKRAYGKTKGRRGRMEGFNLLLTVARVNSGLLWAQTLLAAATAFGYYLPHYLLKLFINFLENDPARAEPAWGWLLCFGLFTSNALIF…
Cn_CNG00900_ABCC	MSPLLPTHSGASAPQNEPTLPSPSHSVSTRVGDEEKVRRSEGSEGEDRINLDSNNYEEKGVKEIEEGGDKKQVMAVFDQKNGKELEKPIEEGPFTQPRWRHSLPFAKPKHPPPPPPLSLDDAPVTPEVSANFFNLLFFNWISPMMALGSARPLQDADLWKMDAARGAKPLSEKLLASYAARTKKANEYNARLADPNTPLPLSRRIIYSVLPHREQREKDYREKHGKKHASLVMSLLDVFGWFFMSAGFIKVFGDTCQAVTPLVIRTLINWSTEYQAAKNAGRDLPSRGPGIGAAIGLLLLLICSSLGMHHYFIRSMGTGVLSRAAIISAVYQQALQFTQKSRGQIPNGKLVNHISTDTSRIDFAAGFAHMLWTAPVQMVVIIIILIVQIGYSALPGIAF…
Cn_CNG01370_ABCC	MADSSWVSAASKAISDSSCDKVWDGIDFSSCFREKYLQNVPYLLIAASALYLLSTYPSRWARRSQDPLSTSTLVSSSYPSDLANLESSVILDSLATNLLPPWSASTPSKPAEKLPEGEAERVIMDFVKHKRRDVTRLQDLRFWIGLLGAVTWFEVELARAVVQGSWKDVIFPAWLSLISIIPHSHITPLLSLHSMTSLIFFRTLIIHPNPSKLHIACFAVEMVYCIAMLGLPYHEGLDRLLEGAKSKGGGSLGSFGSKLPKHYEEPASAWSRGTFNFLLPLLFKHYLTPITLENIPAIREDDSSAASLGAFRAFSAKRDATYAKKHSGAKRRRNLGLELAVFFAPELGWQVLWASIFIFFQYLPPNGLRLLLQYVKQRETNPQPTHVAVLYVAMMVIGQ…
Cn_CNI00080_ABCC	MSMPSYNASTYASETETLLPRSPPSPRFPTSSDQYADDDHDLPVQIDSFLRNVKICKSALGASLLGTFAMEVWHLSMSAAEVGHRRRSETQQKAVEASMWADILGTTIICFLSILYLASLLKPITVPSVSLSPKIQNSSLHRSLCTTTFTSILFLLIAHSSPGVAYTVWTHLSSPRLDDPMAEGVYHLRMVGLILVLSSVGFMRRGPKMYFPPPRLGTGFGLNREPEWESKKKNGHDIGEYGEDGYQNGDEDRRKGVVIKLTPAQEIDDPLTSAASAITIERQRLPPKVPEEPKSNVFDYNNSSMINFVLLTYIKLSPSLTERSRQIAPLAIRSAHVASLHQSDLPILEDETRNSGVYETAFASNSASHTKIIGLKRMVGSKTTTSWQLVKTLWAGRGW…
Cn_CNA06310_ABCD	MSSVLPTSLTRGPFVPPSKSRQMVILSIILAALLSRSTVVSTPRLAVQEWYSERVRVRNDRKRREAETPLNTPALEKKLVDLYIRDPSSDSRTLLVPHMGKISKVRITPTSSELYKEHLSLFPRMTGSEKLGVNKEFWRMLKAVLKVTFPSKRGKEVFLLLLHSFFLVSRTVLSVMVARLDGKIVRDLVSANAVGFLRGLGWWFILAVPSTYTNAMSEARGSDDILTPLEIRYLERKLALAFRTNLTRYIHDLYLNDNLNYYKFGSGVGGQVAMGEGREKKHGGFGGSSEAAAGTADQFITTDVARFCDSLAALYGNMGKPALDLLIFTSQLSSSLGPLGTIGLFANYGLTAYILRKATPAFGRMAATTARLEGNYRAGLSRVGRDAEEVAFYNGGKRE…
Cn_CNC03860_ABCD	MPSSHIVPLTKDTLRSRFKFILNSYLQHRPIFQRAFTAAFVIYCLISTYGSLTGRGAKGAPGGKGNGKRDKGAKHGITGSIKDPLFHVRLKRLIRIVIPSLKSKEAAMLALHSAFLVGRTGLSLYVADLDGRIVSSLVTANPHAFLMNIARWLLVAIPATYTNSMLEYLQSELGLAYRTRLTKYALTMYLDPPGVESGGDKDGEQLFYKLANLDDRIKNADQYLAEDIQQLSSKLAEIYSNIAKPVLDVILYNYQLSRNVGAESLVLLTILVQTSATLLRAITPPFGAYTAHEAKLEGELRFTHSRLLESAEEVALYHGEEFEKNVIERGYFALVKHINRILKIRVGHGMAEEGVIKWLWGSLGLCICAIPVFGGSALGMKEGDLGSRTEGFVTNRRLL…
Cn_CNA07330_ABCE	MSDKLTRVAIISDDKCKPKRCRQECKRSCPVVKMGKLCIEVNPNDKKAFISEELCIGCGICVKKCPFDAIQILNLPTNLESHVTHRYAANAFKLHRLPTPRPGQVLGLVGTNGIGKSTALKIMSGKLKPNLGRYDDPPEWQEILKHFRGSELQNFFTKVLEDDIKAVTKPQYVDQIPRSIKVPNMTVGKMFDRQSELPNRDGLEKDLELKHLQSREVSQLSGGELQRFAIGIASVRKADVYMFDEPSSYLDIRQRLAAARVIRGLVNATNYVIVVEHDLATLDYLSDFICVLYGVPGTYGVVTMPYSVREGINIFLDGMIPTENLRFRDESLTFKISETVDELQAPKTRRYQYPSMTKTLGNFKLHVDEGEYSDSEILVMLGENGMGKTTLVQLLGGKM…
Cn_CNA00950_ABCF	MSPVVAPSTALPPSTHLEKLTALANAPSNVEAKSIADGIALDLKKAPRTLDALQDARIVDVVLAWASSKSGYERESSVVLVERICRSLGSGIEGVFLPLIPAILNLAMDKGQPVRSAVNSAMTSLIKATAPEGARKVFEVLTRVLEETKGWRTKIAALKAMEGLVKPGAEDYVANELGTVIPVVEHAMHDTKAEVSTAARKAATTLCGILPNADVLKHVNLLVSAMASPAAVPSTIKGLSSTTFVAEVNGPTLAVMVPLLTRALKERSTDTQRMTCVVIGNLVKLVRDPTVAARYLGPLFGGVQQIATGAAFPEIRAFAQTALDILIGAGASASATPLPPRDVILSVTEALTVMAPHLQIPGFPAHPSIPLSASLPNSPVIAHAVEYQANVVADLVDLR…
Cn_CND00300_ABCF	MAPSASKQKRLAEKAAKAASKTGSSKSSVTGASTPLTSVSDDPTDAAEQMKKLNLATDRSASGVLVSDPKGRDIKIDQYMLSFHGRLLIEGAEIALNYGQRYGLLGENGSGKSTFLQSIADRDIEIPDHIDIYLVSGAVDPSDVNALDYIVSSAREKVERLEKLAEDMSTADDVDELALDAIYEELEEMDPSTFEAKAGAILNGLGFSQQMMAKPTKDMSGGWRMRVALARALFIKPHVLLLDEPTSHLDLGAVVWLEAYLSTYNHILILTSHSADFMDTVCTNIMDLTTKKKLVYYGGNYTTYVRTKSENEVNQMKAYAKQQEEIAHIKKFIASAGTYANLVKQAKSKQKIIDKMEAAGLIEKVEQPRQLRFNFEDVKKLPPPIIAFSDVAFSYSGKK…
Cn_CND02420_ABCF	MAPAATAAASSGKGSFDLATLFVADKAARDEAGLALADAVKKSGVEFFTQIGFNDAIVKALNDKKSQSAREGACEVISTLCENGAAQLLEPHVISSAENTPFPALLEAFADKVAAVKTAAIAAVKAIVQSMNPWASFVLLPALLNLIRTSGKWQIKAGSLEILQQLITSAPYQMGEAMPDLVPVLAGAVWDTKSDVKKAAKATLEKAVSLVENKDIEKFVPALVKSLLNPIEEVPKTISLLSATTFVSEVTAPTISLIAPLLIRGLDERPTATKRKVCVIADNMSKLVDSEYTVRPFLPQLLPRLIKTAETIADPEARSVANRAIVTLRRIGKVPVESDGSDLPPLPVAEGPHLATNFVALVKKHGGVSVEQTNPGLAYAGVLAASLVNHHNFDQKTWE…
Cn_CNJ00520_ABCF	MARIASDIRRTFPRTDEVVVSYITGLIDDEDEEVEDIVDMIKGMLGGGPSSEDNGKVLDEFMNRLLEYLESQSTKRVRKSTTATKLDKTIHMRSQAMSATIAMSGKVDLESNTKGQASRVDLNKLAKAEAKLKAKIEKRAKKDNLYQGSKLIDMQRQQQSYEEMFMQVNPLDLSGAAKGKSKDIHLLNIDVSFGSNRILSGATLSMAHGRRYGLIGRNGIGKSTLLRHLALREVPIPTHISVLYVEQEIAGDATTALDSVLQADVWRHKYVTEERELNLKLEELEKASAKEGLLGDEKAQIDQDREDVSSRLGEVQKTLIDIEAETGPARAGSLLAGLGFSEEDQKRVTSSFSGGWRMRLALARALFVKPDLLMLDEPSNMLDLNAIAWLEEYLQTWPS…
Cn_CNA07090_ABCG	MSATGVPAELNNLGAPITATTQNPSGLANSQVTSGPASSATQHDEHRSSAGNTLADEENDKAVESEKAEVIDAAADGKQKRLAADSSEDIVTELEPHHVSIHRGKEEFAALERRYSTLSQQSQHELHRPTTRHSVRSSFSRKDRVVSRLTQDDAEKAKEGEGEFNLVDVLRSGRENQDEAGIKRKAVGVIWEDLEVIGAGGMRINIRNFSSAIIEQFMMPAFKILSIFGVNPFAPKPKAILHPSSGLLKPGEMCLVLGRPEAGCTTFLKTITNQRAGYMEIKGNVEYAGVGWKEMRKRYAGEVVYNQEDDDHLPTLTVAQTIRFALATKTPKKKIPGVSAKQFQDDMLDLLLSMLNIKHTANTIVGNAYVRGVSGGERKRVSIAEMFCSGATVCSWDNS…
Cn_CNB05770_ABCG	MAFAGVGAMGPYDRTEHSAGAALNRTTSRSHYYDDHPNDNLPSPTDEYRNRELGQLARSWSRRSQTGALGPGFSQAPQGESIAEELTGDVFTYQKDSDLDPFSSNFNPKKWTKLMFRAHETTSPPRKAGLSFKNLGVFGYGSDADYQKTVGNLALAGLGALRDLIGNRKRKVQILNGIDGVIEAGEMLVVLGPPGSGCSTMLKTIAGEMNGIYIDESSELNYRGITPKQMYGQFRGEAIYTAEVDVHFPNLTVGQTLSFAAEARAPRHTPNGIPKKDYAKHLRDVVMSVFGITHTLNTIVGNDFVRGVSGGERKRVTIAEAALAGAPLQCWDNSTRGLDSANAIEFCKNLRINADYMDISSVVAIYQAPQRAYDLFDKVSVLYEGEQIFFGKCTEAKQF…
Cn_CND00090_ABCG	MAFSGVGQGIGTYDRTEQTSGASLGRVTSRAHFTDVHPNDNLPAQTGEHCARDVGHLARQLTRQSVAAADDSAAIFSYQEGSDLDPFSEKFNAKKWTKLMFEASQSSGPGRKAGLSFRNLDVHGFGSDADYQKTVGNLPLVGIGALRDLIGNRKRKVQILNSMDGVLEAGEMLVVLGPPGSGCTTMLKTIAGEMNGIYLDESSSLNYRGITPKQIYGQFRGEAIYTAEVDVHFPNLTVGQTLSFAAEARAPRKPPGGISKKEYAKHMRDVVMSVFGISHTLNTIVGNDFIRGVSGGERKRVTIAEASLAGAPLQCWDNSTRGLDSANAIEFCKNLRLNSDYIGISSAVAIYQAPQAAYDCFDKVSVLYEGEQIFFGKATEAKQFFVDMGFHCPSQQTVP…
Cn_CNF04860_ABCG	MMLPPLPLPLLFLALPSLIAAGPSASTDRVSVPTRELLDTREGITLANGASLAAPPRRRPGDPSRPPECPPCFNCLLPAFSCGNSGECNPYDGQCKCPPGFGGQDCLTPLCGALSDGDERFPRPKGELCECKDGWGGINCNDRKIIDTIPDNKPPQVTFSCSANGPSSNSSFAPNTNPFSPFDDLLAGDTDAFGSCNFQFWVDRIESFHCELSGCSWESKGSFDTNQTNYQCEKIKCACIPGQFLCGEDGSVNIDDFLSEEVKGPGSFSCSAGRGCSFSEPAMNQLINDIFGDKSITLDCESGECLHYTQVPGYVVPEKPDNRSLVALSAAAAAVIFILACILFWYLGRTHRHPSGFGSIHLPSDEASKLMSDHVPATLHFNNLSYTLPSGKRVLSHIT…
Cn_CNH01300_ABCG	MGDQKLKDAGVEPSRLLTTDAASPEQGLSSMEECLGENDQQRRSSEPLPDRESVQPSSNCNIVEDLELVPIQHTDIPPVTPSQINNPSTVVKLEEQERLHRENEDWRKNALLNLPPPLPYDLVVEKLTIGVPNRKALRWVPSLFKVFAKRKEKDEEEPGKPKKKWILQDVSCECQNGEVLAILGGSGSGKTTLLNAIANRVSGLPTANGEVAYFSVEPHAGVRRGIKLEKGQMKKRIGFVRQQDFLVECLTVRETLTYAAKLRLPNHLSDEAISFIVEQTIDELGLRDAADTVVGGPLRKGISGGEKRRLSIGCALVTLPSVLILDLARRGRTIILSIHAPRSDAFEIFDRIALLSKGEIVYSGLRKDCLAWFYSLGHEVERGVNPLDFLIDVSSVDNR…
Cn_CNL06490_ABCG	MTGVIGDDYSTPPHNNGNTDQLLGSTVTISEKRPQAPSPDDSEWNLASQLRADQELLKSRGLTPCKSLPLAWEHLSVRGVGGLDNIEYGSSMSTILAPWLRRKYRKKAALLAATRSDLPEAEKGDGDVMAWRPGMPTPKKGEPGLRKGERYLLRDFSGVVKSGEMMLVVGRPGSGCSTFLKILAGHRDGYAGVEGIVKYGTLQPDKDFQPYKSEVIFNSEEDLHDPNLLVGHTMDFALQMCTPSRDSRLPEEPAGNGMSRKKYQDRTKWELLKMFGLTHTHDTKVGDQYVRGVSGGEKKRVSIAEVLATKASVQMWDNATRGLDADTALRYAKTLRTLADIQRNTTVVSLYQAGNGIYDLFDKVTVIAEGRVIYYGPRAEARGYFEDLGFVHPDGGNTA…
Cn_CNN00680_ABCG	MSSPYSEDPGAATVVQSPASSSHTFEGELTNPYQQAKHDKTEDVPISYAKIFDQPGSIPLPNAGYHSLGVVWEDVTVHGAGGGKKYVESLDISVFKFFDFYSFMKKIFQITTGPTRPLIRNFSGVVEEGEVLLVLGRPGAGCSTLMRALANVNEPFVKIEGDISYSTIPAHEAKKFYDGEIIFNSEEDEHQPLLTVEETIKAALYLKEPRKKGDKEKRPEYVESLFSRILDTFGMPHTRKTKVGNQFVRGVSGGERKRVSLAEVLTTNAAVTCWDNPIRGLDSAVALHFYKVLRELSKSLGMVNIISTYQTAQDAWQCVDRVVVIYEGRQIFSGRANQAQAYFEYMGWYKKPRQTTPDFLTAVTSPNERQVREGFEGKVPQTPDEFERYFLDSQEYKEL…
Cn_CNN00770_ABCG	MTYHNDDPEATAVQSPASSSSPSLLTGEETNSANVLNKDRTEDAPMSHGKIFDQPGSIPLPNAGYHSLGVVWEDVTVYGAGGGKKYVESFEVSIFKLWDVYSFAKKLFRITTGPTRPLIRNFSGVAEEGEVLLVLGRPGAGCSTLMRALANVHEPFVKIEGDVSYSTIPAHEAKEYYDGEIIFNSEEDEHQPLLTVEETIKAALLLKEPHKKEDKEKRSEYLESLFGRILDTFGMPHTRNTKVGNQFVRGVSGGERKRVSLAEVLTTNAAVTCWDNPIRGLDSAVALHFYKVLRELSKSLGMVNIISTYQTAQDAWDCVDRVVVIYEGRQIFSGRASRAQAYFENMGWYKKPRQTTPDFLTAVTSPNERKVRDGFKGQIPETPEEFEQYFLESQEYKDL…
Cn_CNE04760_others	MPAADQLAIDCQSLTYSWKEGDDPVLENVNLELRKGDRCLLLGANGAGKSTLLRILAGKRLTKTRTCRILGQDVFMSPPGGVVYLGTEWSSNPVVRSDIVVSHFLDSVGGYRHKERRDRLLRILDVDLDWHMHQISDGERRRVQLCMGLMGEWDVLLLDEVTVDLDVLVRADLIDFLISESETRGATIVYATHIFDGLKKFPTKICHIQLGSTPRGLIAWPPADKGLQEETLFELALGWLREDRDLRRQKENEKGRTRGPKTDVSVTR
Cn_CNI02390_others	MPPSSLPLVRLPPKAVVHRFGAPTSAPPSSALLRFPVQGWTINRESAKPEGWAIVGDADGRKVAVETLLSRHRIQPFSPPPGPFPYITSLISSSTDSWSSTTEAPSKPIRHLAFARPPTTGEFTDFTARYGALLEEDRLSYRENLQNLHPRPSDEDIERVAKLMRIGHLLDLPTVSFSSGQTRRGRIASALLTRPVLLLLEDPMAGLDVPSRKEVSNLLGELNASETIKIVLILRGKGGEEMPTWITDVAEVRNGEVWIGKRDEYEQKHAEEQVRNQAKVEQVAEKSDEVPGEPVIKLDGVSVSYGEGTRQVLKDIKWTVKPGEKWHLIGANGSGKTTLLSLILGHHPRSYSLPASSLLLFSKPRRSIPSPTLRTLIGHTSPEIFASFPRGMGLSALEA…
Cn_CNK01090_others	MPRPFLTIKDLTINRDSGSPILDNLSLDVSEGEVLVIRGPSGSGKSTLLKCMAELNLYQSGAIELHGQSSQEMGVPNWRVKVQYVPQRPSILPGTPYDLLETIKKFSARKASQEAKENGTGDRIDPMDLAADWGIEKTMWRRNWDTLSGGEAQRLALALAVGIGGAEVLLLDEPTSALDEESSKRVERSLVNLLDNQSSRGRDTGLKALVWITHSAEQAERVATRTFDVQLRR

## Sheet: S. cerevisiae
Protein coding ORF and Family	sequences
Sc_YKL209C_ABCB	MNFLSFKTTKHYHIFRYVNIRNDYRLLMIMIIGTVATGLVPAITSILTGRVFDLLSVFVANGSHQGLYSQLVQRSMAVMALGAASVPVMWLSLTSWMHIGERQGFRIRSQILEAYLEEKPMEWYDNNEKLLGDFTQINRCVEELRSSSAEASAITFQNLVAICALLGTSFYYSWSLTLIILCSSPIITFFAVVFSRMIHVYSEKENSETSKAAQLLTWSMNAAQLVRLYCTQRLERKKFKEIILNCNTFFIKSCFFVAANAGILRFLTLTMFVQGFWFGSAMIKKGKLNINDVITCFHSCIMLGSTLNNTLHQIVVLQKGGVAMEKIMTLLKDGSKRNPLNKTVAHQFPLDYATSDLTFANVSFSYPSRPSEAVLKNVSLNFSAGQFTFIVGKSGSGKS…
Sc_YLR188W_ABCB	MIVRMIRLCKGPKLLRSQFASASALYSTKSLFKPPMYQKAEINLIIPHRKHFLLRSIRLQSDIAQGKKSTKPTLKLSNANSKSSGFKDIKRLFVLSKPESKYIGLALLLILISSSVSMAVPSVIGKLLDLASESDGEDEEGSKSNKLYGFTKKQFFTALGAVFIIGAVANASRIIILKVTGERLVARLRTRTMKAALDQDATFLDTNRVGDLISRLSSDASIVAKSVTQNVSDGTRAIIQGFVGFGMMSFLSWKLTCVMMILAPPLGAMALIYGRKIRNLSRQLQTSVGGLTKVAEEQLNATRTIQAYGGEKNEVRRYAKEVRNVFHIGLKEAVTSGLFFGSTGLVGNTAMLSLLLVGTSMIQSGSMTVGELSSFMMYAVYTGSSLFGLSSFYSELMKG…
Sc_YMR301C_ABCB	MLLLPRCPVIGRIVRSKFRSGLIRNHSPVIFTVSKLSTQRPLLFNSAVNLWNQAQKDITHKKSVEQFSSAPKVKTQVKKTSKAPTLSELKILKDLFRYIWPKGNNKVRIRVLIALGLLISAKILNVQVPFFFKQTIDSMNIAWDDPTVALPAAIGLTILCYGVARFGSVLFGELRNAVFAKVAQNAIRTVSLQTFQHLMKLDLGWHLSRQTGGLTRAMDRGTKGISQVLTAMVFHIIPISFEISVVCGILTYQFGASFAAITFSTMLLYSIFTIKTTAWRTHFRRDANKADNKAASVALDSLINFEAVKYFNNEKYLADKYNGSLMNYRDSQIKVSQSLAFLNSGQNLIFTTALTAMMYMGCTGVIGGNLTVGDLVLINQLVFQLSVPLNFLGSVYRDL…
Sc_YPL270W_ABCB	MLNGRLPLLRLGICRNMLSRPRLAKLPSIRFRSLVTPSSSQLIPLSRLCLRSPAVGKSLILQSFRCNSSKTVPETSLPSASPISKGSARSAHAKEQSKTDDYKDIIRLFMLAKRDWKLLLTAILLLTISCSIGMSIPKVIGIVLDTLKTSSGSDFFDLKIPIFSLPLYEFLSFFTVALLIGCAANFGRFILLRILSERVVARLRANVIKKTLHQDAEFFDNHKVGDLISRLGSDAYVVSRSMTQKVSDGVKALICGVVGVGMMCSLSPQLSILLLFFTPPVLFSASVFGKQIRNTSKDLQEATGQLTRVAEEQLSGIKTVQSFVAEGNELSRYNVAIRDIFQVGKTAAFTNAKFFTTTSLLGDLSFLTVLAYGSYLVLQSQLSIGDLTAFMLYTEYTGN…
Sc_YDR135C_ABCC	MAGNLVSWACKLCRSPEGFGPISFYGDFTQCFIDGVILNLSAIFMITFGIRDLVNLCKKKHSGIKYRRNWIIVSRMALVLLEIAFVSLASLNISKEEAENFTIVSQYASTMLSLFVALALHWIEYDRSVVANTVLLFYWLFETFGNFAKLINILIRHTYEGIWYSGQTGFILTLFQVITCASILLLEALPKKPLMPHQHIHQTLTRRKPNPYDSANIFSRITFSWMSGLMKTGYEKYLVEADLYKLPRNFSSEELSQKLEKNWENELKQKSNPSLSWAICRTFGSKMLLAAFFKAIHDVLAFTQPQLLRILIKFVTDYNSERQDDHSSLQGFENNHPQKLPIVRGFLIAFAMFLVGFTQTSVLHQYFLNVFNTGMYIKSALTALIYQKSLVLSNEASGL…
Sc_YGR281W_ABCC	MTITVGDAVSETELENKSQNVVLSPKASASSDISTDVDKDTSSSWDDKSLLPTGEYIVDRNKPQTYLNSDDIEKVTESDIFPQKRLFSFLHSKKIPEVPQTDDERKIYPLFHTNIISNMFFWWVLPILRVGYKRTIQPNDLFKMDPRMSIETLYDDFEKNMIYYFEKTRKKYRKRHPEATEEEVMENAKLPKHTVLRALLFTFKKQYFMSIVFAILANCTSGFNPMITKRLIEFVEEKAIFHSMHVNKGIGYAIGACLMMFVNGLTFNHFFHTSQLTGVQAKSILTKAAMKKMFNASNYARHCFPNGKVTSFVTTDLARIEFALSFQPFLAGFPAILAICIVLLIVNLGPIALVGIGIFFGGFFISLFAFKLILGFRIAANIFTDARVTMMREVLNNIK…
Sc_YHL035C_ABCC	MGTDPLIIRNNGSFWEVDDFTRLGRTQLLSYYLPLAIIASIGIFALCRSGLSRYVRSAECDLVNEYLFGAQEERKEDNSIERLLRNSNTQANYVNVKKQGRILKLRHFDITTIDVKQIDAKNHGGLTFSRPSTSDHLRKSSEIVLMSLQIIGLSFLRVTKINIELTNRDVTTLLLFWLILLSLSILRVYKRSTNLWAICFTAHTTIWISTWIPIRSVYIGNIDDVPSQIFYIFEFVITSTLQPIKLTSPIKDNSSIIYVRDDHTSPSREHISSILSCITWSWITNFIWEAQKNTIKLKDIWGLSMEDYSIFILKGFTRRNKHINNLTLALFESFKTYLLIGMLWVLVNSIVNLLPTILMKRFLEIVDNPNRSSSCMNLAWLYIIGMFICRLTLAICNSQ…
Sc_YKR103W/YKR104W_ABCC	MIKNGTCPYWERDDLSECARREYIEFKFPLFILLTGMIYAFCKVFRAFYLRGKNHTNEAPEFEEQGNGNHEYARFSVLRLKSAWESRSFCNVNNRSTFDKFKKFIEGAFIVLQLTIHLYILSSMPMDNKKFFHQGFLVQMFLWILLLVVITLRLISASQSFRWVLACKRDLWAVSFYSYASLFTLSILPLRSVFIGKIKDKIMVKYIISETFIDLALLLLLSTSSIEGTRYSFLVENENKKLPPAPTVFGLLTFSRIDRLIWKAYKHCLGNADIWDLDINNKSIAILANFEMSSKKGRLLPNIICYFKAVFISQLFLAFVSSFLNFVPSLLMPRILSYVNDPKSKSWNLVSLYVSSMLVSKIIATTCRGQGLFLGEKGTMQLRTVLISNIYSKTLRRTI…
Sc_YLL015W_ABCC	MSSLEVVDGCPYGYRPYPDSGTNALNPCFISVISAWQAVFFLLIGSYQLWKLYKNNKVPPRFKNFPTLPSKINSRHLTHLTNVCFQSTLIICELALVSQSSDRVYPFILKKALYLNLLFNLGISLPTQYLAYFKSTFSMGNQLFYYMFQILLQLFLILQRYYHGSSNERLTVISGQTAMILEVLLLFNSVAIFIYDLCIFEPINELSEYYKKNGWYPPVHVLSYITFIWMNKLIVETYRNKKIKDPNQLPLPPVDLNIKSISKEFKANWELEKWLNRNSLWRAIWKSFGRTISVAMLYETTSDLLSVVQPQFLRIFIDGLNPETSSKYPPLNGVFIALTLFVISVVSVFLTNQFYIGIFEAGLGIRGSLASLVYQKSLRLTLAERNEKSTGDILNLMSV…
Sc_YLL048C_ABCC	MHHVLNSTRPDHRFWFYDDVTQYGRTKYLNYYTPLVLLIFTVLFITYNIWKHYYYYDVLHLKQKNPIDELLYSSTDEDEQSPLINNNTITTNYVDNNCTKDALKNRHFSLEKLKSVKVNGEPHGTPEIVRRGFIEKSRIILEFFLVLSQVIIHSFILLHYVNKNPEFTQQGTITGLVEWCALFIIVSLRLANVNQNFKFINKYPGNLWSVSFINYLALFISMILPFRSIFIHHINSPISRKYYISQISINLALFLLLFFARIRNNFAIIYKTDSWITPSPEPVTSIAGFICWAWLDSFVWKAHKVSIKVKDIWGLMMQDYSFFVVKKFRYFVDHKVKRKRIFSLNLFFFFSNYLVLQCFWAFLGSVLSFIPTVLLKRILEYVEDQSSAPSNLAWFYVTV…
Sc_YKL188C_ABCD	MISTASAFYQKHRVNLLRSSYIILLLATLYNSNSSSSNNKTDKKDSESTVLENKKIEEGKETAVDREEDESSKEELTIVSKHSTDSEDGAIIIDKESKTNHKGGERKGKVDFLFKLLLHDKKCLILFITQAILLNIRTLLSLRVATLDGQLVSTLVRAQYANFTKILLGKWMILGIPASFINSLISYTTKLCAVTINRKVSDFLLSKYLSNHHTFYSVASAESVSEIQDNLTKDIYTFSMNSSLLLNQLLKPMLDLILCSFKLLTSNTSVMGEGTLALGLIVYASNSLLKLIQPNFTRLTMASASLESWFRSLHSNLHSSNEEIALLRGQKRELENVDYSFYRLVLFLNREIKARAIYDVATAFVIKYTWGAAGLVLCSIPIFFKNKPSEDTLQLKEPG…
Sc_YPL147W_ABCD	MSTTLAAPAKLKSLLLNLHTHCIGLHVNDVTPKVYFKLLIRHLLQISRSNAAHPKLRRRAQILLVSLFLSGVTLFSGVTYSTFKIILKCYKFYKFPWKRRNRRPLIRRTRSQMQLDSGARIMYIPEVELVDRQSPDDNKFMNATDKKKRKRIFIPPKDNDVYEHDKFLFKNVELERAKNSQLFYSKFLNQMNVLSKILIPTVFDKNFLLLTAQIFFLVMRTWLSLFVAKLDGQIVKNIIAGRGRSFLWDLGCWFLIAVPASYTNSAIKLLQRKLSLNFRVNLTRYIHDMYLDKRLTFYKLIFDAKASNSVIKNIDNSITNDVAKFCDATCSVFANIAKPVIDLIFFSVYLRDNLGTVGVAGIFVNYFITGFILRKYTPPLGKLAGERSASDGDYYNYHL…
Sc_YDR091C_ABCE	MSDKNSRIAIVSADKCKPKKCRQECKRSCPVVKTGKLCIEVTPTSKIAFISEILCIGCGICVKKCPFDAIQIINLPTNLEAHVTHRYSANSFKLHRLPTPRPGQVLGLVGTNGIGKSTALKILAGKQKPNLGRFDDPPEWQEIIKYFRGSELQNYFTKMLEDDIKAIIKPQYVDNIPRAIKGPVQKVGELLKLRMEKSPEDVKRYIKILQLENVLKRDIEKLSGGELQRFAIGMSCVQEADVYMFDEPSSYLDVKQRLNAAQIIRSLLAPTKYVICVEHDLSVLDYLSDFVCIIYGVPSVYGVVTLPASVREGINIFLDGHIPAENLRFRTEALQFRIADATEDLQNDSASRAFSYPSLKKTQGDFVLNVEEGEFSDSEILVMMGENGTGKTTLIKLLA…
Sc_YER036C_ABCF	MPPVSASKAKRDAKKAEREAKKAAAGKTIRKLGRKKEAAAEESEVDAAAREIKMMKLQQDKDGLSDRVVTGVLSSLETSRDIKLSSVSLLFHGKVLIQDSGLELNYGRRYGLLGENGCGKSTFLKALATREYPIPEHIDIYLLDEPAEPSELSALDYVVTEAQHELKRIEDLVEKTILEDGPESELLEPLYERMDSLDPDTFESRAAIILIGLGFNKKTILKKTKDMSGGWKMRVALAKALFVKPTLLLLDDPTAHLDLEACVWLEEYLKRFDRTLVLVSHSQDFLNGVCTNMIDMRAQKLTAYGGNYDSYHKTRSELETNQMKQYNKQQEEIQHIKKFIASAGTYANLVKQAKSRQKILDKMEADGLVQPVVPDKVFSFRFPQVERLPPPVLAFDDIS…
Sc_YFR009W_ABCF	MASIGSQVRKAASSIDPIVTDYAVGYFNHLSGITFDAVQSKQVDLSTEVQFVSDLLIDAGASKAKVKELSESILKQLTTQLKENEAKLELTGDTSKRLLDINVLKSHNSKSDINVSLSMLGVNGDIEHTGRKMETRVDLKKLAKAEQKIAKKVAKRNNKFVKYEASKLINDQKEEDYDSFFLQINPLEFGSSAGKSKDIHIDTFDLYVGDGQRILSNAQLTLSFGHRYGLVGQNGIGKSTLLRALSRRELNVPKHVSILHVEQELRGDDTKALQSVLDADVWRKQLLSEEAKINERLKEMDVLRQEFEEDSLEVKKLDNEREDLDNHLIQISDKLVDMESDKAEARAASILYGLGFSTEAQQQPTNSFSGGWRMRLSLARALFCQPDLLLLDEPSNMLD…
Sc_YLR249W_ABCF	MSDSQQSIKVLEELFQKLSVATADNRHEIASEVASFLNGNIIEHDVPEHFFGELAKGIKDKKTAANAMQAVAHIANQSNLSPSVEPYIVQLVPAICTNAGNKDKEIQSVASETLISIVNAVNPVAIKALLPHLTNAIVETNKWQEKIAILAAISAMVDAAKDQVALRMPELIPVLSETMWDTKKEVKAAATAAMTKATETVDNKDIERFIPSLIQCIADPTEVPETVHLLGATTFVAEVTPATLSIMVPLLSRGLNERETGIKRKSAVIIDNMCKLVEDPQVIAPFLGKLLPGLKSNFATIADPEAREVTLRALKTLRRVGNVGEDDAIPEVSHAGDVSTTLQVVNELLKDETVAPRFKIVVEYIAAIGADLIDERIIDQQAWFTHITPYMTIFLHEKK…
Sc_YNL014W_ABCF	MSDSQQSITVLEELFRKLETATSETREGISSELSSFLNGNIIEHDVPEVFFDEFQKAIQSKQKALNTLGAVAYIANETNLSPSVEPYIVATVPSVCSKAGSKDNDVQLAATKALKAIASAVNPVAVKALLPHLIHSLETSNKWKEKVAVLEVISVLVDAAKEQIALRMPELIPVLSESMWDTKKGVKEAATTTITKATETVDNKDIERFIPKLIECIANPNEVPETVHLLGATTFVAEVTPATLSIMVPLLSRGLAERETSIKRKAAVIIDNMCKLVEDPQVVAPFLGKLLPGLKNNFATIADPEAREVTLKALKTLRRVGNVGEDDVLPEISHAGDVSTTLGVIKELLEPEKVAPRFTIVVEYIAAIAANLIDERIIDQQTWFTHVTPYMTIFLHEKT…
Sc_YPL226W_ABCF	MPPKKFKDLNSFLDDQPKDPNLVASPFGGYFKNPAADAGSNNASKKSSYQQQRNWKQGGNYQQGGYQSYNSNYNNYNNYNNYNNYNNYNNYNKYNGQGYQKSTYKQSAVTPNQSGTPTPSASTTSLTSLNEKLSNLELTPISQFLSKIPECQSITDCKNQIKLIIEEFGKEGNSTGEKIEEWKIVDVLSKFIKPKNPSLVRESAMLIISNIAQFFSGKPPQEAYLLPFFNVALDCISDKENTVKRAAQHAIDSLLNCFPMEALTCFVLPTILDYLSSGAKWQAKMAALSVVDRIREDSANDLLELTFKDAVPVLTDVATDFKPELAKQGYKTLLDYVSILDNLDLSPRYKLIVDTLQDPSKVPESVKSLSSVTFVAEVTEPSLSLLVPILNRSLNLSSS…
Sc_YCR011C_ABCG	MGSHRRYLYYSILSFLLLSCSVVLAKQDKTPFFEGTSSKNSRLTAQDKGNDTCPPCFNCMLPIFECKQFSECNSYTGRCECIEGFAGDDCSLPLCGGLSPDESGNKDRPIRAQNDTCHCDNGWGGINCDVCQEDFVCDAFMPDPSIKGTCYKNGMIVDKVFSGCNVTNEKILQILNGKIPQITFACDKPNQECNFQFWIDQLESFYCGLSDCAFEYDLEQNTSHYKCNDVQCKCVPDTVLCGAKGSIDISDFLTETIKGPGDFSCDLETRQCKFSEPSMNDLILTVFGDPYITLKCESGECVHYSEIPGYKSPSKDPTVSWQGKLVLALTAVMVLALFTFATFYISKSPLFRNGLGSSKSPIRLPDEDAVNNFLQNEDDTLATLSFENITYSVPSINSD…
Sc_YDR011W_ABCG	MSNIKSTQDSSHNAVARSSSASFAASEESFTGITHDKDEQSDTPADKLTKMLTGPARDTASQISATVSEMAPDVVSKVESFADALSRHTTRSGAFNMDSDSDDGFDAHAIFESFVRDADEQGIHIRKAGVTIEDVSAKGVDASALEGATFGNILCLPLTIFKGIKAKRHQKMRQIISNVNALAEAGEMILVLGRPGAGCSSFLKVTAGEIDQFAGGVSGEVAYDGIPQEEMMKRYKADVIYNGELDVHFPYLTVKQTLDFAIACKTPALRVNNVSKKEYIASRRDLYATIFGLRHTYNTKVGNDFVRGVSGGERKRVSIAEALAAKGSIYCWDNATRGLDASTALEYAKAIRIMTNLLKSTAFVTIYQASENIYETFDKVTVLYSGKQIYFGLIHEAKP…
Sc_YDR406W_ABCG	MSSDIRDVEERNSRSSSSSSSSNSAAQSIGQHPYRGFDSEAAERVHELARTLTSQSLLYTANSNNSSSSNHNAHNADSRSVFSTDMEGVNPVFTNPDTPGYNPKLDPNSDQFSSTAWVQNMANICTSDPDFYKPYSLGCVWKNLSASGDSADVSYQSTFANIVPKLLTKGLRLLKPSKEEDTFQILKPMDGCLNPGELLVVLGRPGSGCTTLLKSISSNSHGFKIAKDSIVSYNGLSSSDIRKHYRGEVVYNAESDIHLPHLTVYQTLFTVARMKTPQNRIKGVDREAYANHVTEVAMATYGLSHTRDTKVGNDLVRGVSGGERKRVSIAEVAICGARFQCWDNATRGLDSATALEFIRALKTQADIGKTAATVAIYQCSQDAYDLFDKVCVLDDGYQL…
Sc_YIL013C_ABCG	MSLSKYFNPIPDASVTFDGATVQLEESLGAVQNDEESASEFKNVGHLEISDITFRANEGEVVLVLGNPTSALFKGLFHGHKHLKYSPEGSIRFKDNEYKQFASKCPHQIIYNNEQDIHFPYLTVEQTIDFALSCKFHIPKQERIEMRDELLKEFGLSHVKKTYVGNDYVRGVSGGERKRISIIETFIANGSVYLWDNSTKGLDSATALEFLSITQKMAKATRSVNFVKISQASDKIVSKFDKILMLGDSFQVFYGTMEECLTHFHDTLQIKKNPNDCIIEYLTSILNFKFKETSNSIVGLDTPSVVSEENQALNINNETDLHTLWIQSPYYKHWKAITSKTVQECTRKDVNPDDISPIFSIPLKTQLKTCTVRAFERIIGDRNYLISQFVSVVVQSLVI…
Sc_YNR070W_ABCG	MECVSVEGLDSSFLEGQTFGDILCLPWTIIKGIRERKNRNKMKIILKNVSLLAKSGEMVLVLGRPGAGCTSFLKSAAGETSQFAGGVTTGHISYDGIPQKEMMQHYKPDVIYNGEQDVHFPHLTVKQTLDFAISCKMPAKRVNNVTKEEYITANREFYAKIFGLTHTFDTKVGNDFISGVSGGERKRVSIAEALAAKGSIYCWDNATRGLDSSTALEFARAIRTMTNLLGTTALVTVYQASENIYETFDKVTVLYAGRQIFCGKTTEAKDYFENMGYLCPPRQSTAEYLTAITDPNGLHEIKPGFEYQVPHTADEFEKYWLDSPEYARLKGEIQKYKHEVNTEWTKKTYNESMAQEKSKGTRKKSYYTVSYWEQIRLCTIRGFLRIYGDKSYTVINTCA…
Sc_YOL075C_ABCG	MSQQENGDVATELIENRLSFSRIPRISLHVRDLSIVASKTNTTLVNTFSMDLPSGSVMAVMGGSGSGKTTLLNVLASKISGGLTHNGSIRYVLEDTGSEPNETEPKRAHLDGQDHPIQKHVIMAYLPQQDVLSPRLTCRETLKFAADLKLNSSERTKKLMVEQLIEELGLKDCADTLVGDNSHRGLSGGEKRRLSIGTQMISNPSIMFLDEPTTGLDAYSAFLVIKTLKKLAKEDGRTFIMSIHQPRSDILFLLDQVCILSKGNVVYCDKMDNTIPYFESIGYHVPQLVNPADYFIDLSSVDSRSDKEEAATQSRLNSLIDHWHDYERTHLQLQAESYISNATEIQIQNMTTRLPFWKQVTVLTRRNFKLNFSDYVTLISTFAEPLIIGTVCGWIYYKP…
Sc_YOR011W_ABCG	MSISKYFTPVADGSLTFNGANIQFGADAQGESKKSYDAEDSMPNPANQLNDITFQAEAGEMVLVLGYPTSTLFKTLFHGKTSLSYSPPGSIKFKNNEFKSFSEKCPHQIIYNNEQDVHFPFLTVEQTIDFALSCKFDIPKGERDQIRNELLREFGLSHVLKTIVGNDFFRGVSGGERKRISIIETFIANGSVYLWDNSTKGLDSATALDFLEILRKMAKATRSVNLVRISQASDKIVDKFDKILMLSDSYQLFYGTVDECLTYFRDTLGIEKDPNDCIIEYLTSILNFQFKNKNLGNLSNSSSASVLKTATGEVTKYTYNSDFDLYDQWKHSSYYRNIKQQIQGSSIDDSIKEVDPSDVSPIFNIPLKKQLLFCTKRAFQRSLGDKAYMTAQFISVVIQ…
Sc_YOR153W_ABCG	MPEAKLNNNVNDVTSYSSASSSTENAADLHNYNGFDEHTEARIQKLARTLTAQSMQNSTQSAPNKSDAQSIFSSGVEGVNPIFSDPEAPGYDPKLDPNSENFSSAAWVKNMAHLSAADPDFYKPYSLGCAWKNLSASGASADVAYQSTVVNIPYKILKSGLRKFQRSKETNTFQILKPMDGCLNPGELLVVLGRPGSGCTTLLKSISSNTHGFDLGADTKISYSGYSGDDIKKHFRGEVVYNAEADVHLPHLTVFETLVTVARLKTPQNRIKGVDRESYANHLAEVAMATYGLSHTRNTKVGNDIVRGVSGGERKRVSIAEVSICGSKFQCWDNATRGLDSATALEFIRALKTQADISNTSATVAIYQCSQDAYDLFNKVCVLDDGYQIYYGPADKAKK…
Sc_YOR328W_ABCG	MLQAPSSSNSGLNQGNAAPDGPPNETQPYEGLDAAAQEEIKELARTLTSQSSLLSQEKRITGTGDPNTLTAASSSSLSRSIFASDIKGVNPILLDVNDPDYDETLDPRSENFSSVRWVRNMAQICENDSDFYKPFSLGCAWKDLSASGDSADITYQGTFGNMPIKYLKMSWRCISRRLFHRTHGKSEDNDSGFQILKPMDGCINPGELLVVLGRPGAGCTTLLKSISVNTHGFKISPDTIITYNGFSNKEIKNHYRGEVVYNAESDIHIPHLTVFQTLYTVARLKTPRNRIKGVDRDTFAKHMTEVAMATYGLSHTADTKVGNDFVRGVSGGERKRVSIAEVSICGSKFQCWDNATRGLDSATALEFIKALKTQATITKSAATVAIYQCSKDAYDLFDK…
Sc_YPL058C_ABCG	MSSTDEHIEKDISSRSNHDDDYANSVQSYAASEGQVDNEDLAATSQLSRHLSNILSNEEGIERLESMARVISHKTKKEMDSFEINDLDFDLRSLLHYLRSRQLEQGIEPGDSGIAFKNLTAVGVDASAAYGPSVEEMFRNIASIPAHLISKFTKKSDVPLRNIIQNCTGVVESGEMLFVVGRPGAGCSTFLKCLSGETSELVDVQGEFSYDGLDQSEMMSKYKGYVIYCPELDFHFPKITVKETIDFALKCKTPRVRIDKMTRKQYVDNIRDMWCTVFGLRHTYATKVGNDFVRGVSGGERKRVSLVEAQAMNASIYSWDNATRGLDASTALEFAQAIRTATNMVNNSAIVAIYQAGENIYELFDKTTVLYNGRQIYFGPADKAVGYFQRMGWVKPNRM…
Sc_YFL028C_others	MVSQFAIEVRNLTYKFKESSDPSVVDINLQIPWNTRSLVVGANGAGKSTLLKLLSGKHLCLDGKILVNGLDPFSPLSMNQVDDDESVEDSTNYQTTTYLGTEWCHMSIINRDIGVLELLKSIGFDHFRERGERLVRILDIDVRWRMHRLSDGQKRRVQLAMGLLKPWRVLLLDEVTVDLDVIARARLLEFLKWETETRRCSVVYATHIFDGLAKWPNQVYHMKSGKIVDNLDYQKDVEFSEVVNAKVNGQVAFENDNNKVVISKVNSLHPLALEWLKRDNQIPDKEIGI
Sc_YDR061W_others	MSTNKFVVRITNALFKSSLASNSPPVYPKRIRHFEILPNEKWVIWGPGKGKFLDVLNNKYICEPPLSLRFGFLKESSNILPRIEQVAFKGVMPTAHLSARYEYFKDDYDQTCKQFIFDKASGSNAVSYKVETNNRQINMELYNALVENLNLSSLQDRWVMGLSNGQMRRARLARSILKEPDLLLIDDPFLGLDPAAIATISQFLAKYDSIEVSGGCPIVIGLRYQDTIPAWCTHICCVDEKNGILFEGPIEKLQSKMDETRSRALKELEQLKKASNSKEDISINDLICIHPMYGKKEHEIIKMPHLIELDGLSVSYKGEAVLENLHWKVQPGSKWHIRGDNGSGKSTLLSLLTAEHPQSWNSRVIDNGVPRRTGKTNYFDLNSKIGMSSPELHAIFLKN…

## Sheet: C. albicans
Protein coding ORF and Family	sequences
Ca_CaO19.7440_ABCB	MFQEKSEKSSFPKRSSSLRSPSDSPAITSKNVFMFVNYSKDWPLILVGILLMGGSAIATPMNTYIYGEIMGKLSQFYLQDQSNHSFSQDIVKLCVGLIGIGCCKMILVWLGMFTWLKFGEIQQSRARMQIYNKIINESQSWYDSKQNLIGQLTQINRCIEELRSCNGEILASLMQTIVLILALLIMSFYQSWSTTLIIMASFPIMALCGWYFGKLTYKAQQDENEVTSKASKVFNWCYVNPEMVRFFNSKNIELTKFKQLIEKSAQFYYKLSHAVAANTAVLKTLTLMMFVQGFWFGNYLLSHKTITINQLFTCFSSCLMLGQAVSGITELLAILNTGHAAADKISGFLLQPPSKAKLLLLHSKYPPFEIGSIYFKNVWFESNSQNSVAILQDVSFGIL…
Ca_CaO19.1077_ABCB	MFIRNVKLIKPSPVRFISPIPFSFPISRSIKISSIRYFTNKSTSNFKSTSSSSSLKSTSTSTSTSTSKTTPKTLSKPPPKVKPPIQDNDTTSSGSSSSENSESFMLKSLFKTIWPKNNLNFKIRVIIALSLLVGAKILNVQVPFYFKQIIDTMNIDWTNEVGVFSTVIGSLILAYGGARFGAVLFGELRNAIFASVAQSAIRRVAYNTFVKLLNMDLQFHLSRQTGGLTRAIDRGTKGISYVLSAMVFHIIPITLEISIVCGILTYNYGASFAAMTFVTMLAYSIFTIQTTAWRTKFRRQANNADNQAANVALDSLINYESVKIFNNELYQASKYDKALMKYQQSSVKIATSLAFLNSGQNFIFTSALTAMMYMGCQGVYTGELTVGDLVLINQWVFQL…
Ca_CaO19.2615_ABCB	MIGMNRLIFSKAFTSSCKSMGKVPFTKSITRANTRYFKPTSILQQIRFNSKSSTTPNTEANSNGSTNSQSDTKKPRPKLTSEIFKLLRLAKPESKLIFFALICLVTTSATTMTLPLMIGKIIDTTKKDDDDDKGKDNDDKDDTQPSDKLIFGLPQPQFYSALGVLFIVSASTNFGRIYLLRSVGERLVARLRSRLFSKILAQDAYFFDLGPSKTGMKTGDLISRIASDTQIISKSLSMNISDGIRAIISGCVGLSMMCYVSWKLSLCMSLIFPPLITMSWFYGRKIKALSKLIQENIGDMTKVTEEKLNGVKVIQTFSQQQSVVHSYNQEIKNIFNSSMREAKLAGFFYSTNGFIGNVTMIGLLIMGTKLIGAGELTVGDLSSFMMYAVYTGTSVFGLG…
Ca_CaO19.5599_ABCB	MIILPSVRNLLFLSSRKSIKVLPARQYLQNLTFTSTRLNLIHSTPSSYLLKTACLSQFRTYATTPSSNLPPSQVLVKSHLDATNLKKKEIKQERFEEFQKQENKKTFKQNLRTIGRIIKLGKPDWKLFVLAIGFILCAVLYPTTAVKLVGSVLDSFNNNIKDKDGDLIVWGYKVSTVFAVMIPFMAVSAVCFWARIWVLKLLGERLVARLRARVMKNLLRHDQEFFDNDKHKVGDLISRLSSDAYIVSRSITSNLPDGLKNLLFGLLSSYMMYSINPMLFGMMLLISPPITIGSVFYGEKIRKLSTNLQNATAGLTKVSEETLNSIKLINAFTGEQKELRKYSTRLRRVVDVAKQEAFAQSNYSVSIYSLYHTGYLACVALGVYLMTKGTMSAGDVVAF…
Ca_CaO19.1783_ABCC	MTPPPNSDALENQELLQRQKRLLSFMLSKKVPPVPTQDERKPYPASSANIFSRMFFWWLSPVMKSGYKRTLQPDDLFYLTDDIKVQHMADAFYGYMSNDIAKARQQHISEKCKERGETLENSSVDPETDLQDFKLSKFLTVWALAKTFKWQYTWACICLTLSNVGQTTLPLLSKKLIEYVELKALGHETGIGKGLGYSFGTAIIVFVIGVFINHFFYRSMITGAQAKAVLTKALLDKSFKLNAEARHKYPLGKITSMLGTDLSRIDFALGFQPFLIVFPVPIGIAIAILIINIGPASLVGVGILFVFMIAIAFSTGKLFAYRKKANFYTDSRVNYIKEALTNLKVIKFYSWEPPYHENISNVRKKEMKIIYRMQVLRNVVTSFAMSLTLFASMTAFLVL…
Ca_CaO19.5100_ABCC	MNESNRELILGLSPVHLSLFNSESLLHTFNFFGVGDGQANIASNYVTASKFVIPQPLYSPHGNALNPAFVELIGQAVNTFFAIFMLFQLTRLLLTKKKSHRIYTPTPFSQTLKISLVLLQVILVASLYFLNKNSYFIGGIAATVLALILHLVEFRRSPIAIESLLTYWSANTAFTFAVFIQDSYSKHKIYANSGPAYVIEIISLVNSFLIFVFEVGYYKPGFEITNEKFLDTVNLFSYFTFYYLQPLINKIYATDDVQLTDLPDILGNITCDDTKAKVAKAWEEELKRTKKPGLVSKVWSFVTRRKVNSKPQMFLAIAKAFFDKFAISITLAIIVTGLSFLQPFLLRKFIQFFSTYFYSVEKPPIIIGYFWASVMFLTSVANFIAFNQAFKTQFDLGYE…
Ca_CaO19.6382_ABCC	MDPRYPKLSCGIDALLRPMAPHNDNAFNPCFLVHALALFATANIICGVLVLYKTTTRKPRYGSLSLKNTGVTHYIRLNSVALQIILTGYLSSFISIHERFADPKLLAFGLLNLLLVLVIFPLHFIETIYSPVPSDLLLVFWPTLTVFSMALYFQDNFTNWVIIQSVDSSIVISEALLVLNSVFVFVLEYSYYKPSHELVLEYKRSNRQQQLSEPNIIQKVTFTWMNELIVNSYKNQTVTNAELPNTPADISTVHATTTLRKHWNGGNLTGSLLKAFGWGLLVSFFYEFGGRVLNFVQPQLLRLLILYFNIQNPPILRGILISLGMFVNTMLQTSLNNRYMLTNLEVGLNCRSSLTSLVYQKALLLSSESRSKTNSADIINLLSVDINRIQKVLMNLTTL…
Ca_CaO19.6478_ABCC	MEQIEVISSSSSSSYLSNSWNYINHLPLFSLSSSNEFTTITNNHNNNTSSQYQGLNKWLSCNTQEDGWGPLSSTYNDLTPCFLQGILFGISAILMILVGIYQIIYLRNKKITVGNKINWNFYLKLFLVVIQIGFQIGLILVFNNDIGIIKLSLILNSIATMVALGIHYLEQFKSTIPNGVLLFYWLFQVILNLARIGNLYLRNSFGKNNDKGFANLVILSTINAFIILIVEISFPIQPLNNYYHRVSLKESPLDQANVFSRITFDWMGGLMKKGYHKYLTEEDLPSLPKSLKANKTTKDFDHYWNAQSTNNKSLTWAIAQAFGGQFLLGGIFKGAQDALAFVQPQLLRLLIKFVNDYSKSVKKGDPIPLTRGLLISVSMFIVSVVQTASLHQYFQRAFD…
Ca_CaO19.5255_ABCD	MSIENSKLQKNSLALSLLKVYKSNRSLLLNTSYIILLTAAFAGATNTGKTSSSSRPPNKEDSQDEKELKKKSHKLSKESFNRLARAILPSFLDKSIFYLLANLVLLVVRALLTIKVATLDGQLVGALVSKRLKLFGRYLAYWMLLGIPAAFTNALLNWTKQNLSKTIRTNLNKNIMEEYLPDSLDANYYSLMHLSGNKIKDPNQRITTDVSRLSYALASLPGQLLKPTLDLILCARQLSKSGVGNGEGTLALGLLAHFSTMIIRFFSPPFAKLAAERANLEGQLRSAHSKIVSNNEEIAFLRGHYRELDYIDYCYYTLERFSKGEYWKKAIHEIAQTFIVKYFWGAAGLVLCSAPIFIGKYFGESDDKNAAGNFITNRRLLLSASDSLDRLIYSRRYLL…
Ca_CaO19.7500_ABCD	MINISRLAGYNKQDVKNILLLLHEFITTYRDNKVKLNYQSRPVILFFSTLIATAGFGLYFTFRNIITKYNEYALNKKLRRPSLIRQSSNILKNGAREIYIPKGKNKVTRIIIPKPNNDQYAADKYLYKDFVRNQRILQQQQKGVIFNSKFLNQLMIIWKILIPKFYCQNTSLLVSQCFFLIFRTWLSLLVAKLDGQIVKNLIAANGRKFSRDLIYWLLIAFPASYTNAAIKYLDLRLALGFRTNLTRYIHDMYLDKSLVTQAYYKIGLNNSDILNIDQYITDDVTNFCQSLCSLFSSMGKPFIDLIFFSVYLRDNLGTGAIIGIFANYMVTALMLKRATPSFGKLSSQRAHLEGIYYNQHLNVMTNSEEIGFYKGSLIEKFKLNENFQKLIQHISKEIN…
Ca_CaO19.3034_ABCE	MSTKGKGKTKNGRGDTHAKNERIAIVSADRCKPKKCKQECRKSCPVVKTGKLCIEVTPASKIAFISETLCIGCGICVKKCPFDAITIINLPTNLEGETTHRYSANSFKLHRLPTPRPGQVLGLVGTNGIGKSTALKILAGKQKPNLGRYDDPPDWEEILRHFRGSELQNYFTKVLEDNIKAIIKPQYVDNIPRALAKSKVKQVGAILESKNEKNDDYNYILNVLELKNVLNREVENLSGGELQRFALGMTCVQDANVYMFDEPSSYLDVKQRLRAAEIIRSLLNPTTYIICVEHDLSVLDYLSDFVCILYGAPSVYGVVTLPASVREGINIFLDGHIPTENLRFRTESLQFRLADAADDLILDKSNSLEYPSLQKTQGDFKLRVEAGDFTNSEILVMMG…
Ca_CaO19.2183_ABCF	MSISASKAKREQKRLEREAKKAAVGKSTKKTKKQAEKDAAEDEVEGAEEQIAKMKLQTDEHGLSDRVTTGVLESLETSRDIKLSSVSLLFHGKVLIQDSTLELNYGRRYGLLGENGCGKSTLMKSIAAREFPIPEHIDIYLLNEPAEATEYSALEYVVREAEHEMKRLEDLVEELIVKEGPECPALEGLYEKIDEMDPSTFESRAAIILTGLGFNSVTIKKKTKDMSGGWRMRVALAKALFVKPTLLLLDDPTAHLDLAACVWLEEYLKRFDRILILVSHSQDFLNGVCTNMIDMRLKLLTTYGGNYDSYVKTRAELETNQMKQYNKQQEEIAHIKKFIASAGTYANLVRQAKSRQKILDKMEADGLIQPVVPDKVFTFRFPEVEKLPPPVLAFDDMSF…
Ca_CaO19.4152_ABCF	MSAASESKYSTEVLSELLSKLQVADNKDEAASNISTFLNSSIVEHDVPVEFFEDLKKQIQSKDAKVSLAALDAYKHIASTNGLSPSVEPYVVDLVSEVAVKAGDKNKDVQTAASDALLAIASAITPTAVKAILPKLIDNLTNTNKWTEKVAILRAVSQLVDTAKAQIALRMPELIPVLSESMWDTKKEVKEAATATMTKSTETIDNKDIEKFIPQLISCIAKPTEVPETVHLLGATTFVSEVTMATLSIMAPLLSRGLAERDTAIKRKAAVIVDNMCKLVEDPQIVAPFMDKLLPGLKNNFANMADPEAREVTQRALNTLRRVGAVGENDSIPEVSTAGDIDVTLNEFNKLVADKKIAKRFDVALNYIAAIAGDLVDEREIQPEAWLQNVLPFATIFLH…
Ca_CaO19.6060_ABCF	MSNVGLQVRQAVPSIDPIVAEYAVGYIQHVSNSTEDSVLAQQVDIPQEMEFINDLLVQAGGSLEKVEALTQGLKKQLSDKLNENMEKLALTGDTSKRLLDINVLQNNTKRDINSSLALLNSGNDIAHTGRQMESRVDKKKLEKQERKIAKKVAKRNNKFVKYEASKLLNEKKEEDYDSFFLEINPMEFGSSAGKSKDIKIDTFDLYVGDGQRILSEASLTLAYGRRYGLVGQNGIGKSTLLRALSRRELNIPKHISILHVEQEIRGDDTPALQSVLDADVWRKSLLQEEQKINERIAEIEKLRSEFDEESLEVKKLDNERDDLESHLQEVSDKLYEMESDKAESRAAGILYGLGFTKETQHTPTKQFSGGWRMRLSLARALFCQPDLLLLDEPSNMLDV…
Ca_CaO19.7332_ABCF	MSKSFDDFIKQQKQQQSKPKGFGYRNNNQGGYNYNQAYGNVPTFQPGNQQFQYQGGYNQGFNQQQYQYQGQGYNNQGYNSNNRYNNSNNYNYNNNTNQSSTISTPVDSLPTSGRSTPNPNASTTSLTSLNTALAKLNVSNIPFEENLSNIEKAGKIAEIRPEVETIVKIIDEQEDLSIINEWKLNEILKSLLKPKSPALVKEGALLIIQQLATKFGGQTPKEAYLLQFLSTAYDMFTDKDKNVVKAAKSATDALFGIYPVEALGSIVLDEYLTIFKSGAKWNSKVAALVNFDKLIDDVPADILEMKFIDVVPVLTDLSTDFKPELAKAGLSTLKKFVKVLDNLDLQNKYDLIVDTLADPKKVTDCIKNLSSVTFVAEVTEPALSLLVPILDKSLKMSSS…
Ca_CaO19.1313_ABCG	MLGVIGAAPGTQANQDYFETWRNSPEYRAVQNELHRLEEMPGLASGEKEPDTNQAYAASFWKQYIFVVHRLFQQYWRTPSYIYSKFAMAVLCSLFNGFTYYKSQNSMQGLKNQMLSIFSMFVVLTTLAQQYIPLFVTQRDLYEARERPSKTFSWLAFIAAQITAEIPYQVLAATVSFFSWYYPVGLYRNAVYSGAVTHRGVLMWLIMTLMFIYSSTLAQFCISWNQLADYAANWISLLLTISMIFCGVIATKDSMPKFWVFLYRCTPLTYLTSAMMSIGLGDSFVKCAPTEILTFPPQTPGVQKCQDYMGAYISIAGGYLLNPEATDNCKFCIMDKTNQFLDFMNISIHNFGRDTGIFIVFIVFNMAATVFSYWLFRVPKGNREKGSFFDKLPFLNGGG…
Ca_CaO19.3120_ABCG	MSVETYSWSNISLTLQNGKTILDDIYGSVSAGEMLAIMGPSGCGKSTLLNVLAYRTSPRSSTLEGGIFINNERATLNKIKQLSSYVEQEDSLIGSLTVSETVDYSAQFAGIDKAHKKELVSKTIKSLGLEGQAMSKIGTPIQKGISGGQKRRVSIASQIITSPSILFLDEPTSGLDSVASREVISTIKKIAKRENMVIICSIHQPSTYTFELFDKVMFLSKGRTVYNGAVSNVVKYFNSIGHTMPPYINPAEYVLDLINTDFQGDSSVLDDLVSKWNSGDVHKVGTESVQLTEATTINEMQNILILIARSLTKARRDILTYYVRLVMYLGLAILMGTVWLRLQNGQKNIQPFINAIFFSGAFMSFMSVAYIPSYLEDIQSYKKERMNGLYGPLAFSLAN…
Ca_CaO19.4531_ABCG	MKEGASVLSISSENQVGVKVRNLTVSVKSQQQKTTKHTEDQEAQYEQGTSKILNNLSFDIECGQLVAIMGGSGSGKTTLLNTLSQRTNINNKNLGFSGSVTYETSSSNKHIKHAYLLQTDIFLPGLTVWETLSTQADLRLPSHVTKQEKIELIEYILDVLELSHLKNTYVASFSSNASTLSGGEQRRVSLAIQMLSKPAILFLDEPTTGLDTSSSLKLVHVLKKLASPEYGITIILSIHQPRPEIGQLFDKICLLTRGGRLVYFGNLANAEMYFNNLNFLGRDSDDHSKHILEYIMDLSVKDTTSVEKEQQTVERINKLVQTWSNNHQFQQQQEENRSSKESHQFKKNLTLFSKPKTDKISFWQEVNVLTKRTFKLTFRDYKRLLVFNVGIVIIGVTVG…
Ca_CaO19.459_ABCG	MNAKLFVAWTVISCLMQLTMGLKVENNQDLEATFTRIKRSLVHQDIFEINPQITERAKPGHGNDGDDDNKECPPCFNCNLPNFECTQFSQCNTFTGMCECQDGFGGNDCSEPLCGSLGDGNSKRPVRKKKQCACKSGWSGINCNLCERDDVCDQFMPEGLKGTCYREGIIVNKFHQMCDVTNPKILSILDGKIPQATFSCNKTSENCNFQFWIDQVESFYCDLNKCKLDYDLNANTTHYNCEEVACKCLPDRMLCGKAGSIDISEFLTETIRGPGDFTCDVATKKCRFSEPSMNDLIQSVFGDPYITLQCKSGECIHKSEIPGYTLPDNPKFTLGNLFVIIGVLLVCILAVVSLLRNISESALFKKNGYEPLDSDPSVMNLNFEPTTLSFEDIKYEVTG…
Ca_CaO19.5079_ABCG	MADADTSSNSSKTNEDRSQEGFGTYQGYTDRVASEVQELARIISHASIQQLKLKRQHSRQESQKSNEQESELSGKLGVIPVDENGNFVDQRLNPNSPEFNAAYWIQNAHKLVSSDIDYFKPVTIGVAYKNLRAYGSASDADYQSTLVNLIPKYLSLFFREYILRHTGPTFDILKPMDGLIKPGELTVVLGRPGAGCSTFLKTIASQTYGYHIDKDSVIRYNSLTPHEIKKHYRGEVVYCAETENHFPQLTVGDTLEFAAKMRTPQNRPLGVSRDAYARHLAAVVMAVYGLSHTRNTKVGNDFIRGVSGGERKRVSIAEITLNNAMVQCWDNSTRGLDSATALEFIRALKASADIVHTTPLVAIYQCSQDAYDLFDKVVLMYQGYQIYFGSAKKAKQYFI…
Ca_CaO19.5759_ABCG	MSSEDIGSSSSSLQEYVGQQQHNKIQPSTDDDYNEDDYESRRLHLVRTVSSINHHNFDEKFDTISREISRQVTNKEGEFQLRLDEFNLAKILANFVYFAKKQGIVLRKSGITFQDLCVYGVDESFAIAPTVTDLLKGPVGAVQAILSQMKTPPRKILKNLNGFAKPGESVLVLGRPGAGCTTFLKALSGTDFDLYKGVTGDIRYDGLPQKEMLKLFKNDLVYNPELDVHFPHLTVDQTLTFAIACKTPEMRINGVTRDEFINAKKEILATVFGLRHTYHTKVGNDFVRGVSGGERKRVSIAEALACNGSIYCWDNATRGLDASTALEFAQAIRTSTKLLKTTAFVTIYQAGEGIYETFDRVTVLYDGHQVYYGPANKAKKYFEDMGWECPPRQSTAEFL…
Ca_CaO19.5958_ABCG	MSTANTSLSQQLDEKPWVDASDNSSVQEYQGFDATASHNIQDLARKLTHGSTNGDHHSANDLARYLSHMSDIPGVSPFNGNISHEQLDPDSENFNAKYWVKNLKKLFESDSDYYKPSKLGVAYRNLRAYGIANDSDYQPTVTNALWKFTTEAINKLKKPDDSKYFDILKSMDAIMRPGELTVVLGRPGAGCSTLLKTIAVNTYGFHIGKESQITYDGLSPHDIERHYRGDVIYSAETDVHFPHLSVGDTLEFAARLRTPQNRGEGIDRETYAKHMASVYMATYGLSHTRNTNVGNDFVRGVSGGERKRVSIAEASLSGANIQCWDNATRGLDSATALEFIRALKTSATILDTTPLIAIYQCSQDAYELFDNVVVLYEGYQIFFGKASKAKEYFENMGWK…
Ca_CaO19.6000_ABCG	MSDSKMSSQDESKLEKAISQDSSSENHSINEYHGFDAHTSENIQNLARTFTHDSFKDDSSAGLLKYLTHMSEVPGVNPYEHEEINNDQLNPDSENFNAKFWVKNLRKLFESDPEYYKPSKLGIGYRNLRAYGVANDSDYQPTVTNALWKLATEGFRHFQKDDDSRYFDILKSMDAIMRPGELTVVLGRPGAGCSTLLKTIAVNTYGFHIGKESQITYDGLSPHDIERHYRGDVIYSAETDVHFPHLSVGDTLEFAARLRTPQNRGEGIDRETYAKHMASVYMATYGLSHTRNTNVGNDFVRGVSGGERKRVSIAEASLSGANIQCWDNATRGLDSATALEFIRALKTSAVILDTTPLIAIYQCSQDAYDLFDKVVVLYEGYQIFFGKATKAKEYFEKMG…
Ca_CaO19.918_ABCG	MVNIQPQNATESAVNQSCEPITTPASSEYEGFDHNEVRQLAKILTNDNDDSAKSSLVRQLSNMSNVPGVNPCDANNLPPQLNPNCDQFDSKLWIKNLKKLYESDPEYWQHSKLGVAYTNLRVYGIANDVDYQPTVTNLLWKLGGEAFRKYFRKNDKTQYFDILKPMDAIMRPGEPTVVLGRPGAGCSTLLKTIAVNTYGFHVGKESKICYDGLTAHDIEKHFRGEVIYSAETEVHIPHMTVGDTLEFAARLRTPQNRGDNIDRETYAKRMADAYMATYGISHTRNTKVGNDIVRGVSGGERKRVSIAEVSLSGAKIQCWDNSTRGLDSATALEFIRALRTSAKILDCTPVVAIYQCSQDAYDLFDNVSVLYEGYQIFFGKASKAKEYFEKMGWKCQPRQ…
Ca_CaO19.388_others	MTLDTIDNTLAIEVKNLTYEFPNSKKIGLQDFNLAIPWGTTNLVVGPNGAGKSTLLRILAGKTLIKKGHLKLGGFDPFHFSSQRHEQANSDINNYITYLGTEWATNSIIKRDIPVNLLLASIGGETYQDRRNLLIDILDIDPSWSMLNISDGERRRVQIAMGLVKPWKLLLLDEVTIDLDVVVRSKLLNYLKQECQERNCTVVYATHIFDGLGHKWCDRVIHIDAGLKLNDVKIKDIEFVNDDGRVEVGDEKIIVSKAESLHPLALFWLNKDLERRGTRDDEKLKMSKRHNDYVNSRDGKYFDADDSKLAQYFKSTRSSK
Ca_CaO19.5029_others	MSKTSTLKKCLVSFQNAKFKKDTLSKTPYIYPNPISNINIYPANVQNGSSMWAVTGNSKTTMLKIIAGEYISYPPLSRQYPLINDRPTQLQFLNFRDGSGLDKVHMSARYETYSYKGVLEMSDDVNSVYNYVTGLNNYNTQHTSISQEFVNELLDYFKLQHLKHKWINSLSNGQLRRARIAKSLINKPKLLIIDDPFLGLDPINTQGVSEALKTVSEELDTSIVLGLRVQDDIPDWINSLCYVDESGVKLSGNKSEILNEYNELVSQITTTHKSHVSRHNKQQQQQQSKPIEISKNNHFTENDIHIEFQNASVAYKQLVIFDDFNWKIPRGSKWRILGDNGTGKTTLLSIITADHPQSWKSVIKVNGILRKTGSGVTFFDINNKIGISSPELHALVPQH…

## Sheet: S. pombe
Protein coding ORF and Family	sequences
Sp_SPBC25B2.02c_ABCB	MHIHSDLSLPQFEHASIDPPSYSPQKSSFEEKKHNFSITNKSLETLRSQESPCSTTFPVSDRKDALLNIPTVVDDEFQHTEELAGVSSWSDFFYLFHFSDIPLIFGTLIFTCLSAALEPLMTWTTGKVFDALSQYATSQITLGKMISLINFNSLLITIFGLASCVFSFGVRFLWQYLSAIAGKRARSLCFHVLSSKSSTFYSLTESKSGLVNSVDRCIQFYEKSISLPMFHIAENLAISLSCLIISFRYSWSLTLVVLASYPIIILVVGFINSFLSSAYEKDRKSSEKAASILEKSISAIQTVIFHSMQDTEYRYFADACSTSSKSFLRFSFLDAFQGGVSQFFLYSVFFQGLWFGNHLATTKRVNVGQVVTVFGSCLSVASSLQQILPAIPDLIKGKF…
Sp_SPCC663.03_ABCB	MSLHSKKSTSTVKDNEHSLDLSIKSIPSNEKNFSTEKSENEASESHVVDVVKDPFEQYTPEEQEILYKQINDTPAKLSGYPRILSYADKWDIMLQLAGTITGIGAGLGMPLMSLVSGQLAQAFTDLASGKGASSFQHTVDHFCLYFIYIAIGVFGCSYIYTVTFIIAGERIARRIRQDYLHAILSQNIGYFDRLGAGEITTRITTDTNFIQDGLGEKVGLVFFAIATFVSGFVIAFIRHWKFTLILSSMFPAICGGIGLGVPFITKNTKGQIAVVAESSTFVEEVFSNIRNAFAFGTQDILAKLYNKYLITAQRFGINKAIAMGLMVGWMFFVAYGVYGLAFWEGGRLLHAGDLDVSKLIGCFFAVLIASYSLANISPKMQSFVSCASAAKKIFDTIDR…
Sp_SPAC15A10.01_ABCB	MLERCPWKLISSPRNIPARSFLNSRGTYLVLRKSNILPLQHILRFSNFASKQCFPLRNGNNSASKALWNNKSKEKEPLNTSVKLASDVPDDKNVTGQMIVKDMLQYIWPKGKTNLKVRVVSALALLVAAKILNVQVPFYFKSIIDTMNTTLVQEVGALWSTVGAVVLGYGFARIFSTVFQELRNSVFAIVSQSAIRSVSSNVYQHLLNLDMNFHLSKQTGSITRAMDRGTKGISFILSSMVLHIIPITLEIAMVSGILTYKYGPSFSAIAATTVALYALFTVRTTSWRTVFRRQANAADSKASAAAIESLINYEAVKTFNNESYEMSRYEKHLSAYEKANVKVASSLAFLNSGQAIIFSTALTLMMYMGCRGIVTSNLTVGDLVMINQLVFQLSIPLNF…
Sp_SPBC9B6.09c_ABCB	MDPIRFGLSRVPFAHCYNKRVIFRANYLVPLTWLKNNVAYKSTNTLLLPTPNAEYYSTSKLSSQVNVSLNSLSQKASSGSKIYPFKNSFPLPFSRSILPIRSLAFLKLCVRHNSTVPSKDEQAQDISKINTNGTLQTPNKKVNVFRLFTLARGQGWNFFIAGSLLLVSSGVTMSIPYIVGKILDAGSSGDSSVTHIMGIPSGTFYIGLLGLFFLGSACNFGRIITLRLLSERIVSRLRARLFAKCMSLDGAFFDFHKHGDLISRLTTDSSIVGKSLSMYLSDGLRSSVSAIAGIGMMLYVSMRLTGYMSLIVPPIALGAFFYGEYVRKLSRTTQDALGDLTRVSEEKLANVRTTQAFLGERQEVNRYNDYIRNLFVLAKREAFASGIFFGSTGFLGNAT…
Sp_SPCC737.09c_ABCB	MVLRYNSPRLNILELVLLYVGFFSIGSLNLLQKRKATSDPYRRKNRFGKEPIGIISWWILGIALTYVVDISNLVIYALRVPNWWPCKTTVVCLILFLLFWIIVLISCADSKALPKNADSILKAYRLSVLYVWAIDIVFETIFIVYSPHPNETFQGIVLADHVARLVLCVFATAIYLTYRRKRHTHDPLDFEERQLTEESNVNENAISQNPSTVQLGVSASTSNFGTLKSTSKKPSDKSWAEYFRSFSTLLPYLWPTKDYRLQFQIFICIVLLFLGRAVNILAPRQLGVLTEKLTKHSEKIPWSDVILFVIYRFLQGNMGVIGSLRSFLWVPVSQYAYRAISTKALRHVLNLSYDFHLNKRAGEVLTALTKGSSLNTFAEQVVFQIGPVLLDLGVAMVYF…
Sp_SPAC30.04c_ABCC	MENFHHRPFKGGFGVGRVPTSLYYSLSDFSLSAISIFPTHYDQPYLNEAPSWYKYSLESGLVCLYLYLIYRWITRSFTVKQTVGSEFSGLRKAHGILLWLLSILFLGMTAFMFVNDAFPTAFSDPPVKICLLAYSVHLFLLHSLRMIYPRARPTLYHAAVLLNLLLLPPIFHFYSYPFFFVDHPPLSSYSPFLWFYFFITIVGNFIPLFTPRVWYPLFPEDNYQPSAEQVCSMFNFACSYGYLNPLVLTAKRRVVEVDDTPVIPDYDKNKAWTYRFERMKTPSLFITIHKIFWRQILGMGVSSFMVSVCQFLSPIALNRLLKHLESPSSSSVNPLVWIVLLLTGPFLTSLFTQFYLFMSTRYLARSYTTLVQQIYNKVIRSRFVQNKSGDSKVGRSNNL…
Sp_SPAC3F10.11c_ABCC	MNSAYKGFTFLSATWLAPNIYLLISGCLQYFYEVRKRSHYFHFRRFWTIWLKSLVIMVLLFTHIYDCYKTNESVWNVLSIITYFLALFLHVVEQPTLRIPMASLLMFWLFKFLASALVLLLRPNYTMFPMLNVVPSITFFCSLVCLLAEIYVPPANRVWYPDDAAELEETGLRPSRFTYANIFSRISFGWLSPLMKFGYRNYLTESDAWSLPPAERSSNLTIVFEKNWISHAKKKKSSLYMWGVLFLNHWKLTVVIIVLKLVQDVVAFIQPNLIRKIVIFVSSYSSEHPQPPQVGFSLAIAMFLTNVVQTALLQQYFQLGMVLGMRWRSELITAIYRKSLRLSSAARQSRSVGDIVNYMSVDTQKVCDLTMFLFVIVSGPFQIVLALTNLYHLVGYGAL…
Sp_SPAC9E9.12c_ABCC	MKMFQSFFSNYIDINFFRNATLDQCLLLFYLSLFSLTNLFLIQKLFHANHTQHPLKKYFGETCLLEYIQIILSIVSAALSFYLDTNAVWWAIRTITHLEIVGLNILSSLKYGSTLFSWISVANAFGLLLLRLISIYDFLTYSSWSFSVKGGSFLLLLPLAYNITLFLLVIIPLFFPRAWSPTVKFSKVARPSPEQTCSIFSLIFTYGWLNGIIWKSWKKPITLTDVPALPDTECTQIWYSRFAKNDRKSLMHTILLSLKSTILLMVFLSVLVSSTLFVTPLAIKKLLQYLQNPKSDEGNSPFLWVFVLLIGPYLASVVKELYVHVSRRFMLRIKAAITQMIYKKVLTSKTLFVAVDGSKINLDYVYNLLAKDVDNIGEMREFIGIIARAPLEMGVSMYF…
Sp_SPBC359.05_ABCC	MITANKGLSLVLLIPNLFALVSGGLQYVFDVRRRIFRPHFSQFWTIWMKFFSIALVIITQIYVGYKTKNIGWNFFSVVTYCFVLFLQFAEQSTLRVPMASLLIFWLLKVVTSLLILLFSPYIAITSMARLLTLITLFCSLVCFISEVYVPPCNRVWYSDDTNEVEEKGIRPSEVRYANIFSKLSFSWISSFIKFGYTNYLKESDVWLLPPDERSGNLIIGFEDWWIYHSKNKRRSLFLWKLLFFNHWKLVALITITKLIQDVLAFVQPTLIQKTILFISSYTSPNPESPSRGFIIAILVLVANFLQTLLLQQYNQLIMLLGMRWKTELLASIYRKSLLLSSSARQNRSIGDIINYMAVDTQKISDLPIYLFIIVSGPFQIALALSNLYHLMGYSAFTGV…
Sp_SPBC15f5.06_ABCE	MSESLTRIAIVSEDKCRPKKCRQECRRSCPVVRTGKLCIEVNPTDRIAFISETLCIGCGICVKKCPFGAINIINLPTNLESEVTHRYSANSFKLHRLPTPRPGQVLGLVGTNGIGKSTALKILSGKMKPNLGRYDNPPDWAEVVKYFRGSELQNFFTKVVEDNIKALIKPQYVDHIPRAIKTGDKTVSGLIKARANNNNFEEVMDHTDLQNLLNREVGHLSGGELQRFAIAAVATQKADVYMFDEPSSYLDIKQRLKAGRVIRSLLATTNYVIVVEHDLSVLDYLSDFVCVLYGVPSMYGVVTLPYSVREGINIFLDGHIPTENLRFRSEALTFRLADASDEITADRTAEYNYPDHVIEQGDFKLTIKSGGFSDAEIIVLLGENGTGKTTFCKWMAKNS…
Sp_SPAC3C7.08c_ABCF	MTSSVLIQGYEEDDVLKLLQELLDAETSQSCADVGKKIAQLFSNDNPLVTLKTTGFLDGLERAARNKKSGFHREAAMIGFATVIKNLGTPSEVVFLPYLPTILDSFSDRGEVVRQAAKMAAQALLDCLPAGAVETRLIPSLISYLDDSSIKWPSKVAALQLLGSLASSSPKAVADYMAALIPCIKERMHDTKPEISRAAITCMLNLCSVVENNDIIPHIPKLVDCMAHPETLEACIKDLSATTFVATVESVALAVLVPILKRALAQRSQSMLRLTVIITDNLCKLVPDPAEASDFLPELIPDVERIAQTAAMPEVRALASHALTTLNKAAAAQAAKAANNSEKQALDSACKELREAVLKNTSVPHELANSIIDYVCDALAALYKSNNFDKDKWTSQLGV…
Sp_SPBC16H5.08c_ABCF	MSSKSASKLKREAKKAERLAAKGESVKPSKKNGTKNGKDKEVDGVTKDLSELSTSDPIFERSASGVLTSQPMSRDIKIDSYTLSFHGRLLIENATIELNHGQRYGLLGDNGSGKSTFLESVAARDVEYPEHIDSYLLNAEAEPSDVNAVDYIIQSAKDKVQKLEAEIEELSTADDVDDVLLESKYEELDDMDPSTFEAKAAMILHGLGFTQEMMAKPTKDMSGGWRMRVALSRALFIKPSLLLLDEPTNHLDLEAVVWLENYLAKYDKILVVTSHSQDFLNNVCTNIIDLTSKKQLVYYGGNFDIYMRTKEENETNQMKAYLKQQEEIAHIKKFIASAGTYANLVRQAKSKQKIIDKMEAAGLVEKPEPPRQFSFEFDEVRKLPPPIIAFNDVAFSYDG…
Sp_SPBC29A3.09c_ABCF	MEQVIQNNCSEVDPHVLSYCTGYANDAIKDVDEASDHTISLIRNLLLDAGAREEAVQLIQNELEKQFKEREEHLDTLQTNGLVRLKETIRMDSQSEISSTMGLVGEKMELDAVKGRKVESRVDRRKLEKAERKIRAKWEKRTIKAEYESSKLVQPEQKSYEEFYMAVNPLDLSGSNQGKSKDIKIDGIDLAFAGHRILTGASLTLAQGRRYGLTGRNGIGKSTLLRALSRREIAIPTHITILHVEQEMTGDDTPALQSVLDADVWRKYLIQDQEKITNRLSTIEKELEELSKDQTADQAISRRLERERDELDLRLLDIQNKLSEMDSDRAESRAATILAGLGFTQEMQSHATKTFSGGWRMRLSLARALFCQPDLLLLDEPSNMLDVPSIAFLSEYLQT…
Sp_SPCC417.08_ABCF	MSAKSENKQSVKALEELLKHLTVCDAAEEADAAKALASFVNGPIEEQDAPSQVFSAISKQLNDKNATARERVLKGLEAVANHGSVAADVEPYLVELLPAVIAKVADKQNAVRDAAIAASKAIVRCTTPYAVKAIVPSVLESIHTTGKWNEKMNSLQLLDVLVEVAPSQLSYSLPQIIPVVSESMWDTKAEVKKQSKETMTKVCTLIANADIDRFIPELINCIAHPEEVPETIHSLGATTFVTEVQAPTLSIMVPLLARGLNERSTPIKRKTAVIIDNMSKLVEDPQVVAPFLPKLLPGLYHIKDTIGDPECRSVVQRAITTLERVGNVVDGKIPEVSTAANPEVCLETLKAVLGEIKVPTNEEVIAKYVANIAAQLVEEKDNENESWVLNITPYLTAFI…
Sp_SPCC825.01_ABCF	MARGKRSTQRDADLELESLQSEIESESPQPVTKSKAKKNKKKLNKASAFNSDNDSNYDLKPEDDEVDEEVVPVKKKPSKKSKKAKANAFEAFADEQSVEEEEEEDSEKPVRKNKKSSKKASPKNAFDALADDMDDLSLDEEESESSEKSKKKKKKSKSKDDGSEALDDGDIESSEKDKKKKKKSKENDDAPKKDRKTRKKEEKARKLASMLESENKDNDANAAPLNKTDAFKDGLPSGRLIFAYASGQKVAPDGSNPADGITVTGNLLSPPNSRDLQVEKLSVSAWGKLLIKDSELNLINGRRYGLIAPNGSGKSTLLHAIACGLIPTPSSLDFYLLDREYIPNELTCVEAVLDINEQERKHLEAMMEDLLDDPDKNAVELDTIQTRLTDLETENSDHR…
Sp_SPAPB24D3.09c_ABCG	MSEQEKGKGDLDDPNSKNTKCPDKFEQKVEEYLEVLNELHLTGRTSGFCMRNFTVEGAFNPKFQIRSFFAQLLHPINIIFRTGPKRDIIPLVKGFDGYLQPGSSLLVLGHEGSGGSTLLKALCGIVEENERLNGSLHYDGLDYKIAHSQFKADLSYCGEGHSKVATITVRRLLEFVCSCRLPASKYDHPRSHYIRRICEIIRDAFDLGDFYNHRILRVFNSGDQIKVDVAQTMCARPLIQCWDNNMRDFDSISVIDILSRIKVLSHKLGTTLVAIVSQASDRIFHMFDMVTLMYEGEQIFYGPTSRLKPYFLDLGFIPAKHSTTVEFVTSLTYPEMRIINKKHQGFIPSTPAEFRECWLRSEDYAKLIKFMDRYEENHSDIHAFKDAKFDQTRLQKFLR…
Sp_SPCC18B5.01c_ABCG	MNQNSDTTHGQALGSTLNHTTEVTRISNSSDHFEDSSSNVDESLDSSNPSSNEKASHTNEEYRSKGNQSYVPSSSNEPSPESSSNSDSSSSDDSSVDRLAGDPFELGENFNLKHYLRAYKDSLQRDDIITRSSGVCMRDHSVYGVGSGYEFLKTFPDIFLQPYRAITEKQVVEKAILSHCHALANAGELVMVLGQPGSGCSTFLRSVTSDTVHYKRVEGTTHYDGIDKADMKKFFPGDLLYSGENDVHFPSLTTAETLDFAAKCRTPNNRPCNLTRQEYVSRERHLIATAFGLTHTFNTKVGNDFVRGVSGGERKRVTISEGFATRPTIACWDNSTRGLDSSTAFEFVNVLRTCANELKMTSFVTAYQASEKIYKLFDRICVLYAGRQIYYGPADKAKQ…
Sp_SPAC20G4.01_others	MEVTVSNLSYTFSPKQPLSLDHVTLDLPKGSRTLLVGANGAGKSTLLKLLSGKSLAKAGHISVGGKDPFRESSSAFVYLGTEWVNNPVIHRDMSVARLIASVGGDKFAERRDFLISILDIDLRWRMHAVSDGERRRVQLCMGLLRPFEVLLLDEVTVDLDVLARADLLNFLQEETEVRNATIVYATHIFDGLAEWPTHLVHLSLGRIVDYGPISKFGALMTRSSTGNSALLETCLEWLKEDKKNRGTREEEKRSTWDDVQESLKVGTDVFTDYFKISRAK
Sp_SPAC323.04_others	MASFVKFANTTFLDARFPLFKNVSFELARKQNWAIIGNTGSGRTTFLRCIQGSFTPSPSTSFSYPFLKGKSDSPWQAIQLLDFKSSGQQRAAYYSERYHSFRDKEHDTTLEKWLLGAYRGNEKFASQHVQEAASMTQLSHLLPSSLINLSNGQSRRAMLASKLVQRPQLLLLDEPYAGLDVTSRSVLSSLLGEMSNHCSPKIVLSLRPQDKIPDFITHVLELKNKKITYQGPKEQYIPMTSHSTNIPVKPQMKKSKPITIGKPLISMEHLNCVYWGRKVLSDINWTIREGERWALTGSNGSGKTTLLAYVVGDHPKLFASNIKFFGKSIGPGTGISIFDIQENIGHCSPEIHNHFPKQHTCFEALLSAWSTTFTIPKLTETRLAAISSILEEFELKDIK…

## Sheet: K. lactis
Protein coding ORF and Family	sequences
Kl_KLLA0B14256p_ABCB	MLDIYQNFRFKNDCFVLIVTAVSTVANGLVPVVISILTGRVFNLLQSLGTDTYKTKSEFVHELTVRSFSIAAVAACVIPISWVSLSTWMTLGERQGFRIRNSLIMFYFEKDLKWYDSNENLEGDFIQINRCIEEVRASSAEASAIFFQNVISIIALIATSMYYSWSLTLIILCSLPLLATLAVFLSMKVEKFSKLENLESSKASSVLAWSLDAFQMIRLFNTSYWEQKKFETLVSKCNKHFVKSCLYSALNASSLRFLTLCMFVQGFWFGNTQIKRGKMKAGDVITCFSSCLLLGSSLSSTLQQIVTIQKGKAAIQRINQFLVPNSKSAVGEWEKRSSLISTSSSIGLAPIFCDGDIEFRDVSFAYPTRPDDYVLKNVSIKIKSGATCFIVGKSGSGKS…
Kl_KLLA0A10131p_ABCB	MIMFRSLSVTPVWKAGLSLSHRSIPINSRLSSVRNYISIGCANKTGSRLLRSAGVSSQYKDFRRFNSSSNGNGTDKNASVAPKTEVKKIVPPKPSTNGKSKTPTISELRIMKDLFKYIWPSGDNKVKIRVLIALALLIGAKLLNVQVPFFFKQTIDSMNIEWGPDVATVLPVAITMTILSYGAARFGAVMFGELRNAVFAKVAQNAIRKVSLQTFQHLMKLDLGWHLSRQTGGLTRAMDRGTKGISYVLSAMVFHMIPITFEISVVCGILTYQFGSSFAAMTFVTMLLYSFFTFKTTAWRTEFRRSANRADNKAASVALDSLINFEAVKYFNNEEYLANKYHQSLSKYRDSQIKVAQSLAFLNAGQNFIFTSALTAMMYMGASGVMEGALTVGDLVLIN…
Kl_KLLA0C01991p_ABCB	MFPTMLRLRYIVQNVPLRVNSPSTILRYPINLGKRSPLISFQSRSFARCSIALQAAKKQGKPSLTATVKGLRLSPHDSKASGWQDIKRLFLLAKPETRSMFIALILIILSSAVSMAVPTVIGKLLDIAREEHEQPETEKETMIFGLTSTQFYTALGGVFVVGALANVGRIVILKVTGERLVARLRTRTMKAALEQDATFLDHNRVGDLISRLSSDAGIVSKSVTQNLSDGTRAVIQGFVGFGMMSFISWKLTCVMMLLAPPLGVMALVYGKRIRNLSRQLQTSVGELTKVSEEQLSATKTIQAYCGEKKEIHRYADEVRKVFHVGLKEALTSGAFFGVTGFVGNVALLALLLTGTSMIKTGLMTVGDLSSFMMYAVYTGSSLFGLSSFYSELMKGAGAA…
Kl_KLLA0D00748p_ABCB	MLKPVLGLRGSIGRGRGLLALSNPLLSITRRFDDRLSLPISSIRTLNYAVNRFGEMKGNQRFPSAGIRSFSITLRNRNEASDVGGNGKHQEGEDKTPDKKTNKPSSTVSGGLADVKRLFYLARHDWKMLVLAVSLLTVSCTIGMAVPKVIGLVLDATKNALSGSNTNNGNGGLEDSKSLTLDDLPPIVGDIQLYDFFLLFGGALLIGTMANFGRVVLLKILGERLVARLRSNVIKKTMHHDMEFYDRNKVGDLLSRLGADAYIVSRSMTQNISDGFKALICGGVGIGMMFHISSTLASVLFLFAPPLLVGATIYGNKIRAISRELQQASGNLTKVAEEQLSGIKTVQSFVAEGKEVHRYNNAVRQVFNVGKKEAFTNATFFSSTNVLGDFSFLLVLAYG…
Kl_KLLA0C14234p_ABCC	MTLESTDSASTYSDVVNIHKENAPHAVKNQNIRSMGTSNRSRAGSKSSSFVSDSYIEPVQNNNYYVIDKSNPETFLNSDDLEKVTESKVYVQKRLFRWFHSRKVPPIPETLEERKVYPMNYSNIISKIFFLWVLPIISVGYKRTLQPNDLWKMDEKMSIEKLYADFDAYLNEYVEKSRQTYRDENPNASEQEVIKSATLPKTALLRALFKTFRVQYTIAFLFVCIANAASALTPLVTKKLIAFVETKSLFPETKVNNGIGYAIGSVLLLMINGITFNHFFHFSQLTGVEAKAVLTKAILTKSMKLSPYSRHKFPNGKITSLMSTDVSRLEFALTFHPFLYAFPIVFVICLVLLLVNLGPIALVGFAIFFVIIGISSTGFKYFLKFRIAASVITDRRVGM…
Kl_KLLA0D04059p_ABCC	MIMLQVPNATCEFGLRPYISPEVNALNPCFISWVCVIFVAHFIAIGGFQYVSLRNKETGPATFETKRFWTFRNMSIFHVIHMINVLFQCVLLLIQLSWVKDEPTWTKWSISLNLFYVAIVYLNSTWLAYYKSSCAQGHGLFYFIIYSFVVAFEIGQRYFHAGTERYNVIKNGASAMIVDILLWFNSMSIFCYDTFLFKCSPQLTNYFAVNNIYPPVNVLAGISFTWMNKLIMDTYHANKIEDPSNMPLPPFDLDIAEATTAVEANWEYELWTDRKSLLLALLKTFGPTIAIAMSYEVSRSLLSVIQPQLFRKFIEVFNPDSRDLPILNGFFVAIGLFLLSILSTIISNQFFINIFEAGLKIRGSLMSLVYQKSLRLSAEAREDKANGDVLNLMSVDVIR…
Kl_KLLA0E00529p_ABCC	MSGSNSNSNLDAISDSCPFWRYDDITECGRVQYINYYLPITLVGVSLLYLFKNAIQHYYRKPQEIKPSVASELLGSNLTDLPNENKPLLSESTQALYTNPDSNKTGFSLKEEHFSINKVTLTEIHSNKHDAVKIVRRNWLEKLRVFLEWVLCALQLCIYISVWSKYTNTQEDFPMHASISGLMLWSLLLLVVSLRLANINQNISWINSGPGNLWALSFACYLSLFCGSVLPLRSIYIGHITDEIASTFYKLQFYLSLTLFLLLFTSQAGNRFAIIYKSTPDITPSPEPIVSIASYITWAWVDKFLWKAHQNYIEMKDVWGLMVEDYSILVIKRFNHFVQNKTKSRTFSFNLIHFFMKFIAIQGAWATISSVISFVPTMLLRRILEYVEDQSTAPLNLAW…
Kl_KLLA0F20075p_ABCC	MFQTVSVSEMISAVSGNSTACWLCRDDEGFGPISYFGDFTICFIDGVLLNFAALFMLIFGTYQLVKLSKAEHPGVKYKHDWLLLSRIGLVGCFLLFTSMSAYYSSEKHESVTLTSQYTLTLLSIFVALMLHWVEYHRSRISNGVVLFYWLFESLFQGSKWINFSIRHAYGDEHELPVSYSVYILTVFQTISAVMILLLESLFEKPLPSYQRVIESYSKQKRNPVDSAHIFQRLSFSWMTELMKTGYKKYLTEKDLYKLPKSFGSKEISEKFGERWQYQLKHKANPSLSWAMLTTFGGKLLLGGTFKVAYDILQFTQPQLLRILIKFVSDYTSTPEPELPLVKGVMLSLAMFFVSVVQTSILHQYFLNAFDTGMNIKSGLTSVIYQKALVLSNEASASSS…
Kl_KLLA0B02563p_ABCD	MLEFYKKHRLRLLKGSYLLLLVITVKSLATGKDKNNRVEKKEHGKDSRRKVRRHTVSRKLSHMSLNQLSSRVTTEADSVADDGSSSSDNDESSSNDEGFDLNENLIRHKKISHISGNDLKKQGKKGHNFLIRLILTDRKCLFIFLIQTILLIIRTVLSLKVAKLDGILVSKLVKSEYSNFIKVLLGQWMTLGIPASIVNSLLRYMTRISAIAINRKVSDFLLDKYMASHQIFYSINNQPATHSLTLSQKSEEKSELDSDKPEDTDLSDSPVQYLTRDVGAISYNSSVLLNQLLKPTLDLILCSFTLLSNANSTFMGEGTLALGIIVHLSNMGLKLIQPNFTKMQMKKTQLEGLFRSLHSKIHSSSEEIALLKGQTTELWNLDYAFYRLYSYLSHEIRSR…
Kl_KLLA0F11484p_ABCD	MPDISVKVKLTKLLVQLHYHILRLDLRNVKPKGYLSTLLRHCLTLVRSSSEIGQGLGSRNDKFRRHAKLILWVFATIGISSSVGTVFWVNRVIAYWRNKKNARVTSHSVAKNQLLQNGTRELYISDGSKDKKIVVTPTEKDQYEHDKYLFKNLERDVKSQLFNSKFLQQLNVLSTILIPKFLHKNSLMLSAQIFFLILRTWLSLMVARLDGQIVRDIISGQPRKFVIDMACWFFIAFPASYTNSAIKYIQRKLSLNFRSRLTRYIHDMYLDKRLVFYKTAFDNEATSSIIANIDNSITNDVQKFCDAITNVFANVAKPVIDLVFFSIYLRDSLGSFGVIGIFLNYFLTGYVLRKYSPPLGKLVSLRSSSEGDYYNYHLNMINNSEEIAFYQGTSVERSK…
Kl_KLLA0C17556p_ABCE	MSSKNTRIAIVSEDKCKPKKCRQECKRSCPVVKTGKLCIEVMPTSKIAFISENLCIGCGICVKKCPFDAIQIINLPTNLDSQVTHRYSANSFKLHRLPTPRPGQVLGLVGTNGIGKSTALKILAGKQKPNLGRFEDPPEWQEIIKYFRGSELQNYFTKMLEDDIKAIIKPQYVDNIPRAIKGPVQKVGELLKLRLEKSKDDAKRYIDILQLKNVLNREVSALSGGELQRFAIGMSCVQEADVYMFDEPSSYLDVKQRLNAALIIRSLLNPTTYVICVEHDLSVLDYLSDFVCIIYGVPSVYGVVTLPSSVREGINIFLDGHIPSENLRFRTEALQFRMADAGDELEADASRAFTYPDMKRTQGDFSLTVEAGEFSDSQILVMMGENGTGKTTLIKLLAG…
Kl_KLLA0A01452p_ABCF	MAPVSASKAKRDAKKAERDAKRVAAGKTTRRSKKEDETVDEAAAAADKIAQLKLQQDKDGISDRVVTGVLDSLETSRDIKLSSVSLLFHGKVLIQDSQLELNYGRRYGLLGENGCGKSTFLKAVASREYPIPENIDIYLLDEPAEPSEYSALEYVVREAQGELKRLEDLVEKILLEDGPESDLLEPLYERMDDMDPSTFESRAAIILIGLGFNSKTINKKTKDMSGGWKMRVALAKALFVKPTLLLLDDPTAHLDLEACVWLEEYLKRFDRTLVLVSHSQDFLNGVCTNMLDMRLQKLMAYGGNYDSYVKTRSELETNQMKQYTKQQEEIAHIKKFIASAGTYANLVKQAKSRQKILDKMEADGLIQPVAADKVFSFRFPEVERLPPPVLAFDDISFSY…
Kl_KLLA0A10857p_ABCF	MSNIGLQLRQSAPQVDSIVTDYVLGYFNHLSNATYDAVQSKQLDLDSEVSFLRDLLLNAGANSEKISKVINEMEGKLSGQLKENQAKLELTGDTSKRLLDINVLQSHNSKDNLNNSLAALGVSGDIEHAGRKMETRVDLKKLRKAEDKIAKKVAKRNNKFVKYEASKLINEGEDDDYDSFYLKINPLEFGSGAGKSKDIKIDTFDLYVGDGQRILSNAQLTLSYGRRYGLVGQNGIGKSTLLKALSRRELNVPKHISVLHVEQEIRGDETKALQSVLDADVWRKQLLSEESKINERLQEIENLRKEFNEESLEVKKLDNERTDLEEHLEQISEKLIDMESDKAEARAASILYGLGFSTEAQQQPTNSFSGGWRMRLSLARALFCQPDLLLLDEPSNMLD…
Kl_KLLA0C16115p_ABCF	MPPKKFKSLDEFLEDQAPPKDQTPSPYGGYFKNQGAPAQQRSYTKNYNQGYNQNNGQNYNQNYNQGYNQGYSQGYNQNYNQSYNQGYQGYQGYQGYKSKQQSPSVVSPQGSNTPTPSQSTTSLTSLATNLANMQLSPISEYLSAIGEQTSLVDVKKQIKSIVNVFNEDGNSAKHIEDWKLAETITKFMKPKNPNLVREAGMLLISSLASSFTGKNPQEIFFLPLLPVALDATIDKESTVKRAVQHAIDSIFVAFPIEAQTSVLLPELLKYLTGSAKWQCKLEALKLVDRIREESPNDLLELSFKSTVPILTDMATDFKPELAKQGYKTLLDYVKILDNLDLQPRYDLIVDTLQDPQKVPDCVKSLSSVTFVAEVTEPALSLLCPILTRSLNLSSSSQEQ…
Kl_KLLA0F12210p_ABCF	MSDSAQSVKVLNELFEKLTVATADNRSAIANEVASFLNGNIIEHDVPEEFFANLSKAIKDKKTAANVLEAVAHIASESGLSPSVEPFIVNLVPSICDKAGDKDKEIQVLASDALLAIAKAINPAAIKAFLPLLTSALDSTSKWQEKVSILAVISVLVDTAKEQLGLRMPELIPALSEAMWDTKKEVKQAATATITKATETVENKDIERFIPKLIECIADPSEVPETVHLLGATTFVAEVTPATLSIMVPLLNRGLAERETSIKRKAAVIIDNMCKLVEDPQVVAPFLEKLLPGLKNNFATIADPEAREVTLRGLKTLRRVGNVGADDVLPEVSHAGDIATTRSVLDELLKDQKVASRFDPVLIYIAAIAADLIDERIIDQQAWFTHITPYFTIFAHERT…
Kl_KLLA0B09702p_ABCG	MSSESTTGRKTNEDGRNSIHSTDSYAQSVNSFHYEEDNESQNAASQLSRQITTILSQENGADRIESLARVISTKTKKQMESFEVDQLDFNLKALLDYLRNSQISQGIESGDSGVAFNDLTAVGVDASAAFGPSVEELIRSWGHLPVHLWKKMTGKKDDVPLRNIIQHCVGVVESGEMLFVVGRPGAGCSTLLKCVSGETSELVEVTGDFSYDGLSQAEMMEKFKGYVIYCPELDFHFPKITVKETIDFALKCKTPRVRIDHLSRNQYVDNMRDLWCTVFGLRHTYATNVGNDVVRGVSGGERKRVSLVEALAMSASIYSWDNATRGLDASTALEFAQAIRTATNLMNNSAIVAIYQAGENIYELFDKTTVLYNGKQVYFGPATEAVGYFERMGYIKPNR…
Kl_KLLA0C04477p_ABCG	MLENELSFVSLTRVSLNVIELNIHAKDATIVNNVSFSLPNGQLMAIIGGSGSGKTTMLNVLAGKTNSSINYDGEIQYSRDAAKEGSKADEKVTTAYLTQHDALAARLTCRETLRIAADLKLHLPKQERYSLVEELIAELGLRDCSETFVGDSINKGLSGGEKRRLSIAVQMIANPSVLFLDEPTTGLDAYSAFLLIKTLKKLCEHGGRTIIMSIHQPRSDILFALDQVCLLSKGFPMYCGAVVGMVEYFSSMGYTVPERCNPADYLIDICSVDNRTEKSTLDSEGRWNMFASEWQERCSTKYDTSKETAVISVDPSPPSVSILQQTFILTKRNFLLSSRDRLTLFAVQFEPVIVGIVVGWIFYKPDQTSESGLRTIAGALYIVGSIQGYLLLLLETYRL…
Kl_KLLA0D03432p_ABCG	MEGSNNGLSSRPEKLDGDPRSTSDTSSSGSCTSLKEFSGNNHELHQDTDQQVVKDAAEDPAFLKKVETLSRSLSRRTTTLSEWDEVDENFDMYREIQGILKASNDGGIHLRKAGITARNVAVKGVDAQFLEGATYGDMLMLPATIFKGIKKARQTTLRDIISNVNLLVRPGEMLLVLGRPGSGCSTFLKTMAGELSHFKGVSGDISYDGVSQKDMLKYFKSDVIYNGEMDVHFPHLTVQQTLDFAVACKTPSKRINDFTRQQYIEFIRDLYATIFGLKHTYNTKVGDDFVRGVSGGERKRVSIAEALAARGSIYCWDNATRGLDASTALEYTEAIRCMTNLLKSTALITVYQASENIYETFDKVTILYEGKQIYFGRIEEAKKYFENLGFICPARQATA…
Kl_KLLA0D03476p_ABCG	MSDDSGSSIDDRDGRNSTSPAAELNQYTGLNAAGAHRPYLGFENDPQEQQRIQTLARTLTNSSIASKQNSSVGAQGINNGNHGQDTADADSSTNESLQRTLTRASLHINPDDVKIPFDEDARSADPRLDPYSANFDSKFWVQTMHQMFNSDPDYYKPVSLGVCLKGLRVSGVSVDADYQATVANAPLKVLNAARHFVSKRDESRYFDILRPMDALFEPGRLCTVLGRPGAGCSTLLKTVSARTYGFTVRPESVISYDGISQHDIEKHYRGDVIYSAEMDYHFANLNVGYTLEFAARCRCPSARPQGVSREEYYKHYAAVVMATYGLSHTYSTKVGDDYVRGVSGGERKRVSIAEVTLAGAKVQCWDNATRGLDSATALEFVRALKTNATISRTTPLLAI…
Kl_KLLA0D04554p_ABCG	MVAYRYLPSLFSFLWLVAYVSSEIIGQETSFRPGTLPERGGKKPNNDQCPPCFNCMLPMFECKQFSECNSYNGRCECLEGFGGDDCSVPLCGALSDDNSKRPMRSNETNTCECSPGWGSINCNVCQEDSVCDAFMPSGLKGTCYKNGMIVNQFHQGCNVTNTKIVEILKGAIPQVTFSCNKTSELCNFQFWIDQVESFYCGLDTCAFEYDLQKNVSHYKCENVKCKCVPGEMLCGRKGSIDISDFLTETIKGPGDFSCDLETKKCKFSEPSMNDLILTVFGDPYITLKCESGECVHYSEIPGYKIPDKDRLSTSSILVLVLSSVGIFAVASIAIYFISKSPIFSNGPIKLSDGDDEDDFDLFKTNSSATLTFENITYEVSPAKNVTADVLNEVTGSVKP…
Kl_KLLA0F21692p_ABCG	MDADSTSSLVEYQGFDHQVQEQIRDLARTLSRNSLKEQASQQESTGNVLASDDDGAKSIFSTRYEGVNPVFTDSDASGYDVRLDPNSDEFSSAAWIKNMVALANNDPEYYKHYTIGCCWKDLRAFGDSTDVAYQSTVLNLPGKIFSSVKRHFVKSKPEDVFDILKPMDGLLKPGDLLVVLGRPGSGCTTLLKTISSNIDGYNVDENSVISYNGLDPRTIKKHFRGEVVYNAESDVHFPHLSVYETLYNIALLVTPSNRIKGATREEFANHVTQVAMATYGLSHTRDTKVGNELVRGVSGGERKRVSIAEVTICGSRFQCWDNATRGLDSATALEFIRALKTSTDISGSTGVIAIYQCSQDAYDLFDKVCVLHEGYQIFYGNAKAAKAYFERMGYVSPSR…
Kl_KLLA0F08833p_others	MASNDLAVEVHDLTYAFPGSKRSAIHDLSLSVEWNKKVLVVGNNGAGKSTLLKLLSGKHLCLGGNIKVGNKNPFAPNNDQESVILTTYLGTEWASMAIVHRDIGVLELLESIGLSHYRARGEELVRILEVDINWRMFKLSDGQKRRVQLCMGLLKPFKVLLLDEVTVDLDVVARDRLFQFLDRETRDRQCSVVYATHIFDGLAPWADEIIHLQDGTITRTLDYQRDIHFTKEIEGVQERKDNGRHTVILGYMKSLYPLALHWLTRDQVEDQKL
Kl_KLLA0D02156p_others	MTLNKQVVKITDAFFKSSLRKGSPYVFPNKIRFEINEGEKWCIWGPSKEKFIDILSNKYISDPFSAVTYAKVVKGRLPRIEQVKFKGVMPTAHLSARYEFFKDEFDQTCEKFILDNSMGSRAVNYEVETTNRYVDPELLTYLLKELKLIDIKDRWAMGLSNGQMRRTRLARSLLKEPDLTIIDDPFLGLDPSACSIISKFLSKYDKGTSVIIGLRYQDQIPDWCTHVVCVDKDGIEFQGPMEQYRDQVESMRLQLLEVLQLNKPKSKYTIEDLISPHKYYKSPHHDVMKIPSVVTLEGLSVTYSGEPVLKDIYWDVKQGSKWHIQGNNGAGKSTLLSLITADHPQSWNSKFVDHGVPRRTGSTNFFDINKRIGLSSPEMHALFLKNAGDLSVLETVASG…

## Sheet: ITS sequences
Organism	ITS sequences
Candida albicans	TCTGGTTGATCCTGCCAGTAGTCATATGCTTGTCTCAAAGATTAAGCCATGCATGTCTAAGTATAAGCAATTTATACAGTGAAACTGCGAATGGCTCATTAAATCAGTTATCGTTTATTTGATAGTACCTTACTACTTGGATAACCGTGGTAATTCTAGAGCTAATACATGCTTAAAATCCCGACTGTTTGGAAGGGATGTATTTATTAGATAAAAAATCAATGCCTTCGGGCTCTTTGATGATTCATAATAACTTTTCGAATCGCATGGCCTTGTGCTGGCGATGGTTCATTCAAATTTCTGCCCTATCAACTTTCGATGGTAGGATAGTGGCCTACCATGGTTTCAACGGGTAACGGGGAATAAGGGTTCGATTCCGGAGAGGGAGCCTGAGAAACG…
Candida glabrata	TATCTGGTTGATCCTGCCAGTAGTCATATGCTTGTCTCAAAGATTAAGCCATGCATGTCTAAGTATAAGCAATTTATACAGTGAAACTGCGAATGGCTCATTAAATCAGTTATCGTTTATTTGATAGTTCCTTTACTACATGGTATAACTGTGGTAATTCTAGAGCTAATACATGCTTAAAATCTCGACCTCTTGGAAGAGATGTATTTATTAGATAAAAAATCAATGTCTTCGGACTTTTTGATGATTCATAATAACTTTTCGAATCGCATGGCCTTGTGCTGGCGATGGTTCATTCAAATTTCTGCCCTATCAACTTTCGATGGTAGGATAGTGGCCTACCATGGTTTCAACGGGTAACGGGGAATAAGGGTTCGATTCCGGAGAGGGAGCCTGAGA…
Cryptococcus neoformans	CCTGGTTGATCCTGCCAGTAGTCATATGCTTGTCTCAAAGATTAAGCCATGCATGTCTAAGTATAAACGAATTCATACTGTGAAACTGCGAATGGCTCATTAAATCAGTTATAGTTTATTTGATGGTATCTTGCTACATGGATAACTGTGGTAATTCTAGAGCTAATACATGCTGAAAAGCCCCGACTTCTGGAAGGGGTGTATTTATTAGATAAAAAACCAATGGGTTTCGGCCCTCTATGGTGAATCATAATAACTTCTCGAATCGCATGGCCTTGTGCCGGCGATGCTTCATTCAAATATCTGCCCTATCAACTTTCGATGGTAGGATAGAGGCCTACCATGGTATCAACGGGTAACGGGGAATTAGGGTTCGATTCCGGAGAGGGAGCCTGAGAA…
Kluyveromyces lactis	AGTCATATGCTTGTCTCAAAGATTAAGCCATGCATGTCTAAGTATAAGCAATTTATACAGTGAAACTGCGAATGGCTCATTAAATCAGTTATCGTTTATTTGATAGTTCCTTTACTACATGGTATATCTGTGGTAATTCTAGAGCTAATACATGCTTAAAATCTCGACCCTTTGGAAGAGATGTATTTATTAGATAAAAAATCAATGTCTTCGGACTCCTTGATGATTCATAATAACTTTTCGAATCGCATGGCCTTGTGCTGGCGATGGTTCATTCAAATTTCTGCCCTATCAACTTTCGATGGTAGGATAGTGGCCTACCATGGTTTCAACGGGTAACGGGGAATAAGGGTTCGATTCCGGAGAGGGAGCCTGAGAAACGGCTACCACATCCAAGGA…
Schizosaccharomyces pombe	AGTCATATGCTTGTCTCAAAGATTAAGCCATGCATGTCTAAGTATAAGCAATTTTGTACTGTGAAACTGCGAATGGCTCATTAAATCAGTTATCGTTTATTTGATAGTACCTCAACTACTTGGATAACCGTGGTAATTCTAGAGCTAATACATGCTAAAAATCCCGACTTTTTTGGAAGGGATGTATTTATTAGATAAAAAACCAATGCCTTCGGGCTTTTTTTGGTGAGTCATAATAACTTTTCGAATCGCATGGCCTTGCGCCGGCGATGGTTCATTCAAATTTCTGCCCTATCAACTTTCGATGGTAGGATAGAGGCCTACCATGGTTTTAACGGGTAACGGGGAATTAGGGTTCGATTCCGGAGAGGGAGCCTGAGAAACGGCTACCACATCCAA…
Saccharomyces cerevisiae	TATCTGGTTGATCCTGCCAGTAGTCATATGCTTGTCTCAAAGATTAAGCCATGCATGTCTAAGTATAAGCAATTTATACAGTGAAACTGCGAATGGCTCATTAAATCAGTTATCGTTTATTTGATAGTTCCTTTACTACATGGTATAACTGTGGTAATTCTAGAGCTAATACATGCTTAAAATCTCGACCCTTTGGAAGAGATGTATTTATTAGATAAAAAATCAATGTCTTCGGACTCTTTGATGATTCATAATAACTTTTCGAATCGCATGGCCTTGTGCTGGCGATGGTTCATTCAAATTTCTGCCCTATCAACTTTCGATGGTAGGATAGTGGCCTACCATGGTTTCAACGGGTAACGGGGAATAAGGGTTCGATTCCGGAGAGGGAGCCTGAGA…
