# Supplementary material for: ABC transportome inventory of human pathogenic yeast Candida glabrata: Phylogenetic and expression analysis
Source: PLoS One. 2018 Aug 28;13(8):e0202993. doi: 10.1371/journal.pone.0202993 (PMC6112666; doi:10.1371/journal.pone.0202993)
Supplement: S5 File — (XLSX) [file pone.0202993.s006.xlsx]

## Sheet: Chrosome location
Chromosomal location of ABC genes in C. glabrata
ABC protein coding ORF	ABC family	Chromosome	Chr. Start	Chr. End	Length	Full protein sequence
CAGL0K00363g	(MDR/ABCB)	Chr K	41964	38281	1227	MLSIFKRYHKGNIYMNIRFRKNIWLLILILVCTVINGLVPAISSILFGRIFHLLDDNSDKVDYNTKRKQLVIRTMSILILGMGNLPFNWLAIYGWMMLGERQSYIIRKKLFHEYFNLPCSWFDKYRSDIMGEFTQLHRCIEEVRSSSAEASAIMSQSLVAVIALIGTAFYFSWSLTLIIFCSTPFIIICAVIFSKYIHKYTEKENTESECAAERLAWMLKNIEFVRLHNGDDFEISMYTHYIAQANEYYIKASLFISANISILRLLSLLMFVQGFWFGSSMIKQGKLNIDSVITSFHCCLMLGSIINSALGQAVVLQKGDVAMKRLLKMIDRTPRESLAFIDAISGIDLLPIVFNNVSFCYPERKTDKVFDKMNFIIKPNKMTYVIGPSGSGKSTLFDL…
CAGL0A01133g		Chr A	112037	114442	801	MKYSGIAVLRGVRVTPLALPRAGSRYLSLLARPPTRQIIHNTGAGYGVWVSHKVLTSSTIRRPFTAHRALNNEYNTTAGNASVKSQSATKEKNEEDRKYSKKEKEEQSETKENHSEFRDIVRLMLLVRRDWKLLLTAVGLLTISCSIGMTIPKVIGLILDQLKNALAANSVDGQPVSIDKLPPIVFGLSFYEFLGGFALALLVGIAANYGRIILLRVLSERLVARLRATVIKKTIHQDAEFFDTHKVGDLISRLGSDAYVVSRSMTQKVSDGFKALICGSVGIGMMLALSPQLSCLLLVFTPPVILSASVFGKQISTTSRELQEATGHLTKVAEEQLSGIKTVQSFVAEQREINRYNFAIRDIFNIGKKAAVINAKFFSSTSAMGDLSFLTVLGFGSYL…
CAGL0M13739g		Chr M	1349964	1347781	727	MLIGGAQNRLYQLRTSNILGLLRTRSALRVGSKVELRCPYNNWTNLGRSHFSSTSIPPTFKSKTFGREKGLLAHNINVKRLSSTVSKSKLPNEDTAHNASEKNSKKTDTKAVNISELKILKDLFKYIWPRGNTKVKVRVLLALALLIGAKVLNVQVPFFFKQIIDGMNVDWSDATVALPAALGLTIMCYGLARFGAVLFGELRNAIFARVAQNAIRNVSLQTFEHLMKLDLGWHLSRQTGGLTRAMDRGTKGISYVLSAMVFHIIPITFEISVVCGILTYQFGASFAGITFTTMLLYSIFTIRTTAWRTRFRKEANKADNKGASVALDSLINFEAVKYFNNESYLANKYHNSLIKYRDSQVKVAQSLAFLNSGQSLIFTTALTGMMYMGCTGVIGGDLT…
CAGL0E00385g		Chr E	31960	33786	608	MFARGSRLFLYRPVIHRNSSTKTDLKKTQTWTQVKQLLRLAKPERKYIAGAVGLIAVSSAVSMSLPSVIGTLIDHASTPDAPIYGLTRNQFLLALGSVFVVGAIANSGRIIILKITGEKLVARLRTKTMKSMLSQDATFLDKHRVGDLISRLSSDASIVSKSVTSNLSDGCRATLQGVVGIGMMTYISLKLTTVMTMMVPPLGILAMLYGGKIKKISRQLQDKVGQLSKTSEEQLNSLKTVQAYAGERKELQRYSNEVRSVFNIGVKEAVASALFFGSTGLIGNIAMIGLLLVGTADSSITLGELSSFMMYGVYTGSSVFGLTGFYSELMKGCGAAERVLELQNMKTKISPTKGISPPKTLKGLPITFNNVSFAYSNGKSVLSEMNFQIHPGEHVCFVG…
CAGL0E03982g	(MRP/ABCC)	Chr E	378442	383421	1659	MSRGTYKGLQKFWDFDDITQYGRVHYIEFVAPVVLTLGLSMFVVQNIARHYYRYDILKQKKTSVIEELLLDEQALGEELNRQGEHEEVDPLLPRERQTSQYQSLQKYFSGDDSLKEKHFSIERIQPIKTNGRPHGNPIIVKRDFLEKSRVIIEFLLVGFEVMLQLYRFLHLSSTKKEFMKQSSSALFIEWCFLLFVVAARLVNINDDVKWVNLYPGNLWSVSFFAYMIIFFTYILPFRSVLIGNITDKILQRYYITQTFVTGALFLNLFTARIGNHHAILYDSGEGVYPSPEPVASIATFIGWSWLDKMVWKAHQVTLEKGDVWGLVMEDYSMFVVKRFDRFKQKFATKRHFSTFLFIFFSKYLLLQAFWAALDGIITFIPTILLKRILEYVDDPTTAS…
CAGL0C03289g		Chr C	328799	333745	1648	MVVEAMSSCQFWYFDDITKYGRIEVLNNYVPTTLVTISILILLHNFFIRFYKYDIKKETPTPSLSLKLSSLNLSESDEEMPLTMHAQHNYGSHPSPSELNTDSSALYDRHFSINNIDSGEVNDPTKYHLIKRNMFEKFRVVIEFVIVAFQLLLHCYLSIEKSNLNGDLQKFHFKPHVLLWTILFTLATLRVLNLNQNNKFVNKYSGNIWLVSFANYTVIFLAHILPFRSALIGHVNDYGSSQYYKSQFWLNLVLMALLLTSPIGNNLPVLYQPQQDRAPSPEPYVSLLTFFSFHWVQPFINKAYKNNSLSHSDLWSLKLEDYSINVMKSFLEFRNRPSMRSSRFGISLLRYFLNLFMFQWCFTTISAFSIFVPTILLKKLLDFIEHKDKGSMNLAWFYV…
CAGL0E03355g		Chr E	312086	307479	1535	MHPYVDNHTNVINPNLIGLIIVLGHLLFCIQGIGQLIWLLRYRHHHRDRCISIRTRELSARNWFFITLYVVLSLSLTVLHLLLGKGTIELYHDNPWVTWAFSVQLLYALIILLPSFIIESFTLNYAMANQIMYSIFLAIVFLFQLSTNTEEYSMISPFSINNKFLTILFALHVVLAVSLTTLYKPVKKLTTLYNDNEWFKDFNFLVNITFVWLNPLLTETHKLNYIKNPEKLPLPPINLDIRYFTKELTANWETQKWSGRNSLMGALWKTFGTTVLISISYETTRDLLTIMQPLLLRSFIKSFNKGDYQEYPPLHSFLISMAIFAIDILSIFLTNQFYIIIFEAGLGIRGSLAAMIYQKSLRLSLASRNESQIGDILNMASVDVLRIQKFFEDAQTIIG…
CAGL0L06402g		Chr L	720723	725330	1535	MEHFSMQGYNLLSSNSTYGGHNHTNNGTLLDWACTMCKSPEGFGPISFYGDFTLCFIDGVLLNVVALFMLIFGTRDLWRLCVMKHPGIKYRRNWLIISRIALVLLQIVFLAVASLSIPKQKTVDYTIITQYTLTLLSLFVAVSLHWIEYHRCRVANSVVLFYWLFTFAGNLMKTLNFIVRHNYEGGWELGHKVFILTMFQAINALAILLLEALPSKPMKSLHDIQGHVSRRKENPYDTANIFSRISFTWMSGLMKTGYEKYLTETDLYKLPESFNSTELSGKLNAQWENQLKHKANPSLVWAMIRTFGGRMLLAGFLKIIHDVLAFTQPQLLKILIRFVTMYNKEREEENVMMDMQRQLPIVKGFYIAVSMFLVGFTQTSVLHQYFLNTFNTGMNVKSA…
CAGL0G00242g		Chr G	24861	20428	1477	MLRKDSAAAGSGGDSDSYDQEHKRVSTSSESPQGSTAGKAKTASPVQDYDLDADSDEISILTSGEYRVCRNKPQTYLNSNDIEKVTQSDIYPQKRLFSFLHSKKIPEVPQRDEERKIYPLFHANILSNIFLWWVIPIVKIGYKRTIQPNDLFKMDKRMSIEVMFKDFEDNMDYYFEKARKQYKEKNPDTTPEEVLENATLKKFTVLRALFFTFKKQYSWAVLLAILANCASGFNPMLTKRLIRFVEEKAFYPPLHVNKGVGYAIGACVMLLFNGILFNHFFHASQVTGIQARSVLIKAAMKKMFKASGYAKHKFPNGKVTSFVTTDLSRLEFALSFQPFLAGFPAILAICIVQLIVNLGTISLAGVGVFVGGFCISLFAFKWILGLRIAANIFTDQRVT…
CAGL0D00352g	(ALDP/ABCD)	Chr D	45531	42946	861	MTLLTAYKNHRVNILRTSYILLLFVSLYGSGSSSGSTKQKKTSSNRDRSETLSEKSTLSRLSEKLRDRKDSISSPDELASDVSSDEQSDSKSDEIVLKTRGTRSLSLRRSSNVQENTNVVEQTSPVEKSTDVNLKRTDFLMKLLLGDKKVMILFMTQAFLLVLRTFLSLHVATLDGRLVSSLVKAQYGKFLKILLGQWMVLGIPASFINSLINYVTKLCSVSINRLVTNHLMGKYLSNHRTFYAVAAADSASEVQDNLTKDISKFSNNTSVLLNQLLKPMLDLILCSFKLLMSGSGVMGEGTLVLGLIVYISNSMLKLIQPNFTKITMMRSSLESWFRSLHSSVHRNNEEIALLRGQSRELTSLDFSFYRLAFFMGREIKARAFYDLASTFVIKYTWGA…
CAGL0M02387g		Chr M	280372	282942	856	MDGIRVRNVLINVHRQCIGLDIERIAGKRYLGVLLKHLYYVARTGSTGYLDGHKRRARMILLVVVLMGVAGASGISWGVMRMLTRLRGWYLHSWKNRGRRPSMRRTRSQTRLVDGGRIIYVPEDSIDGKPTSSKKNKKFLIPPTDNDIYEHDKFLFKNVESERTRSSQLFYSKFLNQMSVISRILIPSFLDKNAILLSSQIFFLIMRTWLSLFVARLDGQIVKDIIAGRGRRFLLDIGCWFLIAIPASYTNSAIKYLQRKLSLSFRTNLTRYIHDMYLDKRLGFYKLLYDSKASTSVIKNIDNSITSDVTKFSDATCSVFANIAKPVIDLVFFSVYLRDNLGTMGVAGIFVNYFITGYILKKYTPPLGELASSKSSAEGDYYNYQLNMINNNEEIAFYQ…
CAGL0G08041g	(RL1/ABCE)	Chr G	760634	758811	607	MSDKGSRIAVVNADRCKPKKCRQECKRSCPVVKTGKLCIEVTPTSKIAFISEVLCIGCGICVKKCPFDAITIINLPTNLESHVTHRYSANSFKLHRLPTPRPGQVLGLVGTNGIGKSTALKILAGKQKPNLGRFDDPPEWQEIIKYFRGSELQNYFTKMLEDDIKAIIKPQYVDNLPRAIKGPVQKVGELLKLRMEKPQDTVKQYIKTLQLDHLLNREIGLLSGGELQRFAIAMSCVQDADVYMFDEPSSYLDVKQRLNAALIIRSLLEPSKYVIAVEHDLSVLDYLSDFVCILYGVPSVYGVVTLPSSVREGINIFLDGHIPSENMRFRTEALQFRIADSAADIIVDATRAYSYPDMKRTQGDFTLNVQSGEFSDSEILVMMGENGTGKTTLIKLLAG…
CAGL0C02343g	(YEF3/ABCF)	Chr C	236112	238672	720	MKIYDVIFGKTTPRSIFNRQSCSSPLPPLAHLRHLQLPPPSPRSRIIPLFRIPALLCFSASLLLLLSPLQSNSATMTYFCIGVRYDHMFYILIHYGQLSWKRSPTPTRNTMPPVSASKAKRDAKKAEREAKKKSEGKTIRKLGKKKEAGTEEDAAEAAAREIEQLKLQTDKDGLSDRVTTGVLDSLETSRDIKMSSVSLLFHGKVLIQDSNLELNYGRRYGLLGENGCGKSTFLKALATREYPIPDHIDVYLLDEPAAPTEYSALEYVVREAQNELKRVEDLVEKIILEDGPESELLDPLYERMDGMDPSTFESRAAVILIGLGFNSQTILKKTKDMSGGWKMRVALAKALFVKPTLLLLDDPTAHLDLEACVWLEEYLKRFDRTLVLVSHSQDFLNGV…
CAGL0D03674g		Chr D	370066	373626	1186	MPPKKFAKSLDDFLGEQPQDPNLVPSPFGGYFQQKQSNYQKQRTYNKNPNVQKWNQNSNYNYNAQPYNNNQNNYNNYNNYNNYNQSQGFDANGIPINAYKYQQSAVTPNQSNGPTPSASAVSLTSLTNKLNELDVSPISGHINKLMEAQNITECKAQVAAIADEFKNTSAKSIKDWKFTDVLSKLTKSKSNPLIRESTMLLITALANVFANNSPQEAYLLPFFEFSLDMMADKETTVKRAAQHSLDALMNAFPVDALTSNVLPVILEYLASGAKWQSKLGALGVIDRIREDSPNDLLELTFKSTVPILTDVATDFKPELAKQGHKTLLDYVSILDNLDLAPRYELIVNTLQDPNKVPQSVKALSSVTFVAEVTEPALALLVPILNRSLNLSSSSQEQLR…
CAGL0K10472g		Chr K	1020845	1023103	752	MASIGTQVRKTCTSVDPIVTDYAVGYFNHLSGLTFDAVMSKQLDLDSEVQFVSEMLVSAGADKEKVKDLSANILEQLNTQLKENASKLELTGDTSKRLLDINVLKSHNNKANLNASLSLLGVGGDIEHAGRQMETRVDLKKLAKAEEKIAKKVAKRNNKFVKYEASKLIGERKDEDYDSFFLEINPLDFGSSAGKSKDIHIDTFDLYVGDGQRILSNAQLTLSFGHRYGLVGQNGIGKSTLLRALSRRELNVPKHISILHVEQELRGDETKALQSVLDADVWRKQLLTEENKINERLKEIEKLREEFDEDSLEVKKLDNEREDLDAHLIQISEKLVDMESDKAEARAASILYGLGFSTEAQQQPTNSFSGGWRMRLSLARALFCQPDLLLLDEPSNMLD…
CAGL0B03487g		Chr B	348536	345399	1045	MTDSDQSLKVLEELFKNLSVATADNRVEAAQEVASFLNGNIIEHDIPEKFFEELAKAVKDKKTSANFLEAVAHIANEANLSPSVEPFVITLVPEICAKAGDKDKDVQAVASKTLVAISKAINPVAIKAYLPHLTKSLETTNKWQEKVSVLAAISALVDAAKEQVALRMPELIPVLSETMWDTKKEVKEAATATMTKATETVDNKDIERFIPQLISCIADPKQVPETVHLLGATTFVAEVTPATLSIMVPLLSRGLAERETSIKRKAAVIIDNMCKLVEDPQVVAPFLDKLLPGLKNNYATIADPEAREVTLRGLKTLRRVGNVTEDDVLPEISHAGDIETTLGVINELLKGENVAPRFKIVVEYIAAMAGDLIDERVIDQQAWFTHITPYMTIFMHERN…
CAGL0I08019g	(PDR/ABCG)	Chr I	786990	783133	1285	MEQQDLVENKLSFSKIPRVGLHVRDLSITASKTDSVLVHPLSLDLPSGSVMAIMGGSGSGKTTLLNVLASKISSGLTHSGEISYILEADKNNVDDSSSEASFDLNATYKENVTLAYVPQQDVLCSRLTCRETLMYAADLKLDASKVEKTLIVNQLIDELGLKDCADTLVGDNSHRGLSGGEKRRLSMGTQMVSNPSVMFLDEPTTGLDAYSAYLVVKTLKKLAKEDGRTFILSIHQPRSDILFLFDYVCILSKGNVVFCNQMNELIPYFKSISYDVPDLVNPADYFIDLSSVDGRTEDSLAITSERLEMLVSHWRKYEEKTLSYKPINHKYEIQLKSMTGRLPFWKQVSVLTRRNYKLNFNDTNTLIATFAEPVVMGAIVGWIYFKPDTSNIGGLRTLI…
CAGL0M01760g		Chr M	203616	208115	1499	MSLASDKKDADVASTTTTAQDDDNLSTYHGFDHHVQDQVRQLARTLTQQSSLHQKKEHTLPEEGINPIFTNTEADDYNPRLDPTSDEFSSAEWVQNMSNISNSDPDYYKPYSLGCYWKDLVATGESADIEYQANFLNGPYKGLKTVYNTVVPSTASSKDKNFKILKSMEGAVNPGELLVVLGRPGSGCTTLLKSISSNTHGFNIAKESTISYSGMTPNDIRKHFRGEVVYNAEADIHLPHLTVYQTLLTVARLKTPQNRLKGIDRETYARHLTEVAMATFGLSHTRNTKVGNDLVRGVSGGERKRVSIAEVSICGSKFQCWDNATRGLDSATALEFIRALKVQASISNAAATVAIYQCSQDAYDLFDKVCVLYDGYQIYFGPAGKAKEYFQKMGYVSPE…
CAGL0I04862g		Chr I	442861	438338	1507	MSSSSEISVAGSDVSFEGRLTQHGRHEETPADQLTKILSGRSHEDADGDDAHSDNRSILSRSRRSSTAELSPEMVGRVQSLADVLSRHTSRSGGNIDLSQLSESDRFDAERIIGSFVRDADEQGIHLRKAGVTLEHVSARGADSTAMEGATFGNVLCLPYTIYKAIRDKSGSKMRTILNDVSGLARAGEMVLVLGRPGAGCSSMLKVTAGEIDQFAGGVEGEIMYDGIPQKEMMKRYKPDVIYNGEQDVHFPHLTVQQTLDFAIACKTPSKRVNDVSREEYIASTRDLHATIFGLRHTYHTKVGNDFVRGVSGGERKRVSIAEALVTKGSIYCWDNATRGLDASTALEYAKAIRITTNLLGSTAFVTIYQASENIYETFDKVTVLYTGRQIYFGPIDEA…
CAGL0F02717g		Chr F	261361	265989	1542	MNTPDDSSVSSVDSHQPYMGFDDNVEKRIRELARSLTQQSLTSSNRSVNKEAPADGSAPLDRVSTRASSIFSADFKGVNPVFSDEEEDDYDARLDPNSDEFSSKAWVQNMAKITTGDPEFYKPYSIGCCWKDLSASGESADVSYQSTFLNLPVKLLNAVWRKARPARESDTFRILKPMDGLLKPGELLVVLGRPGSGCTTLLKSISSTTHGFQISKDSVISYNGLTPNEIKKHYRGEVVYNAEADIHLPHLTVYQTLVTVARLKTPQNRVKGVTREDFANHVTDVAMATYGLSHTRDTKVGNDLVRGVSGGERKRVSIAEVWICGSKFQCWDNATRGLDSATALEFVRALKTQAHIAKNVATVAIYQCSQDAYNLFNKVSVLYEGYQIYFGDAQHAKVY…
CAGL0M07293g		Chr M	737619	733072	1515	MPASISSSIISKERKDDADTTSNSYADSVHSYENINRDDNEQQPVSTQLSRHLTQILSEEGGKERLESMARVISTKTKAEMDKFEVNDMDFDLRMLLNYLRNRQLEQGIEPGDSGVAFKNLTAVGIDASAAYGPSVEEMLRDTGKLPLTLINKLRRKKDSVPLRNIIQNCTGVVESGEMLFVVGRPGAGCSTLLKCISGETSELVSVDGEFSYDGLDQEEMMKNYKGYVIYCPELDFHFPKITVKETIDFALKCKTPRVRIDRMTRKQYVDNIRDMWCTVFGLRHTYATKVGNDFVRGVSGGERKRVSLVEAQAMNASIYSWDNATRGLDASTALEFAQAIRTATNMMNNSAIVAIYQAGENIYELFDKTTVLYNGKQIYFGPAKKAVQYFENMGWIKP…
CAGL0F01419g		Chr F	146819	142623	1398	MSLADYFTPVPNASVTFEGTTVNLNETATGSAHSHAEDPEFGEKLPLPSVSPCENGQVVDLTFQATAGEMVLVLGAPTSGIFKSLFHAHKHLSYSPQGSIRFKDNEFKAYSSKSPHQIIYNNEQDVHFPFLTVNQTVDFALSCKFDIPKEERENMRNELLREFGLSHVGDTIVGNDYFRGVSGGERKRISIIETFIANGSVYLWDNSTKGLDSSTALDFLTILQKMARTTRSVNLVRISQASDKIVEKFDKILMLSDSYQVFYGTVDECLHHFRDNLGIKKDPNDCIIEYLTSILNFQFRTKSLDITGSSEDLDLKDTDHNEQTFSGIASSLCSEVDLYTQWKKSSYYQDIKEQIGAFNVENKADGNHINPEDVTKTFDIPLKKQILYCTKRAFQRSLG…
CAGL0L07744g		Chr L	851925	855125	1055	MAKWPSYSGNQIYVPDTSVPDTSVPDSCPPCFNCMLPMFACSQFSECDSYTGQCECIPGFGGLNCSDALCGALDLPNRDRPPRAQNLTYGRDNSCACADGWGGINCNLCQRDDVCDSFMPDSSLKGTCYRGGALVHKVFQGCDVTNEKILQVLHGQKPQVTFSCDRAKEECNFQFWVDQIESFYCGLDNCTFEHNINDNTTHYKCANAQCKCVPGTLLCGLKGSIDISEFLTETITGPADFACERDQASDKIVQNCKFSEPSMNDLISTVFGDRYITLSCNSGECVHHSEIPGYKIPSRSPDMTLKGRLMLAFTSLVVLVGVSFVAWYVSQSPLFKAGSIQLLNADSLLVNGSADETENFLQSSKSATLTFENINYYVAASANSRSDEKQRVLNDISGL…
CAGL0G05093g	(OTHERS)	Chr G	484864	483230	544	MSKSVLKISNALFRSSLMKNVPPVFSKPVKDFEILTGEKWVIWGNGKAKFMNVLSNKYLCDPPLSLQYNVSKDGVTLPRIEQVQFKGAIPTAHLSARYEFFKDEFDQTCKKFILDNAIGSNAVEYDVSTTDRVVDMGLYDFLVRELKLEELQNRWAMGLSNGQMRRARLARSLLKQPDLILVDDPFLGLDPTATAIISKFLSNWGGAGKENSYHSPVVIGLRYQDTIPSWCTHICCVDPESGIKFQGPINEYRDAIENKRASVIEDLKNAKTQRRKEIGLSGASEEYSIDDLISPHPMYNCASHEMIKMPPTIELKGLGVTYKGEPVLENLHWQVKPGSKWHIRGDNGTGKSTLLSLLTAEHPQSWNSKVVENGEPRRTGKSNYFDINSRIGMSSPELH…
CAGL0K12474g		Chr K	1218012	1218896	294	MTDYAVEVTDLTYRFKESPEPAVENINLKVPWNTRTLVVGANGAGKSTLLKLLSGKHLCLTGNIKVNGLDPFSPLSMTTSIDNTLIENDDGFGNKGECQVSTYLGTEWCHMSIINRDIGVLELLDSIGYQFFKQRGDRLIDILDIDVNWRMHRLSDGQKRRVQLAMGLLKPWRVLLLDEVTVDLDVIARMRLLDFLKWETTNRKCSVVYATHIFDGLAAWPDYVLHMQSGKIVSKLDYKNDVTFCNAKEDSEANGKVIVKENGQKLDVIRLNSLHPLAIHWLQGDHSKISPGLS

## Sheet: Chromosome
Chromosome size
Chromosome	Start	End	Size (Mb)
A	1	491328	0.491328
B	1	502101	0.502101
C	1	558804	0.558804
D	1	651701	0.651701
E	1	687738	0.687738
F	1	927101	0.927101
G	1	992211	0.992211
H	1	1050361	1.05036
I	1	1100349	1.10035
J	1	1195132	1.19513
K	1	1302831	1.30283
L	1	1455689	1.45569
M	1	1402899	1.4029
