# Supplementary material for: ABC transportome inventory of human pathogenic yeast Candida glabrata: Phylogenetic and expression analysis
Source: PLoS One. 2018 Aug 28;13(8):e0202993. doi: 10.1371/journal.pone.0202993 (PMC6112666; doi:10.1371/journal.pone.0202993)
Supplement: S6 File — (XLSX) [file pone.0202993.s007.xlsx]

## Sheet: H.sapiens 9606
Percent identity of ABC proteins of C. glabrata with other species
ABC family	Query ID	Subject ID	% Identity	% positives	Alignment length	Mismatches	Gap opens	Query start	Query end	Subject start	Subject end	E value	Bit score
ABCB	XP_448240.1	gi|1034655951|ref|XP_011514611.2|	25.951	44.89	1183	808	19	80	1227	123	1272	5.67e-114	389
	XP_448240.1	gi|4505771|ref|NP_000434.1|;gi|307181|gb|AAA36207.1|;gi|51094930|gb|EAL24175.1|;gi|119597353|gb|EAW76947.1|;gi|119597357|gb|EAW76951.1|	26.046	44.92	1171	798	19	80	1215	123	1260	3.7e-113	386
	XP_448240.1	gi|4505771|ref|NP_000434.1|;gi|307181|gb|AAA36207.1|;gi|51094930|gb|EAL24175.1|;gi|119597353|gb|EAW76947.1|;gi|119597357|gb|EAW76951.1|	25.997	47.21	627	426	13	622	1227	21	630	2.63e-50	198
	XP_448240.1	gi|119597355|gb|EAW76949.1|	26.046	44.92	1171	798	19	80	1215	137	1274	6.74e-113	386
	XP_448240.1	gi|119597355|gb|EAW76949.1|	25.997	47.21	627	426	13	622	1227	35	644	2.64e-50	198
	XP_448240.1	gi|1034655949|ref|XP_011514610.2|;gi|1034655960|ref|XP_016867812.1|	25.798	44.62	1190	808	20	80	1227	123	1279	1.01e-111	382
	XP_448240.1	gi|37910387|gb|AAP55848.1|;gi|154816130|dbj|BAF75364.1|	24.92	45.59	1248	855	22	22	1226	44	1252	3.32e-111	380
	XP_448240.1	gi|255708477|ref|NP_001157413.1|;gi|693586060|sp|Q2M3G0.4|ABCB5_HUMAN;gi|516306519|gb|AGO85912.1|	24.92	45.59	1248	855	22	22	1226	44	1252	3.74e-111	380
	XP_448240.1	gi|9961250|ref|NP_061337.1|;gi|126302568|sp|P21439.2|MDR3_HUMAN;gi|51094929|gb|EAL24174.1|;gi|116069820|gb|ABJ53424.1|;gi|119597352|gb|EAW76946.1|;gi|119597354|gb|EAW76948.1|;gi|119597358|gb|EAW76952.1|	25.891	44.65	1178	798	20	80	1215	123	1267	5.01e-111	380
	XP_448240.1	gi|9961250|ref|NP_061337.1|;gi|126302568|sp|P21439.2|MDR3_HUMAN;gi|51094929|gb|EAL24174.1|;gi|116069820|gb|ABJ53424.1|;gi|119597352|gb|EAW76946.1|;gi|119597354|gb|EAW76948.1|;gi|119597358|gb|EAW76952.1|	25.997	47.21	627	426	13	622	1227	21	630	2.09e-50	198
	XP_448240.1	gi|71052059|gb|AAH42531.1|	26.058	44.84	1182	791	23	80	1215	123	1267	1.54e-110	379
	XP_448240.1	gi|71052059|gb|AAH42531.1|	25.997	47.05	627	426	13	622	1227	21	630	6.42e-50	197
	XP_448240.1	gi|3873243|gb|AAC77455.1|	25.798	44.29	1190	800	20	88	1225	156	1314	4.27e-104	361
	XP_448240.1	gi|3873243|gb|AAC77455.1|	25.086	43.13	582	391	11	17	577	745	1302	3.11e-45	182
	XP_448240.1	gi|3873243|gb|AAC77455.1|	25.612	46.52	531	376	7	704	1227	138	656	1.28e-40	167
	XP_448240.1	gi|21536378|ref|NP_003733.2|;gi|262527527|sp|O95342.2|ABCBB_HUMAN;gi|119631690|gb|EAX11285.1|	25.798	44.29	1190	800	20	88	1225	156	1314	4.84e-104	361
	XP_448240.1	gi|21536378|ref|NP_003733.2|;gi|262527527|sp|O95342.2|ABCBB_HUMAN;gi|119631690|gb|EAX11285.1|	25.086	43.13	582	391	11	17	577	745	1302	3.16e-45	182
	XP_448240.1	gi|21536378|ref|NP_003733.2|;gi|262527527|sp|O95342.2|ABCBB_HUMAN;gi|119631690|gb|EAX11285.1|	25.612	46.52	531	376	7	704	1227	138	656	1.88e-40	166
	XP_444820.1	gi|394986251|pdb|4AYT|A;gi|394986253|pdb|4AYX|A;gi|443428009|pdb|3ZDQ|A	40.464	58.71	603	336	7	122	720	9	592	1.08e-136	420
	XP_444820.1	gi|8650412|gb|AAF78198.1|AF216833_1	39.423	58.01	624	355	7	93	712	130	734	9.56e-136	422
	XP_444820.1	gi|394986252|pdb|4AYW|A	40.672	58.99	595	330	7	122	712	40	615	1.2e-135	418
	XP_444820.1	gi|171184400|ref|NP_036221.2|;gi|143811359|sp|Q9NRK6.2|ABCBA_HUMAN;gi|40787796|gb|AAH64930.1|;gi|119590307|gb|EAW69901.1|	39.263	57.85	624	356	7	93	712	130	734	6.79e-135	420
	XP_444820.1	gi|767912302|ref|XP_011542437.1|	40.941	59.23	574	316	7	143	712	1	555	4.99e-133	409
	XP_444820.1	gi|12248755|dbj|BAB20265.1|	39.2	57.44	625	354	9	93	712	130	733	5.01e-132	412
	XP_444820.1	gi|47077792|dbj|BAD18770.1|	43.287	61.81	432	238	4	285	712	1	429	7.41e-109	342
	XP_444820.1	gi|767912304|ref|XP_011542438.1|	43.224	61.92	428	236	4	289	712	14	438	4.51e-107	338
	XP_444820.1	gi|530401638|ref|XP_005253615.1|;gi|767973643|ref|XP_011536400.1|	36.478	57.86	477	297	4	221	696	38	509	1.48e-96	313
	XP_444820.1	gi|119618759|gb|EAW98353.1|	34.971	56.78	509	322	5	192	696	3	506	1.59e-96	313
	XP_449941.1	gi|194378158|dbj|BAG57829.1|	47.317	67.48	615	305	5	97	703	79	682	0	593
	XP_449941.1	gi|193785544|dbj|BAG50910.1|	47.317	67.48	615	305	5	97	703	106	709	0	593
	XP_449941.1	gi|42490749|ref|NP_004290.2|;gi|13623447|gb|AAH06323.1|;gi|32880179|gb|AAP88920.1|;gi|60656261|gb|AAX32694.1|;gi|119619042|gb|EAW98636.1|;gi|123979578|gb|ABM81618.1|;gi|157927962|gb|ABW03277.1|;gi|957948796|gb|ALQ33330.1|	47.317	67.48	615	305	5	97	703	106	709	0	592
	XP_449941.1	gi|411147363|ref|NP_001258625.1|;gi|8928549|sp|O75027.2|ABCB7_HUMAN;gi|4927190|gb|AAD33045.1|AF133659_1;gi|13374271|gb|AAK20173.1|;gi|119619040|gb|EAW98634.1|	47.317	67.48	615	305	5	97	703	105	708	0	592
	XP_449941.1	gi|411147367|ref|NP_001258627.1|;gi|119619038|gb|EAW98632.1|	47.317	67.48	615	305	5	97	703	79	682	0	592
	XP_449941.1	gi|5702098|gb|AAD47141.1|AF078777_1	47.317	67.32	615	305	5	97	703	101	704	0	590
	XP_449941.1	gi|3228279|dbj|BAA28861.1|	47.154	67.15	615	306	5	97	703	105	708	0	587
	XP_449941.1	gi|3329370|gb|AAC39865.1|	46.104	66.23	616	311	7	97	703	105	708	0	565
	XP_449941.1	gi|411147369|ref|NP_001258628.1|	48.929	69.11	560	274	4	152	703	114	669	0	561
	XP_449941.1	gi|411147365|ref|NP_001258626.1|;gi|119619041|gb|EAW98635.1|	48.929	69.11	560	274	4	152	703	113	668	0	561
	XP_445704.1	gi|394986251|pdb|4AYT|A;gi|394986253|pdb|4AYX|A;gi|443428009|pdb|3ZDQ|A	41.652	62.48	581	324	7	33	602	6	582	3.18e-145	435
	XP_445704.1	gi|394986252|pdb|4AYW|A	41.48	62.31	581	325	7	33	602	37	613	1.31e-143	432
	XP_445704.1	gi|8650412|gb|AAF78198.1|AF216833_1	41.824	62.65	581	323	7	33	602	156	732	1.44e-143	436
	XP_445704.1	gi|171184400|ref|NP_036221.2|;gi|143811359|sp|Q9NRK6.2|ABCBA_HUMAN;gi|40787796|gb|AAH64930.1|;gi|119590307|gb|EAW69901.1|	41.652	62.48	581	324	7	33	602	156	732	1.2e-142	433
	XP_445704.1	gi|12248755|dbj|BAB20265.1|	41.652	62.31	581	323	8	33	602	156	731	5.57e-141	429
	XP_445704.1	gi|767912302|ref|XP_011542437.1|	41.472	62.12	557	311	7	57	602	1	553	1.1e-136	412
	XP_445704.1	gi|47077792|dbj|BAD18770.1|	40.835	61.95	431	240	7	183	602	1	427	1.87e-99	312
	XP_445704.1	gi|767912304|ref|XP_011542438.1|	40.654	61.92	428	239	7	186	602	13	436	1.02e-97	308
	XP_445704.1	gi|119618759|gb|EAW98353.1|	35.644	57.43	505	306	7	92	588	13	506	1.28e-92	298
	XP_445704.1	gi|9955966|ref|NP_062571.1|;gi|332840698|ref|XP_003314045.1|;gi|397481859|ref|XP_003812154.1|;gi|675716532|ref|XP_008962760.1|;gi|675716536|ref|XP_008962761.1|;gi|767973635|ref|XP_011536397.1|;gi|767973637|ref|XP_011536398.1|;gi|1034099286|ref|XP_016779994.1|;gi|1034099288|ref|XP_016779995.1|;gi|1034099290|ref|XP_016779996.1|;gi|1034099293|ref|XP_016779997.1|;gi|1034099295|ref|XP_016779998.1|;gi|…	33.8	55.17	571	345	9	34	588	174	727	1.62e-92	303
ABCC	XP_445860.1	gi|3335173|gb|AAC27076.1|	31.723	50.83	1387	798	26	287	1640	8	1278	0	654
	XP_445860.1	gi|157502201|ref|NP_005836.2|;gi|206729914|sp|O15439.3|MRP4_HUMAN;gi|31322321|gb|AAO37649.1|;gi|119629356|gb|EAX08951.1|	31.651	50.83	1387	799	26	287	1640	8	1278	0	653
	XP_445860.1	gi|21655123|gb|AAL88745.1|	31.651	50.76	1387	799	26	287	1640	8	1278	0	651
	XP_445860.1	gi|530423298|ref|XP_005254082.1|;gi|1034583602|ref|XP_016875808.1|	32.416	51.38	1308	741	26	359	1640	45	1235	0	640
	XP_445860.1	gi|14280091|gb|AAK58869.1|AF367202_1	27.909	47.68	1401	849	26	288	1634	80	1373	9.36e-173	561
	XP_445860.1	gi|3335175|gb|AAC27077.1|	35.865	54.11	948	503	19	716	1640	3	868	2.09e-172	546
	XP_445860.1	gi|15149474|ref|NP_149163.2|;gi|21729873|ref|NP_115972.2|;gi|1034596354|ref|XP_016879284.1|;gi|1034596356|ref|XP_016879285.1|;gi|1034596358|ref|XP_016879286.1|;gi|1034596360|ref|XP_016879287.1|;gi|1034596362|ref|XP_016879288.1|;gi|1034596364|ref|XP_016879289.1|;gi|74762666|sp|Q96J66.1|ABCCB_HUMAN;gi|15027829|gb|AAK76739.1|;gi|119603121|gb|EAW82715.1|;gi|119603122|gb|EAW82716.1|;gi|119603123|gb|EA…	27.766	47.68	1401	851	26	288	1634	80	1373	3.91e-172	560
	XP_445860.1	gi|119624585|gb|EAX04180.1|	30.675	50.2	1229	755	18	405	1623	157	1298	1.37e-171	557
	XP_445860.1	gi|1034652145|ref|XP_016866941.1|	30.369	49.68	1248	749	20	405	1623	157	1313	9.38e-170	552
	XP_445860.1	gi|312176403|ref|NP_001185863.1|;gi|74756298|sp|Q5T3U5.1|MRP7_HUMAN;gi|119624586|gb|EAX04181.1|;gi|119624587|gb|EAX04182.1|;gi|168272856|dbj|BAG10267.1|;gi|929654545|dbj|BAA92227.2|	30.675	50.2	1229	755	18	405	1623	325	1466	1.21e-169	556
	XP_445319.1	gi|157502201|ref|NP_005836.2|;gi|206729914|sp|O15439.3|MRP4_HUMAN;gi|31322321|gb|AAO37649.1|;gi|119629356|gb|EAX08951.1|	31.632	51.91	1391	794	26	275	1626	6	1278	0	670
	XP_445319.1	gi|3335173|gb|AAC27076.1|	31.474	51.65	1398	787	26	275	1626	6	1278	0	669
	XP_445319.1	gi|21655123|gb|AAL88745.1|	31.474	51.65	1398	787	26	275	1626	6	1278	0	667
	XP_445319.1	gi|530423298|ref|XP_005254082.1|;gi|1034583602|ref|XP_016875808.1|	31.714	52.02	1359	758	25	314	1626	1	1235	0	655
	XP_445319.1	gi|1034630581|ref|XP_016860981.1|	36.593	56.7	910	502	12	724	1620	400	1247	0	584
	XP_445319.1	gi|1034630581|ref|XP_016860981.1|	23.305	43.64	236	179	2	486	721	94	327	1.31e-10	69.7
	XP_445319.1	gi|62088488|dbj|BAD92691.1|	36.484	56.7	910	503	12	724	1620	571	1418	0	584
	XP_445319.1	gi|62088488|dbj|BAD92691.1|	23.305	43.64	236	179	2	486	721	265	498	1.3e-10	69.7
	XP_445319.1	gi|987437939|ref|NP_001306961.1|	36.593	56.7	910	502	12	724	1620	106	953	0	582
	XP_445319.1	gi|2554610|dbj|BAA22887.1|	36.484	56.59	910	503	12	724	1620	87	934	0	580
	XP_445319.1	gi|66529005|ref|NP_005679.2|;gi|397524088|ref|XP_003832042.1|;gi|530373793|ref|XP_005247115.1|;gi|530373795|ref|XP_005247116.1|;gi|767925450|ref|XP_011510616.1|;gi|8928547|sp|O15440.2|MRP5_HUMAN;gi|5685864|gb|AAB71758.2|;gi|119598714|gb|EAW78308.1|;gi|223461323|gb|AAI40772.1|	36.593	56.7	910	502	12	724	1620	578	1425	2.25e-180	583
	XP_445319.1	gi|66529005|ref|NP_005679.2|;gi|397524088|ref|XP_003832042.1|;gi|530373793|ref|XP_005247115.1|;gi|530373795|ref|XP_005247116.1|;gi|767925450|ref|XP_011510616.1|;gi|8928547|sp|O15440.2|MRP5_HUMAN;gi|5685864|gb|AAB71758.2|;gi|119598714|gb|EAW78308.1|;gi|223461323|gb|AAI40772.1|	23.305	43.64	236	179	2	486	721	272	505	1.48e-10	69.7
	XP_445319.1	gi|4140698|gb|AAD04169.1|	36.593	56.7	910	502	12	724	1620	578	1425	3.28e-180	583
	XP_445319.1	gi|4140698|gb|AAD04169.1|	23.305	43.64	236	179	2	486	721	272	505	1.95e-10	69.3
	XP_445834.1	gi|119574325|gb|EAW53940.1|	37.585	57.4	1317	741	20	227	1529	172	1421	0	845
	XP_445834.1	gi|1034594638|ref|XP_016878727.1|	38.144	57.96	1282	715	18	262	1529	288	1505	0	845
	XP_445834.1	gi|767987236|ref|XP_011520799.1|	38.144	57.96	1282	715	18	262	1529	304	1521	0	845
	XP_445834.1	gi|119574324|gb|EAW53939.1|	38.144	57.96	1282	715	18	262	1529	303	1520	0	845
	XP_445834.1	gi|119574334|gb|EAW53949.1|	38.144	57.96	1282	715	18	262	1529	261	1478	0	845
	XP_445834.1	gi|1034594645|ref|XP_016878730.1|	38.144	57.96	1282	715	18	262	1529	242	1459	0	845
	XP_445834.1	gi|1034594640|ref|XP_016878728.1|	38.144	57.96	1282	715	18	262	1529	284	1501	0	845
	XP_445834.1	gi|1835659|gb|AAB46616.1|	38.144	57.96	1282	715	18	262	1529	312	1529	0	845
	XP_445834.1	gi|134142337|ref|NP_004987.2|;gi|296439301|sp|P33527.3|MRP1_HUMAN;gi|126116094|gb|ABN79590.1|;gi|162318990|gb|AAI56354.1|;gi|162319466|gb|AAI57106.1|	38.144	57.96	1282	715	18	262	1529	312	1529	0	845
	XP_445834.1	gi|119574326|gb|EAW53941.1|	37.585	57.4	1317	741	20	227	1529	214	1463	0	845
	XP_449053.1	gi|62087820|dbj|BAD92357.1|	41.935	61.51	1364	695	16	235	1533	107	1438	0	1054
	XP_449053.1	gi|119574327|gb|EAW53942.1|	41.935	61.58	1364	695	16	235	1533	143	1474	0	1053
	XP_449053.1	gi|119574325|gb|EAW53940.1|	40.906	60.07	1435	724	19	166	1533	45	1422	0	1052
	XP_449053.1	gi|119574326|gb|EAW53941.1|	41.789	61.44	1364	687	16	235	1533	143	1464	0	1051
	XP_449053.1	gi|1034594638|ref|XP_016878727.1|	40.906	60.14	1435	724	19	166	1533	129	1506	0	1050
	XP_449053.1	gi|119574334|gb|EAW53949.1|	40.906	60.14	1435	724	19	166	1533	102	1479	0	1050
	XP_449053.1	gi|134142337|ref|NP_004987.2|;gi|296439301|sp|P33527.3|MRP1_HUMAN;gi|126116094|gb|ABN79590.1|;gi|162318990|gb|AAI56354.1|;gi|162319466|gb|AAI57106.1|	41.789	61.44	1364	687	16	235	1533	209	1530	0	1050
	XP_449053.1	gi|1835659|gb|AAB46616.1|	41.789	61.44	1364	687	16	235	1533	209	1530	0	1049
	XP_449053.1	gi|767987236|ref|XP_011520799.1|	41.789	61.44	1364	687	16	235	1533	201	1522	0	1049
	XP_449053.1	gi|2585772|gb|AAB83979.1|	41.789	61.44	1364	687	16	235	1533	193	1514	0	1049
	XP_446375.1	gi|157502201|ref|NP_005836.2|;gi|206729914|sp|O15439.3|MRP4_HUMAN;gi|31322321|gb|AAO37649.1|;gi|119629356|gb|EAX08951.1|	31.057	51.62	1391	805	23	113	1468	6	1277	0	686
	XP_446375.1	gi|3335173|gb|AAC27076.1|	31.057	51.55	1391	805	23	113	1468	6	1277	0	686
	XP_446375.1	gi|530423298|ref|XP_005254082.1|;gi|1034583602|ref|XP_016875808.1|	31.462	52.38	1300	761	20	201	1468	33	1234	0	659
	XP_446375.1	gi|5006891|gb|AAD37716.1|AF146074_1	32.735	52.41	1225	731	19	287	1463	246	1425	0	648
	XP_446375.1	gi|66529005|ref|NP_005679.2|;gi|397524088|ref|XP_003832042.1|;gi|530373793|ref|XP_005247115.1|;gi|530373795|ref|XP_005247116.1|;gi|767925450|ref|XP_011510616.1|;gi|8928547|sp|O15440.2|MRP5_HUMAN;gi|5685864|gb|AAB71758.2|;gi|119598714|gb|EAW78308.1|;gi|223461323|gb|AAI40772.1|	32.735	52.41	1225	731	19	287	1463	246	1425	0	648
	XP_446375.1	gi|62088488|dbj|BAD92691.1|	32.735	52.41	1225	731	19	287	1463	239	1418	0	648
	XP_446375.1	gi|1034630581|ref|XP_016860981.1|	32.735	52.41	1225	731	19	287	1463	68	1247	0	647
	XP_446375.1	gi|4140698|gb|AAD04169.1|	32.735	52.33	1225	731	19	287	1463	246	1425	0	647
	XP_446375.1	gi|4587083|dbj|BAA76608.1|	32.735	52.41	1225	731	19	287	1463	246	1425	0	647
	XP_446375.1	gi|119598716|gb|EAW78310.1|	32.655	52.28	1228	731	20	287	1463	246	1428	0	642
ABCD	XP_445428.1	gi|9945308|ref|NP_005155.1|;gi|767973470|ref|XP_011536329.1|;gi|12643305|sp|Q9UBJ2.1|ABCD2_HUMAN;gi|2584767|emb|CAA03994.1|;gi|4836439|gb|AAD30439.1|;gi|85396990|gb|AAI04902.1|;gi|85396993|gb|AAI04904.1|;gi|119578211|gb|EAW57807.1|;gi|189054392|dbj|BAG36920.1|;gi|224487777|dbj|BAH24123.1|	33.145	53.46	709	384	18	115	782	61	720	1.25e-115	371
	XP_445428.1	gi|7262393|ref|NP_000024.2|;gi|67476960|sp|P33897.2|ABCD1_HUMAN;gi|15930221|gb|AAH15541.1|;gi|19263735|gb|AAH25358.1|;gi|119593223|gb|EAW72817.1|;gi|123995003|gb|ABM85103.1|	32.432	53.75	666	356	18	161	782	101	716	2.42e-106	347
	XP_445428.1	gi|445086|prf||1908394A	32.282	53.6	666	357	18	161	782	101	716	8.03e-106	345
	XP_445428.1	gi|38591|emb|CAA79922.1|;gi|1340149|emb|CAA83230.1|	32.282	53.6	666	357	18	161	782	101	716	8.54e-106	345
	XP_445428.1	gi|1034578531|ref|XP_016874481.1|	33.182	53.18	660	352	17	115	733	61	672	2.25e-105	342
	XP_445428.1	gi|194384022|dbj|BAG59369.1|	31.321	50.41	613	356	14	158	753	114	678	2.99e-80	275
	XP_445428.1	gi|397474018|ref|XP_003808490.1|;gi|675697158|ref|XP_008958767.1|;gi|675697165|ref|XP_008958768.1|;gi|1034073012|ref|XP_016778214.1|;gi|1034073014|ref|XP_016778222.1|;gi|1034073016|ref|XP_016778226.1|;gi|1034560666|ref|XP_016857441.1|;gi|1034560668|ref|XP_016857442.1|;gi|1034560670|ref|XP_016857443.1|	31.158	50.24	613	357	14	158	753	17	581	5.48e-80	272
	XP_445428.1	gi|35553|emb|CAA41416.1|	31.158	50.24	613	357	14	158	753	90	654	1.35e-79	273
	XP_445428.1	gi|4506341|ref|NP_002849.1|;gi|397474014|ref|XP_003808488.1|;gi|1034073008|ref|XP_016778204.1|;gi|1099059749|ref|XP_018887509.1|;gi|130358|sp|P28288.1|ABCD3_HUMAN;gi|190129|gb|AAA60128.1|;gi|119593453|gb|EAW73047.1|;gi|119593454|gb|EAW73048.1|;gi|261861722|dbj|BAI47383.1|;gi|1331799385|gb|PNI58961.1|	31.158	50.24	613	357	14	158	753	90	654	1.45e-79	273
	XP_445428.1	gi|767905372|ref|XP_006710865.2|;gi|1034073004|ref|XP_016778193.1|;gi|1099059743|ref|XP_018887484.1|	31.158	50.24	613	357	14	158	753	114	678	2.9e-79	273
	XP_449450.1	gi|9945308|ref|NP_005155.1|;gi|767973470|ref|XP_011536329.1|;gi|12643305|sp|Q9UBJ2.1|ABCD2_HUMAN;gi|2584767|emb|CAA03994.1|;gi|4836439|gb|AAD30439.1|;gi|85396990|gb|AAI04902.1|;gi|85396993|gb|AAI04904.1|;gi|119578211|gb|EAW57807.1|;gi|189054392|dbj|BAG36920.1|;gi|224487777|dbj|BAH24123.1|	32.203	54.38	708	389	17	172	853	82	724	3.52e-115	370
	XP_449450.1	gi|1034578531|ref|XP_016874481.1|	32.209	54.6	652	356	14	172	798	82	672	4.88e-108	349
	XP_449450.1	gi|7262393|ref|NP_000024.2|;gi|67476960|sp|P33897.2|ABCD1_HUMAN;gi|15930221|gb|AAH15541.1|;gi|19263735|gb|AAH25358.1|;gi|119593223|gb|EAW72817.1|;gi|123995003|gb|ABM85103.1|	30.791	52.09	695	395	14	187	853	84	720	7.06e-108	351
	XP_449450.1	gi|38591|emb|CAA79922.1|;gi|1340149|emb|CAA83230.1|	30.791	51.94	695	395	14	187	853	84	720	2.35e-107	350
	XP_449450.1	gi|445086|prf||1908394A	30.791	51.94	695	395	14	187	853	84	720	2.93e-107	349
	XP_449450.1	gi|194384022|dbj|BAG59369.1|	28.777	51.08	695	413	20	131	819	59	677	9.54e-86	290
	XP_449450.1	gi|767905372|ref|XP_006710865.2|;gi|1034073004|ref|XP_016778193.1|;gi|1099059743|ref|XP_018887484.1|	28.345	50.5	695	416	18	131	819	59	677	1.35e-85	290
	XP_449450.1	gi|4506341|ref|NP_002849.1|;gi|397474014|ref|XP_003808488.1|;gi|1034073008|ref|XP_016778204.1|;gi|1099059749|ref|XP_018887509.1|;gi|130358|sp|P28288.1|ABCD3_HUMAN;gi|190129|gb|AAA60128.1|;gi|119593453|gb|EAW73047.1|;gi|119593454|gb|EAW73048.1|;gi|261861722|dbj|BAI47383.1|;gi|1331799385|gb|PNI58961.1|	28.216	50.58	684	412	17	142	819	43	653	3.29e-85	288
	XP_449450.1	gi|35553|emb|CAA41416.1|	28.07	50.29	684	413	16	142	819	43	653	7.71e-85	287
	XP_449450.1	gi|397474018|ref|XP_003808490.1|;gi|675697158|ref|XP_008958767.1|;gi|675697165|ref|XP_008958768.1|;gi|1034073012|ref|XP_016778214.1|;gi|1034073014|ref|XP_016778222.1|;gi|1034073016|ref|XP_016778226.1|;gi|1034560666|ref|XP_016857441.1|;gi|1034560668|ref|XP_016857442.1|;gi|1034560670|ref|XP_016857443.1|	28.393	51.17	641	392	15	185	819	1	580	1.57e-82	279
ABCE	XP_446712.1	gi|108773782|ref|NP_002931.2|;gi|108773784|ref|NP_001035809.1|;gi|114205431|ref|NP_056566.2|;gi|350538817|ref|NP_001233538.1|;gi|388454527|ref|NP_001253883.1|;gi|296195476|ref|XP_002745362.1|;gi|514474431|ref|XP_005006844.1|;gi|532002386|ref|XP_005345450.1|;gi|533144327|ref|XP_005386690.1|;gi|562884126|ref|XP_006169561.1|;gi|589916956|ref|XP_006971794.1|;gi|655856447|ref|XP_008265616.1|;gi|674039…	68.43	82.98	605	182	2	1	603	1	598	0	884
	XP_446712.1	gi|987870|emb|CAA53972.1|	67.769	81.98	605	186	2	1	603	1	598	0	872
	XP_446712.1	gi|608723|emb|CAA52920.1|	65.995	81.61	397	135	0	207	603	5	401	0	558
	XP_446712.1	gi|608723|emb|CAA52920.1|	32.87	52.78	216	115	5	104	318	176	362	3.57e-24	107
	XP_446712.1	gi|608723|emb|CAA52920.1|	37.008	53.54	127	75	2	450	572	3	128	6.45e-14	77
	XP_446712.1	gi|16877481|gb|AAH16988.1|	66.279	82.56	344	116	0	260	603	1	344	2.48e-170	490
	XP_446712.1	gi|16877481|gb|AAH16988.1|	33.796	53.7	216	113	5	104	318	119	305	3.72e-26	112
	XP_446712.1	gi|119614196|gb|EAW93790.1|	64.532	81.28	203	70	2	363	563	2	204	3.13e-87	272
	XP_446712.1	gi|119614196|gb|EAW93790.1|	33.641	53	217	103	6	108	317	22	204	2.11e-25	107
	XP_446712.1	gi|20143975|ref|NP_071452.2|;gi|215820660|ref|NP_001135977.1|;gi|1131742482|ref|NP_001335120.1|;gi|114640748|ref|XP_001165264.1|;gi|402895504|ref|XP_003910866.1|;gi|686738886|ref|XP_009245434.1|;gi|724962149|ref|XP_010355265.1|;gi|724962151|ref|XP_010355266.1|;gi|795282036|ref|XP_011820324.1|;gi|795282039|ref|XP_011820325.1|;gi|795562690|ref|XP_011908476.1|;gi|795562694|ref|XP_011908477.1|;gi|795…	28.846	44.71	208	115	6	104	297	96	284	8.79e-09	61.6
	XP_446712.1	gi|20143975|ref|NP_071452.2|;gi|215820660|ref|NP_001135977.1|;gi|1131742482|ref|NP_001335120.1|;gi|114640748|ref|XP_001165264.1|;gi|402895504|ref|XP_003910866.1|;gi|686738886|ref|XP_009245434.1|;gi|724962149|ref|XP_010355265.1|;gi|724962151|ref|XP_010355266.1|;gi|795282036|ref|XP_011820324.1|;gi|795282039|ref|XP_011820325.1|;gi|795562690|ref|XP_011908476.1|;gi|795562694|ref|XP_011908477.1|;gi|795…	25	40.5	200	103	7	341	509	57	240	0.014	41.6
	XP_446712.1	gi|11342541|emb|CAC17140.1|	28.846	44.71	208	115	6	104	297	77	265	9.02e-09	61.6
	XP_446712.1	gi|11342541|emb|CAC17140.1|	25	40.5	200	103	7	341	509	38	221	0.013	41.6
	XP_446712.1	gi|767970489|ref|XP_011541254.1|	28.846	44.71	208	115	6	104	297	32	220	1.34e-08	60.8
	XP_446712.1	gi|767970489|ref|XP_011541254.1|	24.419	40.12	172	85	5	367	509	21	176	0.014	41.6
	XP_446712.1	gi|1131742492|ref|NP_001335121.1|;gi|1220175879|ref|XP_021782316.1|	28.846	44.71	208	115	6	104	297	35	223	1.38e-08	60.8
	XP_446712.1	gi|1131742492|ref|NP_001335121.1|;gi|1220175879|ref|XP_021782316.1|	24.419	40.12	172	85	5	367	509	24	179	0.014	41.6
	XP_446712.1	gi|119629980|gb|EAX09575.1|	27.374	46.37	179	113	4	103	279	111	274	5.18e-08	58.9
	XP_446712.1	gi|119629980|gb|EAX09575.1|	25.352	43.19	213	135	7	317	509	48	256	0.000445	46.2
ABCF	XP_445278.2	gi|27881506|ref|NP_009120.1|;gi|675731217|ref|XP_008966203.1|;gi|675731221|ref|XP_008966204.1|;gi|694925013|ref|XP_009452864.1|;gi|694925015|ref|XP_009452865.1|;gi|1034053731|ref|XP_016801443.1|;gi|1034053734|ref|XP_016801444.1|;gi|1034053737|ref|XP_016801445.1|;gi|1034064247|ref|XP_016813924.1|;gi|1034653767|ref|XP_016867128.1|;gi|1034653769|ref|XP_016867129.1|;gi|12643306|sp|Q9UG63.2|ABCF2_HUMA…	51.115	68.1	583	271	8	141	719	38	610	0	560
	XP_445278.2	gi|10947137|ref|NP_005683.2|;gi|4886522|emb|CAB43392.1|;gi|41350075|gb|AAS00378.1|;gi|51105923|gb|EAL24507.1|;gi|119574401|gb|EAW54016.1|	51.115	68.1	583	271	8	141	719	38	610	0	560
	XP_445278.2	gi|10179834|gb|AAG13902.1|AF261091_1;gi|10179836|gb|AAG13903.1|AF261092_1	51.291	67.99	581	269	8	143	719	40	610	0	559
	XP_445278.2	gi|3005931|emb|CAA06290.1|	53.223	69.61	543	245	6	180	719	1	537	0	553
	XP_445278.2	gi|3005931|emb|CAA06290.1|	27.391	44.35	230	134	8	210	433	341	543	1.98e-06	54.3
	XP_445278.2	gi|119574400|gb|EAW54015.1|	50.772	67.58	583	269	9	141	719	38	606	0	551
	XP_445278.2	gi|194387996|dbj|BAG61411.1|	34.592	56.8	662	380	11	61	714	42	658	2.67e-125	390
	XP_445278.2	gi|7023714|dbj|BAA92063.1|	34.592	56.8	662	380	11	61	714	83	699	2.2e-124	389
	XP_445278.2	gi|1189438342|ref|NP_001338227.1|;gi|119598695|gb|EAW78289.1|	34.592	56.8	662	380	11	61	714	77	693	2.24e-124	389
	XP_445278.2	gi|148612853|ref|NP_060828.2|;gi|114149223|sp|Q9NUQ8.2|ABCF3_HUMAN;gi|14328089|gb|AAH09253.1|;gi|30704854|gb|AAH51754.1|;gi|119598694|gb|EAW78288.1|;gi|127798064|gb|AAH51884.2|;gi|325463367|gb|ADZ15454.1|;gi|649109903|gb|AIC51769.1|;gi|649126298|gb|AIC56674.1|;gi|957951293|gb|ALQ34152.1|;gi|1147699981|emb|SJX44378.1|;gi|1147700104|emb|SJX44460.1|	34.592	56.8	662	380	11	61	714	83	699	2.64e-124	389
	XP_445278.2	gi|21751003|dbj|BAC03881.1|	34.441	56.65	662	381	11	61	714	77	693	2.83e-123	386
	XP_445575.1	gi|194387996|dbj|BAG61411.1|	30.886	46.58	395	186	9	569	883	141	528	5.07e-43	171
	XP_445575.1	gi|194387996|dbj|BAG61411.1|	40.777	60.19	103	55	3	1012	1112	557	655	5.51e-15	82.8
	XP_445575.1	gi|194387996|dbj|BAG61411.1|	25.14	46.93	179	127	4	592	766	479	654	5.08e-08	60.5
	XP_445575.1	gi|194387996|dbj|BAG61411.1|	33.824	60.29	68	45	0	1022	1089	283	350	1.87e-05	52
	XP_445575.1	gi|1189438342|ref|NP_001338227.1|;gi|119598695|gb|EAW78289.1|	30.886	46.58	395	186	9	569	883	176	563	8.11e-43	171
	XP_445575.1	gi|1189438342|ref|NP_001338227.1|;gi|119598695|gb|EAW78289.1|	40.777	60.19	103	55	3	1012	1112	592	690	7.08e-15	82.8
	XP_445575.1	gi|1189438342|ref|NP_001338227.1|;gi|119598695|gb|EAW78289.1|	25.14	46.93	179	127	4	592	766	514	689	6.57e-08	60.1
	XP_445575.1	gi|1189438342|ref|NP_001338227.1|;gi|119598695|gb|EAW78289.1|	33.824	60.29	68	45	0	1022	1089	318	385	2.36e-05	51.6
	XP_445575.1	gi|21751003|dbj|BAC03881.1|	30.886	46.58	395	186	9	569	883	176	563	9.81e-43	170
	XP_445575.1	gi|21751003|dbj|BAC03881.1|	40.777	60.19	103	55	3	1012	1112	592	690	7.2e-15	82.8
	XP_445575.1	gi|21751003|dbj|BAC03881.1|	25.14	46.93	179	127	4	592	766	514	689	8.28e-08	59.7
	XP_445575.1	gi|21751003|dbj|BAC03881.1|	33.824	60.29	68	45	0	1022	1089	318	385	2.42e-05	51.6
	XP_445575.1	gi|7023714|dbj|BAA92063.1|	31.807	46.82	393	185	10	569	883	182	569	9.96e-43	170
	XP_445575.1	gi|7023714|dbj|BAA92063.1|	40.777	60.19	103	55	3	1012	1112	598	696	7.45e-15	82.4
	XP_445575.1	gi|7023714|dbj|BAA92063.1|	25.14	46.93	179	127	4	592	766	520	695	7.7e-08	59.7
	XP_445575.1	gi|7023714|dbj|BAA92063.1|	33.824	60.29	68	45	0	1022	1089	324	391	2.43e-05	51.6
	XP_445575.1	gi|148612853|ref|NP_060828.2|;gi|114149223|sp|Q9NUQ8.2|ABCF3_HUMAN;gi|14328089|gb|AAH09253.1|;gi|30704854|gb|AAH51754.1|;gi|119598694|gb|EAW78288.1|;gi|127798064|gb|AAH51884.2|;gi|325463367|gb|ADZ15454.1|;gi|649109903|gb|AIC51769.1|;gi|649126298|gb|AIC56674.1|;gi|957951293|gb|ALQ34152.1|;gi|1147699981|emb|SJX44378.1|;gi|1147700104|emb|SJX44460.1|	30.886	46.58	395	186	9	569	883	182	569	1.23e-42	170
	XP_445575.1	gi|148612853|ref|NP_060828.2|;gi|114149223|sp|Q9NUQ8.2|ABCF3_HUMAN;gi|14328089|gb|AAH09253.1|;gi|30704854|gb|AAH51754.1|;gi|119598694|gb|EAW78288.1|;gi|127798064|gb|AAH51884.2|;gi|325463367|gb|ADZ15454.1|;gi|649109903|gb|AIC51769.1|;gi|649126298|gb|AIC56674.1|;gi|957951293|gb|ALQ34152.1|;gi|1147699981|emb|SJX44378.1|;gi|1147700104|emb|SJX44460.1|	40.777	60.19	103	55	3	1012	1112	598	696	7.45e-15	82.4
	XP_445575.1	gi|148612853|ref|NP_060828.2|;gi|114149223|sp|Q9NUQ8.2|ABCF3_HUMAN;gi|14328089|gb|AAH09253.1|;gi|30704854|gb|AAH51754.1|;gi|119598694|gb|EAW78288.1|;gi|127798064|gb|AAH51884.2|;gi|325463367|gb|ADZ15454.1|;gi|649109903|gb|AIC51769.1|;gi|649126298|gb|AIC56674.1|;gi|957951293|gb|ALQ34152.1|;gi|1147699981|emb|SJX44378.1|;gi|1147700104|emb|SJX44460.1|	25.14	46.93	179	127	4	592	766	520	695	7.32e-08	60.1
	XP_445575.1	gi|148612853|ref|NP_060828.2|;gi|114149223|sp|Q9NUQ8.2|ABCF3_HUMAN;gi|14328089|gb|AAH09253.1|;gi|30704854|gb|AAH51754.1|;gi|119598694|gb|EAW78288.1|;gi|127798064|gb|AAH51884.2|;gi|325463367|gb|ADZ15454.1|;gi|649109903|gb|AIC51769.1|;gi|649126298|gb|AIC56674.1|;gi|957951293|gb|ALQ34152.1|;gi|1147699981|emb|SJX44378.1|;gi|1147700104|emb|SJX44460.1|	33.824	60.29	68	45	0	1022	1089	324	391	2.43e-05	51.6
	XP_445575.1	gi|158261235|dbj|BAF82795.1|	30.886	46.58	395	186	9	569	883	182	569	1.59e-42	170
	XP_445575.1	gi|158261235|dbj|BAF82795.1|	40.777	60.19	103	55	3	1012	1112	598	696	7.2e-15	82.8
	XP_445575.1	gi|158261235|dbj|BAF82795.1|	25.14	46.93	179	127	4	592	766	520	695	8.53e-08	59.7
	XP_445575.1	gi|158261235|dbj|BAF82795.1|	33.824	60.29	68	45	0	1022	1089	324	391	2.45e-05	51.6
	XP_445575.1	gi|3005931|emb|CAA06290.1|	31.75	45.75	400	183	10	557	877	7	395	1.72e-38	155
	XP_445575.1	gi|3005931|emb|CAA06290.1|	40.244	67.07	82	49	0	1021	1102	439	520	5.61e-14	79.3
	XP_445575.1	gi|3005931|emb|CAA06290.1|	25.714	43.33	210	152	3	563	769	323	531	1.13e-07	58.9
	XP_445575.1	gi|3005931|emb|CAA06290.1|	35.821	64.18	67	43	0	1023	1089	153	219	2.18e-06	55.1
	XP_445575.1	gi|62088708|dbj|BAD92801.1|	31.678	45.39	423	199	12	570	907	57	474	1.83e-38	155
	XP_445575.1	gi|62088708|dbj|BAD92801.1|	37.363	59.34	91	56	1	1012	1102	478	567	3.51e-10	67.4
	XP_445575.1	gi|62088708|dbj|BAD92801.1|	35.443	62.03	79	50	1	1011	1089	186	263	1.46e-07	58.9
	XP_445575.1	gi|62088708|dbj|BAD92801.1|	31.325	53.01	83	56	1	659	741	469	550	5.13e-05	50.4
	XP_445575.1	gi|119574400|gb|EAW54015.1|	31.818	46.46	396	184	10	557	877	80	464	2.47e-38	157
	XP_445575.1	gi|119574400|gb|EAW54015.1|	40.244	67.07	82	49	0	1021	1102	508	589	4.83e-14	80.1
	XP_445575.1	gi|119574400|gb|EAW54015.1|	25.714	43.33	210	152	3	563	769	392	600	1.23e-07	59.3
	XP_445575.1	gi|119574400|gb|EAW54015.1|	35.821	64.18	67	43	0	1023	1089	226	292	1.97e-06	55.5
	XP_445575.1	gi|27881506|ref|NP_009120.1|;gi|675731217|ref|XP_008966203.1|;gi|675731221|ref|XP_008966204.1|;gi|694925013|ref|XP_009452864.1|;gi|694925015|ref|XP_009452865.1|;gi|1034053731|ref|XP_016801443.1|;gi|1034053734|ref|XP_016801444.1|;gi|1034053737|ref|XP_016801445.1|;gi|1034064247|ref|XP_016813924.1|;gi|1034653767|ref|XP_016867128.1|;gi|1034653769|ref|XP_016867129.1|;gi|12643306|sp|Q9UG63.2|ABCF2_HUMA…	31.5	46	400	184	10	557	877	80	468	3.33e-38	155
	XP_445575.1	gi|27881506|ref|NP_009120.1|;gi|675731217|ref|XP_008966203.1|;gi|675731221|ref|XP_008966204.1|;gi|694925013|ref|XP_009452864.1|;gi|694925015|ref|XP_009452865.1|;gi|1034053731|ref|XP_016801443.1|;gi|1034053734|ref|XP_016801444.1|;gi|1034053737|ref|XP_016801445.1|;gi|1034064247|ref|XP_016813924.1|;gi|1034653767|ref|XP_016867128.1|;gi|1034653769|ref|XP_016867129.1|;gi|12643306|sp|Q9UG63.2|ABCF2_HUMA…	40.244	67.07	82	49	0	1021	1102	512	593	4.49e-14	79.7
	XP_445575.1	gi|27881506|ref|NP_009120.1|;gi|675731217|ref|XP_008966203.1|;gi|675731221|ref|XP_008966204.1|;gi|694925013|ref|XP_009452864.1|;gi|694925015|ref|XP_009452865.1|;gi|1034053731|ref|XP_016801443.1|;gi|1034053734|ref|XP_016801444.1|;gi|1034053737|ref|XP_016801445.1|;gi|1034064247|ref|XP_016813924.1|;gi|1034653767|ref|XP_016867128.1|;gi|1034653769|ref|XP_016867129.1|;gi|12643306|sp|Q9UG63.2|ABCF2_HUMA…	25.714	43.33	210	152	3	563	769	396	604	9.49e-08	59.3
	XP_445575.1	gi|27881506|ref|NP_009120.1|;gi|675731217|ref|XP_008966203.1|;gi|675731221|ref|XP_008966204.1|;gi|694925013|ref|XP_009452864.1|;gi|694925015|ref|XP_009452865.1|;gi|1034053731|ref|XP_016801443.1|;gi|1034053734|ref|XP_016801444.1|;gi|1034053737|ref|XP_016801445.1|;gi|1034064247|ref|XP_016813924.1|;gi|1034653767|ref|XP_016867128.1|;gi|1034653769|ref|XP_016867129.1|;gi|12643306|sp|Q9UG63.2|ABCF2_HUMA…	35.821	64.18	67	43	0	1023	1089	226	292	1.85e-06	55.5
	XP_448674.1	gi|148612853|ref|NP_060828.2|;gi|114149223|sp|Q9NUQ8.2|ABCF3_HUMAN;gi|14328089|gb|AAH09253.1|;gi|30704854|gb|AAH51754.1|;gi|119598694|gb|EAW78288.1|;gi|127798064|gb|AAH51884.2|;gi|325463367|gb|ADZ15454.1|;gi|649109903|gb|AIC51769.1|;gi|649126298|gb|AIC56674.1|;gi|957951293|gb|ALQ34152.1|;gi|1147699981|emb|SJX44378.1|;gi|1147700104|emb|SJX44460.1|	44.444	61.31	747	353	14	1	736	1	696	0	587
	XP_448674.1	gi|7023714|dbj|BAA92063.1|	44.444	61.18	747	353	14	1	736	1	696	0	587
	XP_448674.1	gi|1189438342|ref|NP_001338227.1|;gi|119598695|gb|EAW78289.1|	44.102	60.86	746	351	13	1	736	1	690	0	585
	XP_448674.1	gi|158261235|dbj|BAF82795.1|	44.311	61.18	747	354	14	1	736	1	696	0	583
	XP_448674.1	gi|21751003|dbj|BAC03881.1|	43.968	60.72	746	352	13	1	736	1	690	0	581
	XP_448674.1	gi|194387996|dbj|BAG61411.1|	48.864	66.72	616	274	8	131	736	71	655	0	580
	XP_448674.1	gi|1189438346|ref|NP_001338229.1|	51.724	69.78	493	218	4	245	736	2	475	4.16e-176	516
	XP_448674.1	gi|1189438346|ref|NP_001338229.1|	34.043	51.06	47	31	0	199	245	271	317	7	33.1
	XP_448674.1	gi|1189438344|ref|NP_001338228.1|	54.126	73.3	412	187	2	326	736	43	453	1.01e-159	473
	XP_448674.1	gi|1189438344|ref|NP_001338228.1|	34.043	51.06	47	31	0	199	245	249	295	8	32.7
	XP_448674.1	gi|10437129|dbj|BAB14989.1|	54.377	73.47	377	170	2	361	736	2	377	4.01e-148	440
	XP_448674.1	gi|10437129|dbj|BAB14989.1|	35	55	80	52	0	355	434	279	358	1.97e-07	57
	XP_448674.1	gi|10437129|dbj|BAB14989.1|	34.043	51.06	47	31	0	199	245	173	219	8.4	32.7
	XP_448674.1	gi|3005931|emb|CAA06290.1|	39.318	60.86	557	305	7	191	741	5	534	1.16e-133	409
	XP_445123.1	gi|194387996|dbj|BAG61411.1|	31.421	43.14	401	167	12	436	745	142	525	3.51e-43	171
	XP_445123.1	gi|194387996|dbj|BAG61411.1|	27.841	50	176	122	3	458	628	479	654	1.81e-14	80.9
	XP_445123.1	gi|194387996|dbj|BAG61411.1|	35	56	100	64	1	873	972	547	645	1.92e-12	74.3
	XP_445123.1	gi|194387996|dbj|BAG61411.1|	31.884	57.97	69	47	0	895	963	285	353	6.37e-05	50.1
	XP_445123.1	gi|148612853|ref|NP_060828.2|;gi|114149223|sp|Q9NUQ8.2|ABCF3_HUMAN;gi|14328089|gb|AAH09253.1|;gi|30704854|gb|AAH51754.1|;gi|119598694|gb|EAW78288.1|;gi|127798064|gb|AAH51884.2|;gi|325463367|gb|ADZ15454.1|;gi|649109903|gb|AIC51769.1|;gi|649126298|gb|AIC56674.1|;gi|957951293|gb|ALQ34152.1|;gi|1147699981|emb|SJX44378.1|;gi|1147700104|emb|SJX44460.1|	31.421	43.14	401	167	12	436	745	183	566	3.75e-43	171
	XP_445123.1	gi|148612853|ref|NP_060828.2|;gi|114149223|sp|Q9NUQ8.2|ABCF3_HUMAN;gi|14328089|gb|AAH09253.1|;gi|30704854|gb|AAH51754.1|;gi|119598694|gb|EAW78288.1|;gi|127798064|gb|AAH51884.2|;gi|325463367|gb|ADZ15454.1|;gi|649109903|gb|AIC51769.1|;gi|649126298|gb|AIC56674.1|;gi|957951293|gb|ALQ34152.1|;gi|1147699981|emb|SJX44378.1|;gi|1147700104|emb|SJX44460.1|	27.841	50	176	122	3	458	628	520	695	2.18e-14	80.9
	XP_445123.1	gi|148612853|ref|NP_060828.2|;gi|114149223|sp|Q9NUQ8.2|ABCF3_HUMAN;gi|14328089|gb|AAH09253.1|;gi|30704854|gb|AAH51754.1|;gi|119598694|gb|EAW78288.1|;gi|127798064|gb|AAH51884.2|;gi|325463367|gb|ADZ15454.1|;gi|649109903|gb|AIC51769.1|;gi|649126298|gb|AIC56674.1|;gi|957951293|gb|ALQ34152.1|;gi|1147699981|emb|SJX44378.1|;gi|1147700104|emb|SJX44460.1|	35	56	100	64	1	873	972	588	686	2.01e-12	74.3
	XP_445123.1	gi|148612853|ref|NP_060828.2|;gi|114149223|sp|Q9NUQ8.2|ABCF3_HUMAN;gi|14328089|gb|AAH09253.1|;gi|30704854|gb|AAH51754.1|;gi|119598694|gb|EAW78288.1|;gi|127798064|gb|AAH51884.2|;gi|325463367|gb|ADZ15454.1|;gi|649109903|gb|AIC51769.1|;gi|649126298|gb|AIC56674.1|;gi|957951293|gb|ALQ34152.1|;gi|1147699981|emb|SJX44378.1|;gi|1147700104|emb|SJX44460.1|	31.884	57.97	69	47	0	895	963	326	394	6.64e-05	50.1
	XP_445123.1	gi|1189438342|ref|NP_001338227.1|;gi|119598695|gb|EAW78289.1|	31.421	43.14	401	167	12	436	745	177	560	3.91e-43	171
	XP_445123.1	gi|1189438342|ref|NP_001338227.1|;gi|119598695|gb|EAW78289.1|	27.841	50	176	122	3	458	628	514	689	2.18e-14	80.9
	XP_445123.1	gi|1189438342|ref|NP_001338227.1|;gi|119598695|gb|EAW78289.1|	35	56	100	64	1	873	972	582	680	2.22e-12	74.3
	XP_445123.1	gi|1189438342|ref|NP_001338227.1|;gi|119598695|gb|EAW78289.1|	31.884	57.97	69	47	0	895	963	320	388	7.08e-05	50.1
	XP_445123.1	gi|7023714|dbj|BAA92063.1|	30.673	42.89	401	170	11	436	745	183	566	4.26e-43	171
	XP_445123.1	gi|7023714|dbj|BAA92063.1|	27.841	50	176	122	3	458	628	520	695	2.19e-14	80.9
	XP_445123.1	gi|7023714|dbj|BAA92063.1|	35	56	100	64	1	873	972	588	686	2.05e-12	74.3
	XP_445123.1	gi|7023714|dbj|BAA92063.1|	31.884	57.97	69	47	0	895	963	326	394	6.69e-05	50.1
	XP_445123.1	gi|158261235|dbj|BAF82795.1|	31.407	42.96	398	171	11	436	745	183	566	4.88e-43	171
	XP_445123.1	gi|158261235|dbj|BAF82795.1|	27.841	50	176	122	3	458	628	520	695	2.33e-14	80.9
	XP_445123.1	gi|158261235|dbj|BAF82795.1|	35	56	100	64	1	873	972	588	686	2.27e-12	74.3
	XP_445123.1	gi|158261235|dbj|BAF82795.1|	31.884	57.97	69	47	0	895	963	326	394	7.17e-05	50.1
	XP_445123.1	gi|21751003|dbj|BAC03881.1|	31.172	42.89	401	168	12	436	745	177	560	3.79e-42	168
	XP_445123.1	gi|21751003|dbj|BAC03881.1|	27.841	50	176	122	3	458	628	514	689	2e-14	80.9
	XP_445123.1	gi|21751003|dbj|BAC03881.1|	35	56	100	64	1	873	972	582	680	2.12e-12	74.3
	XP_445123.1	gi|21751003|dbj|BAC03881.1|	31.884	57.97	69	47	0	895	963	320	388	6.96e-05	50.1
	XP_445123.1	gi|10179834|gb|AAG13902.1|AF261091_1;gi|10179836|gb|AAG13903.1|AF261092_1	30.496	43.5	423	192	8	436	771	91	498	4.07e-39	157
	XP_445123.1	gi|10179834|gb|AAG13902.1|AF261091_1;gi|10179836|gb|AAG13903.1|AF261092_1	40.741	67.9	81	48	0	892	972	512	592	4.16e-15	82.8
	XP_445123.1	gi|10179834|gb|AAG13902.1|AF261091_1;gi|10179836|gb|AAG13903.1|AF261092_1	28.713	46.04	202	138	3	433	628	400	601	9.22e-14	78.6
	XP_445123.1	gi|10179834|gb|AAG13902.1|AF261091_1;gi|10179836|gb|AAG13903.1|AF261092_1	27.273	56.2	121	86	1	889	1009	221	339	9.1e-09	62.4
	XP_445123.1	gi|27881506|ref|NP_009120.1|;gi|675731217|ref|XP_008966203.1|;gi|675731221|ref|XP_008966204.1|;gi|694925013|ref|XP_009452864.1|;gi|694925015|ref|XP_009452865.1|;gi|1034053731|ref|XP_016801443.1|;gi|1034053734|ref|XP_016801444.1|;gi|1034053737|ref|XP_016801445.1|;gi|1034064247|ref|XP_016813924.1|;gi|1034653767|ref|XP_016867128.1|;gi|1034653769|ref|XP_016867129.1|;gi|12643306|sp|Q9UG63.2|ABCF2_HUMA…	30.496	43.5	423	192	8	436	771	91	498	4.26e-39	157
	XP_445123.1	gi|27881506|ref|NP_009120.1|;gi|675731217|ref|XP_008966203.1|;gi|675731221|ref|XP_008966204.1|;gi|694925013|ref|XP_009452864.1|;gi|694925015|ref|XP_009452865.1|;gi|1034053731|ref|XP_016801443.1|;gi|1034053734|ref|XP_016801444.1|;gi|1034053737|ref|XP_016801445.1|;gi|1034064247|ref|XP_016813924.1|;gi|1034653767|ref|XP_016867128.1|;gi|1034653769|ref|XP_016867129.1|;gi|12643306|sp|Q9UG63.2|ABCF2_HUMA…	40.741	67.9	81	48	0	892	972	512	592	4.06e-15	83.2
	XP_445123.1	gi|27881506|ref|NP_009120.1|;gi|675731217|ref|XP_008966203.1|;gi|675731221|ref|XP_008966204.1|;gi|694925013|ref|XP_009452864.1|;gi|694925015|ref|XP_009452865.1|;gi|1034053731|ref|XP_016801443.1|;gi|1034053734|ref|XP_016801444.1|;gi|1034053737|ref|XP_016801445.1|;gi|1034064247|ref|XP_016813924.1|;gi|1034653767|ref|XP_016867128.1|;gi|1034653769|ref|XP_016867129.1|;gi|12643306|sp|Q9UG63.2|ABCF2_HUMA…	28.713	46.04	202	138	3	433	628	400	601	9.06e-14	78.6
	XP_445123.1	gi|27881506|ref|NP_009120.1|;gi|675731217|ref|XP_008966203.1|;gi|675731221|ref|XP_008966204.1|;gi|694925013|ref|XP_009452864.1|;gi|694925015|ref|XP_009452865.1|;gi|1034053731|ref|XP_016801443.1|;gi|1034053734|ref|XP_016801444.1|;gi|1034053737|ref|XP_016801445.1|;gi|1034064247|ref|XP_016813924.1|;gi|1034653767|ref|XP_016867128.1|;gi|1034653769|ref|XP_016867129.1|;gi|12643306|sp|Q9UG63.2|ABCF2_HUMA…	27.273	56.2	121	86	1	889	1009	221	339	8.57e-09	62.8
	XP_445123.1	gi|3005931|emb|CAA06290.1|	30.496	43.5	423	192	8	436	771	18	425	4.49e-39	156
	XP_445123.1	gi|3005931|emb|CAA06290.1|	40.741	67.9	81	48	0	892	972	439	519	3.92e-15	82.8
	XP_445123.1	gi|3005931|emb|CAA06290.1|	28.713	46.04	202	138	3	433	628	327	528	1.43e-13	77.8
	XP_445123.1	gi|3005931|emb|CAA06290.1|	28.205	57.26	117	82	1	893	1009	152	266	7.53e-09	62.8
	XP_445123.1	gi|10947137|ref|NP_005683.2|;gi|4886522|emb|CAB43392.1|;gi|41350075|gb|AAS00378.1|;gi|51105923|gb|EAL24507.1|;gi|119574401|gb|EAW54016.1|	30.496	43.5	423	192	8	436	771	91	498	6.09e-39	157
	XP_445123.1	gi|10947137|ref|NP_005683.2|;gi|4886522|emb|CAB43392.1|;gi|41350075|gb|AAS00378.1|;gi|51105923|gb|EAL24507.1|;gi|119574401|gb|EAW54016.1|	40.741	67.9	81	48	0	892	972	512	592	4.37e-15	82.8
	XP_445123.1	gi|10947137|ref|NP_005683.2|;gi|4886522|emb|CAB43392.1|;gi|41350075|gb|AAS00378.1|;gi|51105923|gb|EAL24507.1|;gi|119574401|gb|EAW54016.1|	28.713	46.04	202	138	3	433	628	400	601	1.04e-13	78.6
	XP_445123.1	gi|10947137|ref|NP_005683.2|;gi|4886522|emb|CAB43392.1|;gi|41350075|gb|AAS00378.1|;gi|51105923|gb|EAL24507.1|;gi|119574401|gb|EAW54016.1|	27.273	56.2	121	86	1	889	1009	221	339	8.74e-09	62.8
ABCG	XP_447598.1	gi|578803088|ref|XP_006712136.1|	34.074	53.89	540	327	17	698	1225	65	587	7.18e-67	240
	XP_447598.1	gi|578803088|ref|XP_006712136.1|	29.533	50.28	535	336	12	41	560	72	580	7.24e-57	211
	XP_447598.1	gi|11967969|ref|NP_071881.1|;gi|17432917|sp|Q9H222.1|ABCG5_HUMAN;gi|11692800|gb|AAG40003.1|AF320293_1;gi|12382304|gb|AAG53099.1|AF312715_1;gi|119620692|gb|EAX00287.1|;gi|225000060|gb|AAI72287.1|	34.074	53.89	540	327	17	698	1225	65	587	3.59e-66	239
	XP_447598.1	gi|11967969|ref|NP_071881.1|;gi|17432917|sp|Q9H222.1|ABCG5_HUMAN;gi|11692800|gb|AAG40003.1|AF320293_1;gi|12382304|gb|AAG53099.1|AF312715_1;gi|119620692|gb|EAX00287.1|;gi|225000060|gb|AAI72287.1|	29.295	49.55	553	344	13	41	578	72	592	2.67e-56	210
	XP_447598.1	gi|1026943636|pdb|5DO7|A;gi|1026943639|pdb|5DO7|C	34.074	53.89	540	327	17	698	1225	65	587	4.91e-66	239
	XP_447598.1	gi|1026943636|pdb|5DO7|A;gi|1026943639|pdb|5DO7|C	29.295	49.55	553	344	13	41	578	72	592	3.7e-56	210
	XP_447598.1	gi|530367936|ref|XP_005264537.1|	34.073	54.84	496	305	14	698	1186	65	545	2.1e-65	235
	XP_447598.1	gi|530367936|ref|XP_005264537.1|	29.73	51.56	481	298	11	41	507	72	526	4.54e-53	199
	XP_447598.1	gi|62988622|gb|AAY24010.1|	34.073	54.84	496	305	14	698	1186	65	545	2.6e-65	234
	XP_447598.1	gi|62988622|gb|AAY24010.1|	29.73	51.56	481	298	11	41	507	72	526	4.72e-53	198
	XP_447598.1	gi|767915018|ref|XP_011531327.1|	34.1	53.64	522	315	17	716	1225	2	506	1.88e-63	229
	XP_447598.1	gi|767915018|ref|XP_011531327.1|	29.098	49.17	543	338	13	51	578	1	511	9.53e-55	204
	XP_447598.1	gi|1149890096|ref|NP_001335916.1|;gi|1034641880|ref|XP_016864341.1|	31.712	54.55	473	300	10	699	1158	61	523	2.51e-63	231
	XP_447598.1	gi|1149890096|ref|NP_001335916.1|;gi|1034641880|ref|XP_016864341.1|	30.684	50.28	541	325	13	52	567	77	592	4.47e-61	224
	XP_447598.1	gi|219519465|gb|AAI43565.1|	29.541	48.81	545	339	11	38	561	88	608	3.58e-63	231
	XP_447598.1	gi|219519465|gb|AAI43565.1|	29.512	52.65	471	294	10	702	1152	88	540	1.18e-59	221
	XP_447598.1	gi|1269361809|ref|NP_001344250.1|	29.541	48.81	545	339	11	38	561	88	608	4.23e-63	231
	XP_447598.1	gi|1269361809|ref|NP_001344250.1|	29.512	52.65	471	294	10	702	1152	88	540	1.1e-59	221
	XP_447598.1	gi|15088540|gb|AAK84078.1|AF324494_1	29.487	48.72	546	339	11	38	561	88	609	4.83e-63	231
	XP_447598.1	gi|15088540|gb|AAK84078.1|AF324494_1	29.724	52.87	471	294	10	702	1152	88	541	1.97e-60	223
	XP_449421.1	gi|63990088|gb|AAY40902.1|	29.412	50.18	544	326	17	855	1362	35	556	6.14e-58	214
	XP_449421.1	gi|63990088|gb|AAY40902.1|	24.15	43.83	559	383	13	163	709	62	591	1.22e-34	144
	XP_449421.1	gi|15418734|gb|AAG52982.1|	29.412	50.37	544	326	17	855	1362	35	556	2.26e-57	214
	XP_449421.1	gi|15418734|gb|AAG52982.1|	23.445	42.26	627	432	15	163	781	62	648	1.61e-35	148
	XP_449421.1	gi|1149890096|ref|NP_001335916.1|;gi|1034641880|ref|XP_016864341.1|	29.52	50.37	542	326	17	855	1362	35	554	2.44e-57	214
	XP_449421.1	gi|1149890096|ref|NP_001335916.1|;gi|1034641880|ref|XP_016864341.1|	23.558	42.63	624	433	14	163	781	62	646	5.44e-37	152
	XP_449421.1	gi|27450414|gb|AAO14617.1|AF463519_1	29.412	50.18	544	326	17	855	1362	35	556	2.6e-57	214
	XP_449421.1	gi|27450414|gb|AAO14617.1|AF463519_1	23.445	42.26	627	432	15	163	781	62	648	1.93e-35	147
	XP_449421.1	gi|4038352|gb|AAC97367.1|	29.412	50.18	544	326	17	855	1362	35	556	4.18e-57	213
	XP_449421.1	gi|4038352|gb|AAC97367.1|	23.445	42.11	627	432	15	163	781	62	648	4.21e-35	147
	XP_449421.1	gi|62526033|ref|NP_004818.2|;gi|1149890080|ref|NP_001335914.1|;gi|1149890082|ref|NP_001335915.1|;gi|1149890104|ref|NP_001335917.1|;gi|1149890125|ref|NP_001335918.1|;gi|530378437|ref|XP_005263412.1|;gi|767933082|ref|XP_011530722.1|;gi|67462103|sp|Q9UNQ0.3|ABCG2_HUMAN;gi|13365778|dbj|BAB39212.1|;gi|13928392|dbj|BAB46933.1|;gi|20988004|gb|AAH21281.1|;gi|37537728|gb|AAQ92942.1|;gi|61364357|gb|AAX4253…	29.412	50.18	544	326	17	855	1362	35	556	4.18e-57	213
	XP_449421.1	gi|62526033|ref|NP_004818.2|;gi|1149890080|ref|NP_001335914.1|;gi|1149890082|ref|NP_001335915.1|;gi|1149890104|ref|NP_001335917.1|;gi|1149890125|ref|NP_001335918.1|;gi|530378437|ref|XP_005263412.1|;gi|767933082|ref|XP_011530722.1|;gi|67462103|sp|Q9UNQ0.3|ABCG2_HUMAN;gi|13365778|dbj|BAB39212.1|;gi|13928392|dbj|BAB46933.1|;gi|20988004|gb|AAH21281.1|;gi|37537728|gb|AAQ92942.1|;gi|61364357|gb|AAX4253…	23.445	42.26	627	432	15	163	781	62	648	1.6e-35	148
	XP_449421.1	gi|37537726|gb|AAQ92941.1|	29.412	50.18	544	326	17	855	1362	35	556	5.32e-57	213
	XP_449421.1	gi|37537726|gb|AAQ92941.1|	23.482	42.49	626	433	15	163	781	62	648	2.27e-35	147
	XP_449421.1	gi|1201295416|pdb|5NJ3|A;gi|1201295417|pdb|5NJ3|B;gi|1201295422|pdb|5NJG|A;gi|1201295423|pdb|5NJG|B	29.412	50.18	544	326	17	855	1362	44	565	5.51e-57	213
	XP_449421.1	gi|1201295416|pdb|5NJ3|A;gi|1201295417|pdb|5NJ3|B;gi|1201295422|pdb|5NJG|A;gi|1201295423|pdb|5NJG|B	23.445	42.26	627	432	15	163	781	71	657	1.49e-35	148
	XP_449421.1	gi|62201507|gb|AAH92408.1|	29.197	50	548	314	17	855	1360	35	550	3.23e-56	209
	XP_449421.1	gi|62201507|gb|AAH92408.1|	23.952	43.31	501	348	12	163	655	62	537	7.1e-27	120
	XP_449421.1	gi|383792176|ref|NP_001244315.1|	29.197	50	548	314	17	855	1360	35	550	3.48e-56	209
	XP_449421.1	gi|383792176|ref|NP_001244315.1|	23.952	43.31	501	348	12	163	655	62	537	4.44e-27	121
	XP_447461.1	gi|63990088|gb|AAY40902.1|	30.49	52.63	551	331	19	840	1355	22	555	8.21e-65	235
	XP_447461.1	gi|63990088|gb|AAY40902.1|	28.596	47.72	591	388	14	144	721	25	594	4.9e-59	218
	XP_447461.1	gi|383792176|ref|NP_001244315.1|	30.396	52.34	556	335	19	840	1360	22	560	8.6e-65	235
	XP_447461.1	gi|383792176|ref|NP_001244315.1|	28.991	47.52	545	351	14	144	672	25	549	8.73e-51	193
	XP_447461.1	gi|15418734|gb|AAG52982.1|	30.672	52.81	551	330	19	840	1355	22	555	1.62e-64	235
	XP_447461.1	gi|15418734|gb|AAG52982.1|	27.424	46.52	660	427	18	144	789	25	646	5.13e-59	219
	XP_447461.1	gi|62201507|gb|AAH92408.1|	30.216	52.34	556	336	19	840	1360	22	560	3.33e-64	233
	XP_447461.1	gi|62201507|gb|AAH92408.1|	28.807	47.34	545	352	14	144	672	25	549	1.83e-49	189
	XP_447461.1	gi|37537726|gb|AAQ92941.1|	30.49	52.63	551	331	19	840	1355	22	555	5.51e-64	234
	XP_447461.1	gi|37537726|gb|AAQ92941.1|	27.424	46.52	660	427	18	144	789	25	646	5.58e-59	219
	XP_447461.1	gi|62526033|ref|NP_004818.2|;gi|1149890080|ref|NP_001335914.1|;gi|1149890082|ref|NP_001335915.1|;gi|1149890104|ref|NP_001335917.1|;gi|1149890125|ref|NP_001335918.1|;gi|530378437|ref|XP_005263412.1|;gi|767933082|ref|XP_011530722.1|;gi|67462103|sp|Q9UNQ0.3|ABCG2_HUMAN;gi|13365778|dbj|BAB39212.1|;gi|13928392|dbj|BAB46933.1|;gi|20988004|gb|AAH21281.1|;gi|37537728|gb|AAQ92942.1|;gi|61364357|gb|AAX4253…	30.49	52.63	551	331	19	840	1355	22	555	5.66e-64	234
	XP_447461.1	gi|62526033|ref|NP_004818.2|;gi|1149890080|ref|NP_001335914.1|;gi|1149890082|ref|NP_001335915.1|;gi|1149890104|ref|NP_001335917.1|;gi|1149890125|ref|NP_001335918.1|;gi|530378437|ref|XP_005263412.1|;gi|767933082|ref|XP_011530722.1|;gi|67462103|sp|Q9UNQ0.3|ABCG2_HUMAN;gi|13365778|dbj|BAB39212.1|;gi|13928392|dbj|BAB46933.1|;gi|20988004|gb|AAH21281.1|;gi|37537728|gb|AAQ92942.1|;gi|61364357|gb|AAX4253…	27.424	46.52	660	427	18	144	789	25	646	5.68e-59	219
	XP_447461.1	gi|1201295416|pdb|5NJ3|A;gi|1201295417|pdb|5NJ3|B;gi|1201295422|pdb|5NJG|A;gi|1201295423|pdb|5NJG|B	30.49	52.63	551	331	19	840	1355	31	564	6.55e-64	234
	XP_447461.1	gi|1201295416|pdb|5NJ3|A;gi|1201295417|pdb|5NJ3|B;gi|1201295422|pdb|5NJG|A;gi|1201295423|pdb|5NJG|B	27.424	46.52	660	427	18	144	789	34	655	6.08e-59	219
	XP_447461.1	gi|1149890096|ref|NP_001335916.1|;gi|1034641880|ref|XP_016864341.1|	30.49	52.45	551	329	19	840	1355	22	553	9.29e-64	233
	XP_447461.1	gi|1149890096|ref|NP_001335916.1|;gi|1034641880|ref|XP_016864341.1|	27.576	46.52	660	424	19	144	789	25	644	2e-58	217
	XP_447461.1	gi|4038352|gb|AAC97367.1|	30.49	52.63	551	331	19	840	1355	22	555	9.39e-64	233
	XP_447461.1	gi|4038352|gb|AAC97367.1|	27.448	46.87	623	407	16	175	789	61	646	3.86e-58	216
	XP_447461.1	gi|27450414|gb|AAO14617.1|AF463519_1	30.309	52.63	551	332	19	840	1355	22	555	1.91e-63	232
	XP_447461.1	gi|27450414|gb|AAO14617.1|AF463519_1	27.608	47.03	623	406	16	175	789	61	646	6.24e-59	219
	XP_446088.1	gi|63990088|gb|AAY40902.1|	29.205	51.2	541	329	16	883	1389	35	555	8.03e-62	226
	XP_446088.1	gi|63990088|gb|AAY40902.1|	23.474	43.19	639	425	17	113	722	1	604	3.42e-40	162
	XP_446088.1	gi|15418734|gb|AAG52982.1|	29.39	51.39	541	328	16	883	1389	35	555	8.56e-62	227
	XP_446088.1	gi|15418734|gb|AAG52982.1|	23.794	43.25	622	417	16	132	731	27	613	3.21e-40	162
	XP_446088.1	gi|1149890096|ref|NP_001335916.1|;gi|1034641880|ref|XP_016864341.1|	29.314	51.39	539	329	16	883	1389	35	553	2.67e-61	226
	XP_446088.1	gi|1149890096|ref|NP_001335916.1|;gi|1034641880|ref|XP_016864341.1|	24.194	43.23	620	415	16	132	731	27	611	1.18e-40	164
	XP_446088.1	gi|27450414|gb|AAO14617.1|AF463519_1	29.205	51.2	541	329	16	883	1389	35	555	3.1e-61	226
	XP_446088.1	gi|27450414|gb|AAO14617.1|AF463519_1	23.794	43.25	622	417	16	132	731	27	613	4.92e-40	162
	XP_446088.1	gi|37537726|gb|AAQ92941.1|	29.205	51.2	541	329	16	883	1389	35	555	4.68e-61	225
	XP_446088.1	gi|37537726|gb|AAQ92941.1|	24.071	43.94	619	419	17	132	731	27	613	4.57e-40	162
	XP_446088.1	gi|4038352|gb|AAC97367.1|	29.205	51.2	541	329	16	883	1389	35	555	4.76e-61	225
	XP_446088.1	gi|4038352|gb|AAC97367.1|	23.794	43.09	622	417	16	132	731	27	613	1.23e-39	160
	XP_446088.1	gi|62526033|ref|NP_004818.2|;gi|1149890080|ref|NP_001335914.1|;gi|1149890082|ref|NP_001335915.1|;gi|1149890104|ref|NP_001335917.1|;gi|1149890125|ref|NP_001335918.1|;gi|530378437|ref|XP_005263412.1|;gi|767933082|ref|XP_011530722.1|;gi|67462103|sp|Q9UNQ0.3|ABCG2_HUMAN;gi|13365778|dbj|BAB39212.1|;gi|13928392|dbj|BAB46933.1|;gi|20988004|gb|AAH21281.1|;gi|37537728|gb|AAQ92942.1|;gi|61364357|gb|AAX4253…	29.205	51.2	541	329	16	883	1389	35	555	5.18e-61	225
	XP_446088.1	gi|62526033|ref|NP_004818.2|;gi|1149890080|ref|NP_001335914.1|;gi|1149890082|ref|NP_001335915.1|;gi|1149890104|ref|NP_001335917.1|;gi|1149890125|ref|NP_001335918.1|;gi|530378437|ref|XP_005263412.1|;gi|767933082|ref|XP_011530722.1|;gi|67462103|sp|Q9UNQ0.3|ABCG2_HUMAN;gi|13365778|dbj|BAB39212.1|;gi|13928392|dbj|BAB46933.1|;gi|20988004|gb|AAH21281.1|;gi|37537728|gb|AAQ92942.1|;gi|61364357|gb|AAX4253…	23.794	43.25	622	417	16	132	731	27	613	4.83e-40	162
	XP_446088.1	gi|1201295416|pdb|5NJ3|A;gi|1201295417|pdb|5NJ3|B;gi|1201295422|pdb|5NJG|A;gi|1201295423|pdb|5NJG|B	29.205	51.2	541	329	16	883	1389	44	564	7.8e-61	224
	XP_446088.1	gi|1201295416|pdb|5NJ3|A;gi|1201295417|pdb|5NJ3|B;gi|1201295422|pdb|5NJG|A;gi|1201295423|pdb|5NJG|B	23.794	43.25	622	417	16	132	731	36	622	4.7e-40	162
	XP_446088.1	gi|62201507|gb|AAH92408.1|	29.205	50.65	541	323	17	883	1388	35	550	2.5e-60	222
	XP_446088.1	gi|62201507|gb|AAH92408.1|	23.671	43.57	583	386	17	113	676	1	543	1.21e-32	139
	XP_446088.1	gi|383792176|ref|NP_001244315.1|	29.205	50.65	541	323	17	883	1388	35	550	3.88e-60	221
	XP_446088.1	gi|383792176|ref|NP_001244315.1|	23.671	43.57	583	386	17	113	676	1	543	4.7e-33	140
	XP_449665.1	gi|63990088|gb|AAY40902.1|	28.85	50.88	513	317	14	861	1343	61	555	6.69e-52	197
	XP_449665.1	gi|63990088|gb|AAY40902.1|	23.856	45.1	612	390	19	153	738	45	606	7.02e-37	151
	XP_449665.1	gi|4038352|gb|AAC97367.1|	29.045	51.07	513	316	14	861	1343	61	555	7.42e-52	197
	XP_449665.1	gi|4038352|gb|AAC97367.1|	23.651	44.6	630	398	20	153	756	45	617	2.77e-36	150
	XP_449665.1	gi|1149890096|ref|NP_001335916.1|;gi|1034641880|ref|XP_016864341.1|	29.862	52.26	509	315	16	861	1343	61	553	1.01e-51	197
	XP_449665.1	gi|1149890096|ref|NP_001335916.1|;gi|1034641880|ref|XP_016864341.1|	23.36	44.64	625	404	18	153	756	45	615	5.38e-37	152
	XP_449665.1	gi|15418734|gb|AAG52982.1|	28.85	50.88	513	317	14	861	1343	61	555	1.9e-51	196
	XP_449665.1	gi|15418734|gb|AAG52982.1|	23.651	44.76	630	398	20	153	756	45	617	7.93e-37	152
	XP_449665.1	gi|27450414|gb|AAO14617.1|AF463519_1	28.85	50.88	513	317	14	861	1343	61	555	3.05e-51	196
	XP_449665.1	gi|27450414|gb|AAO14617.1|AF463519_1	23.651	44.76	630	398	20	153	756	45	617	1.52e-36	151
	XP_449665.1	gi|37537726|gb|AAQ92941.1|	28.932	50.87	515	314	15	861	1343	61	555	3.6e-51	196
	XP_449665.1	gi|37537726|gb|AAQ92941.1|	23.651	44.76	630	398	20	153	756	45	617	1.15e-36	151
	XP_449665.1	gi|1201295416|pdb|5NJ3|A;gi|1201295417|pdb|5NJ3|B;gi|1201295422|pdb|5NJG|A;gi|1201295423|pdb|5NJG|B	28.85	50.88	513	317	14	861	1343	70	564	3.7e-51	196
	XP_449665.1	gi|1201295416|pdb|5NJ3|A;gi|1201295417|pdb|5NJ3|B;gi|1201295422|pdb|5NJG|A;gi|1201295423|pdb|5NJG|B	23.651	44.76	630	398	20	153	756	54	626	1.09e-36	152
	XP_449665.1	gi|62526033|ref|NP_004818.2|;gi|1149890080|ref|NP_001335914.1|;gi|1149890082|ref|NP_001335915.1|;gi|1149890104|ref|NP_001335917.1|;gi|1149890125|ref|NP_001335918.1|;gi|530378437|ref|XP_005263412.1|;gi|767933082|ref|XP_011530722.1|;gi|67462103|sp|Q9UNQ0.3|ABCG2_HUMAN;gi|13365778|dbj|BAB39212.1|;gi|13928392|dbj|BAB46933.1|;gi|20988004|gb|AAH21281.1|;gi|37537728|gb|AAQ92942.1|;gi|61364357|gb|AAX4253…	28.85	50.88	513	317	14	861	1343	61	555	4.74e-51	195
	XP_449665.1	gi|62526033|ref|NP_004818.2|;gi|1149890080|ref|NP_001335914.1|;gi|1149890082|ref|NP_001335915.1|;gi|1149890104|ref|NP_001335917.1|;gi|1149890125|ref|NP_001335918.1|;gi|530378437|ref|XP_005263412.1|;gi|767933082|ref|XP_011530722.1|;gi|67462103|sp|Q9UNQ0.3|ABCG2_HUMAN;gi|13365778|dbj|BAB39212.1|;gi|13928392|dbj|BAB46933.1|;gi|20988004|gb|AAH21281.1|;gi|37537728|gb|AAQ92942.1|;gi|61364357|gb|AAX4253…	23.651	44.76	630	398	20	153	756	45	617	1.3e-36	151
	XP_449665.1	gi|62201507|gb|AAH92408.1|	28.738	50.49	515	319	14	861	1345	61	557	1.21e-50	193
	XP_449665.1	gi|62201507|gb|AAH92408.1|	24.597	46.57	496	313	16	164	638	61	516	8.68e-30	130
	XP_449665.1	gi|383792176|ref|NP_001244315.1|	28.738	50.49	515	319	14	861	1345	61	557	2.05e-50	192
	XP_449665.1	gi|383792176|ref|NP_001244315.1|	24.798	46.77	496	312	16	164	638	61	516	5.84e-31	133
	XP_446033.1	gi|15418734|gb|AAG52982.1|	26.791	46.88	642	377	25	754	1349	36	630	5.76e-49	189
	XP_446033.1	gi|15418734|gb|AAG52982.1|	24.035	43.68	570	382	14	120	680	123	650	1.3e-36	151
	XP_446033.1	gi|4038352|gb|AAC97367.1|	26.791	47.51	642	377	25	754	1349	36	630	6.67e-49	189
	XP_446033.1	gi|4038352|gb|AAC97367.1|	23.509	43.51	570	385	13	120	680	123	650	2.58e-36	150
	XP_446033.1	gi|1149890096|ref|NP_001335916.1|;gi|1034641880|ref|XP_016864341.1|	26.875	47.66	640	377	25	754	1349	36	628	8.23e-49	188
	XP_446033.1	gi|1149890096|ref|NP_001335916.1|;gi|1034641880|ref|XP_016864341.1|	24.035	43.86	570	380	14	120	680	123	648	1.42e-36	151
	XP_446033.1	gi|62526033|ref|NP_004818.2|;gi|1149890080|ref|NP_001335914.1|;gi|1149890082|ref|NP_001335915.1|;gi|1149890104|ref|NP_001335917.1|;gi|1149890125|ref|NP_001335918.1|;gi|530378437|ref|XP_005263412.1|;gi|767933082|ref|XP_011530722.1|;gi|67462103|sp|Q9UNQ0.3|ABCG2_HUMAN;gi|13365778|dbj|BAB39212.1|;gi|13928392|dbj|BAB46933.1|;gi|20988004|gb|AAH21281.1|;gi|37537728|gb|AAQ92942.1|;gi|61364357|gb|AAX4253…	26.791	47.51	642	377	25	754	1349	36	630	8.88e-49	188
	XP_446033.1	gi|62526033|ref|NP_004818.2|;gi|1149890080|ref|NP_001335914.1|;gi|1149890082|ref|NP_001335915.1|;gi|1149890104|ref|NP_001335917.1|;gi|1149890125|ref|NP_001335918.1|;gi|530378437|ref|XP_005263412.1|;gi|767933082|ref|XP_011530722.1|;gi|67462103|sp|Q9UNQ0.3|ABCG2_HUMAN;gi|13365778|dbj|BAB39212.1|;gi|13928392|dbj|BAB46933.1|;gi|20988004|gb|AAH21281.1|;gi|37537728|gb|AAQ92942.1|;gi|61364357|gb|AAX4253…	24.035	43.68	570	382	14	120	680	123	650	1.62e-36	151
	XP_446033.1	gi|37537726|gb|AAQ92941.1|	26.791	47.51	642	377	25	754	1349	36	630	9.38e-49	188
	XP_446033.1	gi|37537726|gb|AAQ92941.1|	24.035	43.68	570	382	14	120	680	123	650	1.66e-36	151
	XP_446033.1	gi|27450414|gb|AAO14617.1|AF463519_1	26.791	47.51	642	377	25	754	1349	36	630	1.19e-48	188
	XP_446033.1	gi|27450414|gb|AAO14617.1|AF463519_1	24.035	43.68	570	382	14	120	680	123	650	1.71e-36	151
	XP_446033.1	gi|1201295416|pdb|5NJ3|A;gi|1201295417|pdb|5NJ3|B;gi|1201295422|pdb|5NJG|A;gi|1201295423|pdb|5NJG|B	26.791	47.51	642	377	25	754	1349	45	639	1.46e-48	187
	XP_446033.1	gi|1201295416|pdb|5NJ3|A;gi|1201295417|pdb|5NJ3|B;gi|1201295422|pdb|5NJG|A;gi|1201295423|pdb|5NJG|B	24.035	43.68	570	382	14	120	680	132	659	2.54e-36	150
	XP_446033.1	gi|383792176|ref|NP_001244315.1|	28.626	50.57	524	320	18	754	1235	36	547	2.13e-48	186
	XP_446033.1	gi|383792176|ref|NP_001244315.1|	25.909	45.91	440	299	10	120	551	123	543	5.17e-30	130
	XP_446033.1	gi|63990088|gb|AAY40902.1|	28.626	50.57	524	320	18	754	1235	36	547	2.26e-48	186
	XP_446033.1	gi|63990088|gb|AAY40902.1|	25.519	46.27	482	332	10	120	593	123	585	4.18e-35	146
	XP_446033.1	gi|62201507|gb|AAH92408.1|	28.626	50.57	524	320	18	754	1235	36	547	2.71e-48	186
	XP_446033.1	gi|62201507|gb|AAH92408.1|	25.682	45.68	440	300	10	120	551	123	543	1.01e-28	126
	XP_449114.1	gi|1201295416|pdb|5NJ3|A;gi|1201295417|pdb|5NJ3|B;gi|1201295422|pdb|5NJG|A;gi|1201295423|pdb|5NJG|B	30.805	51.24	646	365	10	351	992	27	594	5.83e-87	296
	XP_449114.1	gi|15418734|gb|AAG52982.1|	30.341	50.31	646	368	13	351	992	18	585	3.24e-78	272
	XP_449114.1	gi|62526033|ref|NP_004818.2|;gi|1149890080|ref|NP_001335914.1|;gi|1149890082|ref|NP_001335915.1|;gi|1149890104|ref|NP_001335917.1|;gi|1149890125|ref|NP_001335918.1|;gi|530378437|ref|XP_005263412.1|;gi|767933082|ref|XP_011530722.1|;gi|67462103|sp|Q9UNQ0.3|ABCG2_HUMAN;gi|13365778|dbj|BAB39212.1|;gi|13928392|dbj|BAB46933.1|;gi|20988004|gb|AAH21281.1|;gi|37537728|gb|AAQ92942.1|;gi|61364357|gb|AAX4253…	30.341	50.31	646	368	13	351	992	18	585	4.32e-78	272
	XP_449114.1	gi|27450414|gb|AAO14617.1|AF463519_1	30.341	50.31	646	368	13	351	992	18	585	4.68e-78	272
	XP_449114.1	gi|4038352|gb|AAC97367.1|	30.186	50.15	646	369	13	351	992	18	585	4.18e-77	269
	XP_449114.1	gi|4185796|gb|AAD09188.1|;gi|31323260|gb|AAP44087.1|	30.341	50.15	646	368	13	351	992	18	585	4.66e-77	269
	XP_449114.1	gi|63990088|gb|AAY40902.1|	29.721	49.69	646	372	13	351	992	18	585	6.65e-75	262
	XP_449114.1	gi|383792176|ref|NP_001244315.1|	30.769	49.92	611	336	13	351	957	18	545	9.05e-74	259
	XP_449114.1	gi|62201507|gb|AAH92408.1|	30.769	49.92	611	336	13	351	957	18	545	1.14e-73	258
	XP_449114.1	gi|37537726|gb|AAQ92941.1|	39.929	61.84	283	163	5	351	629	18	297	7.54e-54	202
	XP_449114.1	gi|37537726|gb|AAQ92941.1|	32.093	57.67	215	145	1	778	992	372	585	5.13e-29	127
Others	XP_446582.1	gi|119597349|gb|EAW76943.1|	25.207	44.21	242	146	9	292	518	26	247	1.94e-05	49.7
	XP_446582.1	gi|34525|emb|CAA29547.1|	27.228	47.52	202	125	8	326	518	195	383	2.85e-05	49.7
	XP_446582.1	gi|119597346|gb|EAW76940.1|	25.381	46.19	197	128	6	326	518	133	314	3.81e-05	48.9
	XP_446582.1	gi|119597347|gb|EAW76941.1|	25.207	44.21	242	146	9	292	518	136	357	3.89e-05	49.3
	XP_446582.1	gi|62087520|dbj|BAD92207.1|	25.207	44.21	242	146	9	292	518	793	1014	4.15e-05	49.7
	XP_446582.1	gi|119597355|gb|EAW76949.1|	27.273	48.48	198	123	8	326	518	1064	1245	4.73e-05	49.7
	XP_446582.1	gi|9961252|ref|NP_061338.1|;gi|767948051|ref|XP_011514615.1|;gi|51094931|gb|EAL24176.1|;gi|119597356|gb|EAW76950.1|	27.273	48.48	198	123	8	326	518	1003	1184	5.11e-05	49.3
	XP_446582.1	gi|4505771|ref|NP_000434.1|;gi|307181|gb|AAA36207.1|;gi|51094930|gb|EAL24175.1|;gi|119597353|gb|EAW76947.1|;gi|119597357|gb|EAW76951.1|	27.273	48.48	198	123	8	326	518	1050	1231	5.23e-05	49.3
	XP_446582.1	gi|1034655951|ref|XP_011514611.2|	27.273	48.48	198	123	8	326	518	1050	1231	5.71e-05	49.3
	XP_446582.1	gi|194740430|gb|ACF94688.1|	25.207	44.21	242	146	9	292	518	947	1168	5.75e-05	49.3
	XP_448758.1	gi|17223626|gb|AAK30025.1|	27.027	45.05	222	143	5	13	232	400	604	7.11e-10	62.8
	XP_448758.1	gi|32350914|gb|AAO72161.1|;gi|32350969|gb|AAO72160.1|	27.027	45.05	222	143	5	13	232	400	604	7.18e-10	62.8
	XP_448758.1	gi|119609484|gb|EAW89078.1|	27.027	45.05	222	143	5	13	232	400	604	7.31e-10	62.8
	XP_448758.1	gi|153792144|ref|NP_525021.3|;gi|296439455|sp|Q8WWZ4.3|ABCAA_HUMAN;gi|187252563|gb|AAI66667.1|	27.027	45.05	222	143	5	13	232	400	604	7.51e-10	62.8
	XP_448758.1	gi|34364844|emb|CAE45856.1|	25.962	47.12	208	131	7	12	215	157	345	1.62e-08	58.2
	XP_448758.1	gi|158258621|dbj|BAF85281.1|	25.962	47.12	208	131	7	12	215	486	674	5.56e-08	57
	XP_448758.1	gi|27527022|emb|CAD54757.1|	25.962	47.12	208	131	7	12	215	486	674	5.62e-08	57
	XP_448758.1	gi|22080664|emb|CAB93535.3|	25.962	47.12	208	131	7	12	215	486	674	6.3e-08	57
	XP_448758.1	gi|27262624|ref|NP_061142.2|;gi|27262626|ref|NP_758424.1|;gi|115503762|sp|Q8WWZ7.2|ABCA5_HUMAN;gi|162318966|gb|AAI56257.1|	25.962	47.12	208	131	7	12	215	486	674	6.35e-08	57
	XP_448758.1	gi|17223620|gb|AAK30022.1|	25.962	47.12	208	131	7	12	215	486	674	6.53e-08	56.6

## Sheet: C.albican SC5314
ABC family	Query ID	Subject ID	% Identity	% positives	Alignment length	Mismatches	Gap opens	Query start	Query end	Subject start	Subject end	E value	Bit score
ABCB	XP_448240.1	gi|68479866|ref|XP_716101.1|;gi|723205519|gb|KHC79192.1|;gi|723213355|gb|KHC86955.1|;gi|1078722098|gb|AOW28657.1|	31.021	52.9	1312	782	22	12	1224	31	1318	0	583
	XP_448240.1	gi|723197440|gb|KHC71177.1|	26.365	47.27	531	372	9	706	1225	157	679	8.62e-43	166
	XP_448240.1	gi|723197440|gb|KHC71177.1|	28.283	46.46	495	318	15	88	562	173	650	5.6e-39	154
	XP_448240.1	gi|68475515|ref|XP_718280.1|;gi|712854173|gb|KGU03292.1|;gi|712854440|gb|KGU03558.1|;gi|723156743|gb|KHC30842.1|;gi|723172345|gb|KHC46301.1|;gi|723193402|gb|KHC67184.1|;gi|1078736624|gb|AOW30965.1|	26.365	47.27	531	372	9	706	1225	157	679	8.62e-43	166
	XP_448240.1	gi|68475515|ref|XP_718280.1|;gi|712854173|gb|KGU03292.1|;gi|712854440|gb|KGU03558.1|;gi|723156743|gb|KHC30842.1|;gi|723172345|gb|KHC46301.1|;gi|723193402|gb|KHC67184.1|;gi|1078736624|gb|AOW30965.1|	28.283	46.46	495	318	15	88	562	173	650	5.6e-39	154
	XP_448240.1	gi|723204486|gb|KHC78161.1|	26.365	47.27	531	372	9	706	1225	157	679	9.27e-43	166
	XP_448240.1	gi|723204486|gb|KHC78161.1|	28.283	46.46	495	318	15	88	562	173	650	7.6e-39	154
	XP_448240.1	gi|723209081|gb|KHC82713.1|	26.877	44.86	506	309	17	89	559	193	672	1.41e-33	138
	XP_448240.1	gi|723209081|gb|KHC82713.1|	24.03	46.58	541	377	15	707	1226	178	705	6.85e-28	120
	XP_448240.1	gi|723199731|gb|KHC73450.1|	26.733	44.75	505	311	16	89	559	193	672	1.78e-33	138
	XP_448240.1	gi|723199731|gb|KHC73450.1|	23.845	46.58	541	378	15	707	1226	178	705	9.6e-28	120
	XP_448240.1	gi|1111958036|ref|XP_719161.2|;gi|703959841|gb|KGQ86183.1|;gi|712678637|gb|KGT65795.1|;gi|712856529|gb|KGU05598.1|;gi|712857006|gb|KGU06073.1|;gi|723176561|gb|KHC50479.1|;gi|1078730612|gb|AOW30245.1|	26.239	44.04	545	340	17	89	599	193	709	1.85e-33	138
	XP_448240.1	gi|1111958036|ref|XP_719161.2|;gi|703959841|gb|KGQ86183.1|;gi|712678637|gb|KGT65795.1|;gi|712856529|gb|KGU05598.1|;gi|712857006|gb|KGU06073.1|;gi|723176561|gb|KHC50479.1|;gi|1078730612|gb|AOW30245.1|	23.66	46.58	541	379	15	707	1226	178	705	3.57e-27	118
	XP_448240.1	gi|1111958186|ref|XP_712090.2|;gi|1160421743|sp|Q59R09.2|ATM1_CANAL;gi|1078730707|gb|AOW30340.1|	33.772	52.19	228	144	4	992	1215	466	690	1.15e-26	116
	XP_448240.1	gi|1111958186|ref|XP_712090.2|;gi|1160421743|sp|Q59R09.2|ATM1_CANAL;gi|1078730707|gb|AOW30340.1|	33.186	51.77	226	140	5	352	573	466	684	2.52e-26	115
	XP_448240.1	gi|723199839|gb|KHC73558.1|	33.772	52.19	228	144	4	992	1215	461	685	1.18e-26	116
	XP_448240.1	gi|723199839|gb|KHC73558.1|	33.186	51.33	226	140	5	352	573	461	679	3.87e-26	114
	XP_448240.1	gi|703959255|gb|KGQ85600.1|;gi|703977066|gb|KGR06121.1|;gi|703980962|gb|KGR09975.1|;gi|712856031|gb|KGU05104.1|;gi|712856634|gb|KGU05703.1|;gi|723176665|gb|KHC50583.1|;gi|723208710|gb|KHC82348.1|	33.772	52.19	228	144	4	992	1215	466	690	1.2e-26	116
	XP_448240.1	gi|703959255|gb|KGQ85600.1|;gi|703977066|gb|KGR06121.1|;gi|703980962|gb|KGR09975.1|;gi|712856031|gb|KGU05104.1|;gi|712856634|gb|KGU05703.1|;gi|723176665|gb|KHC50583.1|;gi|723208710|gb|KHC82348.1|	33.186	51.33	226	140	5	352	573	466	684	3.92e-26	114
	XP_444820.1	gi|1111958036|ref|XP_719161.2|;gi|703959841|gb|KGQ86183.1|;gi|712678637|gb|KGT65795.1|;gi|712856529|gb|KGU05598.1|;gi|712857006|gb|KGU06073.1|;gi|723176561|gb|KHC50479.1|;gi|1078730612|gb|AOW30245.1|	42.061	59.75	718	377	11	10	713	17	709	2.18e-178	530
	XP_444820.1	gi|723199731|gb|KHC73450.1|	41.806	59.58	720	380	11	10	715	17	711	3.39e-177	527
	XP_444820.1	gi|723209081|gb|KHC82713.1|	41.806	59.58	720	380	11	10	715	17	711	4.34e-177	527
	XP_444820.1	gi|723197440|gb|KHC71177.1|	42.567	61.66	639	351	8	85	712	50	683	6.11e-165	493
	XP_444820.1	gi|68475515|ref|XP_718280.1|;gi|712854173|gb|KGU03292.1|;gi|712854440|gb|KGU03558.1|;gi|723156743|gb|KHC30842.1|;gi|723172345|gb|KHC46301.1|;gi|723193402|gb|KHC67184.1|;gi|1078736624|gb|AOW30965.1|	42.567	61.5	639	351	8	85	712	50	683	6.11e-165	493
	XP_444820.1	gi|723204486|gb|KHC78161.1|	42.567	61.5	639	351	8	85	712	50	683	3.07e-164	491
	XP_444820.1	gi|723199839|gb|KHC73558.1|	35.93	53.02	398	225	10	332	709	311	698	4.69e-53	196
	XP_444820.1	gi|703959255|gb|KGQ85600.1|;gi|703977066|gb|KGR06121.1|;gi|703980962|gb|KGR09975.1|;gi|712856031|gb|KGU05104.1|;gi|712856634|gb|KGU05703.1|;gi|723176665|gb|KHC50583.1|;gi|723208710|gb|KHC82348.1|	35.732	52.61	403	224	10	332	709	311	703	2.27e-52	194
	XP_444820.1	gi|1111958186|ref|XP_712090.2|;gi|1160421743|sp|Q59R09.2|ATM1_CANAL;gi|1078730707|gb|AOW30340.1|	35.484	52.36	403	225	10	332	709	311	703	1.02e-51	192
	XP_444820.1	gi|68479866|ref|XP_716101.1|;gi|723205519|gb|KHC79192.1|;gi|723213355|gb|KHC86955.1|;gi|1078722098|gb|AOW28657.1|	26.489	46.61	487	330	11	224	696	124	596	1.69e-30	128
	XP_444820.1	gi|68479866|ref|XP_716101.1|;gi|723205519|gb|KHC79192.1|;gi|723213355|gb|KHC86955.1|;gi|1078722098|gb|AOW28657.1|	30.325	45.85	277	141	7	469	696	1035	1308	8.67e-23	103
	XP_449941.1	gi|723199839|gb|KHC73558.1|	66.124	79.97	614	190	3	119	721	105	711	0	815
	XP_449941.1	gi|703959255|gb|KGQ85600.1|;gi|703977066|gb|KGR06121.1|;gi|703980962|gb|KGR09975.1|;gi|712856031|gb|KGU05104.1|;gi|712856634|gb|KGU05703.1|;gi|723176665|gb|KHC50583.1|;gi|723208710|gb|KHC82348.1|	65.59	79.32	619	190	3	119	721	105	716	0	813
	XP_449941.1	gi|1111958186|ref|XP_712090.2|;gi|1160421743|sp|Q59R09.2|ATM1_CANAL;gi|1078730707|gb|AOW30340.1|	65.428	79.16	619	191	3	119	721	105	716	0	811
	XP_449941.1	gi|723197440|gb|KHC71177.1|	29.885	50.57	522	338	13	189	701	178	680	6.93e-56	202
	XP_449941.1	gi|68475515|ref|XP_718280.1|;gi|712854173|gb|KGU03292.1|;gi|712854440|gb|KGU03558.1|;gi|723156743|gb|KHC30842.1|;gi|723172345|gb|KHC46301.1|;gi|723193402|gb|KHC67184.1|;gi|1078736624|gb|AOW30965.1|	29.885	50.57	522	338	13	189	701	178	680	6.93e-56	202
	XP_449941.1	gi|723204486|gb|KHC78161.1|	29.885	50.57	522	338	13	189	701	178	680	7.49e-56	201
	XP_449941.1	gi|1111958036|ref|XP_719161.2|;gi|703959841|gb|KGQ86183.1|;gi|712678637|gb|KGT65795.1|;gi|712856529|gb|KGU05598.1|;gi|712857006|gb|KGU06073.1|;gi|723176561|gb|KHC50479.1|;gi|1078730612|gb|AOW30245.1|	29.72	48.41	535	333	15	182	694	185	698	9.44e-49	182
	XP_449941.1	gi|723209081|gb|KHC82713.1|	29.907	48.6	535	332	16	182	694	185	698	1.13e-48	182
	XP_449941.1	gi|723199731|gb|KHC73450.1|	29.72	48.41	535	333	15	182	694	185	698	1.35e-48	182
	XP_449941.1	gi|1111958368|ref|XP_721319.2|;gi|1078733318|gb|AOW30594.1|	30.183	51.52	328	200	7	396	699	1240	1562	4.34e-33	136
	XP_449941.1	gi|1111958368|ref|XP_721319.2|;gi|1078733318|gb|AOW30594.1|	26.667	49.8	255	162	6	453	699	643	880	5.9e-19	90.9
	XP_445704.1	gi|723197440|gb|KHC71177.1|	44.318	63.8	616	309	9	18	601	67	680	1.03e-171	503
	XP_445704.1	gi|68475515|ref|XP_718280.1|;gi|712854173|gb|KGU03292.1|;gi|712854440|gb|KGU03558.1|;gi|723156743|gb|KHC30842.1|;gi|723172345|gb|KHC46301.1|;gi|723193402|gb|KHC67184.1|;gi|1078736624|gb|AOW30965.1|	44.318	63.8	616	309	9	18	601	67	680	1.03e-171	503
	XP_445704.1	gi|723204486|gb|KHC78161.1|	44.318	63.8	616	309	9	18	601	67	680	1.36e-171	503
	XP_445704.1	gi|1111958036|ref|XP_719161.2|;gi|703959841|gb|KGQ86183.1|;gi|712678637|gb|KGT65795.1|;gi|712856529|gb|KGU05598.1|;gi|712857006|gb|KGU06073.1|;gi|723176561|gb|KHC50479.1|;gi|1078730612|gb|AOW30245.1|	41.34	59.64	612	323	13	22	602	100	706	9.73e-138	419
	XP_445704.1	gi|723209081|gb|KHC82713.1|	41.34	59.64	612	323	13	22	602	100	706	1.26e-137	418
	XP_445704.1	gi|723199731|gb|KHC73450.1|	41.34	59.64	612	323	13	22	602	100	706	1.4e-137	418
	XP_445704.1	gi|723199839|gb|KHC73558.1|	27.526	45.12	574	379	9	51	596	128	692	1.37e-52	191
	XP_445704.1	gi|1111958186|ref|XP_712090.2|;gi|1160421743|sp|Q59R09.2|ATM1_CANAL;gi|1078730707|gb|AOW30340.1|	27.288	44.91	579	379	9	51	596	128	697	5.02e-52	189
	XP_445704.1	gi|703959255|gb|KGQ85600.1|;gi|703977066|gb|KGR06121.1|;gi|703980962|gb|KGR09975.1|;gi|712856031|gb|KGU05104.1|;gi|712856634|gb|KGU05703.1|;gi|723176665|gb|KHC50583.1|;gi|723208710|gb|KHC82348.1|	27.288	44.73	579	379	9	51	596	128	697	6.86e-52	189
	XP_445704.1	gi|68479866|ref|XP_716101.1|;gi|723205519|gb|KHC79192.1|;gi|723213355|gb|KHC86955.1|;gi|1078722098|gb|AOW28657.1|	24.498	46.79	498	334	14	117	590	119	598	6.24e-29	121
	XP_445704.1	gi|68479866|ref|XP_716101.1|;gi|723205519|gb|KHC79192.1|;gi|723213355|gb|KHC86955.1|;gi|1078722098|gb|AOW28657.1|	30.345	44.14	290	148	6	364	601	1033	1320	1.49e-23	104
ABCC	XP_445860.1	gi|1111961241|ref|XP_716222.2|;gi|703955733|gb|KGQ82118.1|;gi|1078737163|gb|AOW31504.1|	34.619	54.74	1193	672	23	485	1639	366	1488	0	663
	XP_445860.1	gi|723203571|gb|KHC77260.1|	34.535	54.65	1193	673	23	485	1639	42	1164	0	659
	XP_445860.1	gi|723196936|gb|KHC70681.1|	34.535	54.65	1193	673	23	485	1639	42	1164	0	659
	XP_445860.1	gi|76573665|dbj|BAE44749.1|;gi|703976138|gb|KGR05202.1|;gi|712677851|gb|KGT65027.1|;gi|712678066|gb|KGT65238.1|;gi|723198186|gb|KHC71917.1|;gi|723207386|gb|KHC81041.1|	30.856	51.75	1426	802	31	290	1639	251	1568	0	638
	XP_445860.1	gi|1111958368|ref|XP_721319.2|;gi|1078733318|gb|AOW30594.1|	30.85	51.72	1423	805	30	290	1639	251	1567	0	636
	XP_445860.1	gi|68476689|ref|XP_717637.1|;gi|74680022|sp|Q5A762.1|MLT1_CANAL;gi|723186286|gb|KHC60128.1|;gi|723210596|gb|KHC84226.1|;gi|1078715316|gb|AOW26461.1|	30.813	49.4	1243	723	21	485	1642	416	1606	5.03e-170	556
	XP_445860.1	gi|723209941|gb|KHC83572.1|;gi|723215427|gb|KHC89008.1|	30.813	49.32	1243	723	21	485	1642	416	1606	6.53e-170	555
	XP_445860.1	gi|723214756|gb|KHC88348.1|	32.686	50.36	979	518	16	731	1638	567	1475	2.1e-143	479
	XP_445860.1	gi|723214756|gb|KHC88348.1|	24.648	44.37	284	153	10	708	942	1190	1461	2.3e-07	54.7
	XP_445860.1	gi|703984984|gb|KGR13969.1|;gi|712864019|gb|KGU12986.1|;gi|712866829|gb|KGU15771.1|;gi|723208374|gb|KHC82025.1|	32.62	50.36	981	516	16	731	1638	567	1475	2.43e-143	479
	XP_445860.1	gi|703984984|gb|KGR13969.1|;gi|712864019|gb|KGU12986.1|;gi|712866829|gb|KGU15771.1|;gi|723208374|gb|KHC82025.1|	24.648	44.37	284	153	10	708	942	1190	1461	2.19e-07	54.7
	XP_445860.1	gi|1111955455|ref|XP_714429.2|;gi|1078719432|gb|AOW27977.1|	32.518	50.36	981	517	16	731	1638	567	1475	1.2e-142	477
	XP_445860.1	gi|1111955455|ref|XP_714429.2|;gi|1078719432|gb|AOW27977.1|	23.675	43.82	283	157	9	708	942	1190	1461	1.98e-07	55.1
	XP_445319.1	gi|76573665|dbj|BAE44749.1|;gi|703976138|gb|KGR05202.1|;gi|712677851|gb|KGT65027.1|;gi|712678066|gb|KGT65238.1|;gi|723198186|gb|KHC71917.1|;gi|723207386|gb|KHC81041.1|	32.438	51.59	1415	790	24	280	1625	251	1568	0	676
	XP_445319.1	gi|1111961241|ref|XP_716222.2|;gi|703955733|gb|KGQ82118.1|;gi|1078737163|gb|AOW31504.1|	32.635	52.49	1385	765	27	292	1625	221	1488	0	675
	XP_445319.1	gi|1111958368|ref|XP_721319.2|;gi|1078733318|gb|AOW30594.1|	31.593	50.96	1513	867	27	182	1625	154	1567	0	674
	XP_445319.1	gi|723203571|gb|KHC77260.1|	35.017	55.64	1188	667	23	478	1625	42	1164	0	666
	XP_445319.1	gi|723196936|gb|KHC70681.1|	35.017	55.64	1188	667	23	478	1625	42	1164	0	666
	XP_445319.1	gi|1111955455|ref|XP_714429.2|;gi|1078719432|gb|AOW27977.1|	33.986	53.55	971	509	19	724	1624	567	1475	6.67e-156	514
	XP_445319.1	gi|1111955455|ref|XP_714429.2|;gi|1078719432|gb|AOW27977.1|	23.741	41.73	278	153	10	706	935	1195	1461	6.15e-05	46.6
	XP_445319.1	gi|703984984|gb|KGR13969.1|;gi|712864019|gb|KGU12986.1|;gi|712866829|gb|KGU15771.1|;gi|723208374|gb|KHC82025.1|	33.986	53.55	971	509	19	724	1624	567	1475	6.67e-156	514
	XP_445319.1	gi|703984984|gb|KGR13969.1|;gi|712864019|gb|KGU12986.1|;gi|712866829|gb|KGU15771.1|;gi|723208374|gb|KHC82025.1|	23.741	41.37	278	153	10	706	935	1195	1461	0.000102	46.2
	XP_445319.1	gi|723214756|gb|KHC88348.1|	33.949	53.13	975	504	20	724	1624	567	1475	1.4e-155	513
	XP_445319.1	gi|723214756|gb|KHC88348.1|	23.741	41.37	278	153	10	706	935	1195	1461	0.000107	45.8
	XP_445319.1	gi|68476689|ref|XP_717637.1|;gi|74680022|sp|Q5A762.1|MLT1_CANAL;gi|723186286|gb|KHC60128.1|;gi|723210596|gb|KHC84226.1|;gi|1078715316|gb|AOW26461.1|	37.889	60.21	578	346	7	1061	1628	1032	1606	2.59e-113	394
	XP_445319.1	gi|68476689|ref|XP_717637.1|;gi|74680022|sp|Q5A762.1|MLT1_CANAL;gi|723186286|gb|KHC60128.1|;gi|723210596|gb|KHC84226.1|;gi|1078715316|gb|AOW26461.1|	26.743	44.95	703	425	11	285	937	233	895	2.93e-61	231
	XP_445319.1	gi|68476689|ref|XP_717637.1|;gi|74680022|sp|Q5A762.1|MLT1_CANAL;gi|723186286|gb|KHC60128.1|;gi|723210596|gb|KHC84226.1|;gi|1078715316|gb|AOW26461.1|	24.5	42.5	200	120	5	1389	1584	687	859	1.1e-05	49.3
	XP_445319.1	gi|723209941|gb|KHC83572.1|;gi|723215427|gb|KHC89008.1|	37.973	60.31	582	345	8	1060	1628	1028	1606	2.67e-113	394
	XP_445319.1	gi|723209941|gb|KHC83572.1|;gi|723215427|gb|KHC89008.1|	26.743	44.95	703	425	11	285	937	233	895	2.53e-61	231
	XP_445319.1	gi|723209941|gb|KHC83572.1|;gi|723215427|gb|KHC89008.1|	24.5	42.5	200	120	5	1389	1584	687	859	1.02e-05	49.3
	XP_445834.1	gi|1111961241|ref|XP_716222.2|;gi|703955733|gb|KGQ82118.1|;gi|1078737163|gb|AOW31504.1|	43.732	63.05	1356	699	18	183	1531	192	1490	0	1098
	XP_445834.1	gi|1111958368|ref|XP_721319.2|;gi|1078733318|gb|AOW30594.1|	40.75	60.67	1546	833	25	16	1534	83	1572	0	1067
	XP_445834.1	gi|76573665|dbj|BAE44749.1|;gi|703976138|gb|KGR05202.1|;gi|712677851|gb|KGT65027.1|;gi|712678066|gb|KGT65238.1|;gi|723198186|gb|KHC71917.1|;gi|723207386|gb|KHC81041.1|	40.659	60.37	1547	834	25	16	1534	83	1573	0	1066
	XP_445834.1	gi|723203571|gb|KHC77260.1|	44.864	64.75	1217	612	15	323	1531	1	1166	0	1037
	XP_445834.1	gi|723196936|gb|KHC70681.1|	44.947	64.75	1217	611	15	323	1531	1	1166	0	1036
	XP_445834.1	gi|68476689|ref|XP_717637.1|;gi|74680022|sp|Q5A762.1|MLT1_CANAL;gi|723186286|gb|KHC60128.1|;gi|723210596|gb|KHC84226.1|;gi|1078715316|gb|AOW26461.1|	38.119	57.37	1595	878	29	2	1531	55	1605	0	1023
	XP_445834.1	gi|723209941|gb|KHC83572.1|;gi|723215427|gb|KHC89008.1|	38.119	57.37	1595	878	29	2	1531	55	1605	0	1023
	XP_445834.1	gi|703984984|gb|KGR13969.1|;gi|712864019|gb|KGU12986.1|;gi|712866829|gb|KGU15771.1|;gi|723208374|gb|KHC82025.1|	30.757	49.43	1307	778	27	315	1525	197	1472	3.77e-159	520
	XP_445834.1	gi|723214756|gb|KHC88348.1|	30.757	49.43	1307	778	27	315	1525	197	1472	4.21e-159	520
	XP_445834.1	gi|1111955455|ref|XP_714429.2|;gi|1078719432|gb|AOW27977.1|	30.757	49.43	1307	778	27	315	1525	197	1472	4.52e-159	520
	XP_449053.1	gi|76573665|dbj|BAE44749.1|;gi|703976138|gb|KGR05202.1|;gi|712677851|gb|KGT65027.1|;gi|712678066|gb|KGT65238.1|;gi|723198186|gb|KHC71917.1|;gi|723207386|gb|KHC81041.1|	55.642	73.22	1542	606	20	37	1533	61	1569	0	1697
	XP_449053.1	gi|1111958368|ref|XP_721319.2|;gi|1078733318|gb|AOW30594.1|	55.678	73.2	1541	606	20	37	1533	61	1568	0	1696
	XP_449053.1	gi|1111961241|ref|XP_716222.2|;gi|703955733|gb|KGQ82118.1|;gi|1078737163|gb|AOW31504.1|	43.188	62.15	1424	717	18	144	1532	122	1488	0	1127
	XP_449053.1	gi|723203571|gb|KHC77260.1|	47.069	65.75	1194	570	12	371	1532	1	1164	0	1073
	XP_449053.1	gi|723196936|gb|KHC70681.1|	46.985	65.75	1194	571	12	371	1532	1	1164	0	1071
	XP_449053.1	gi|723209941|gb|KHC83572.1|;gi|723215427|gb|KHC89008.1|	39.844	58.27	1536	777	28	99	1532	113	1603	0	1061
	XP_449053.1	gi|68476689|ref|XP_717637.1|;gi|74680022|sp|Q5A762.1|MLT1_CANAL;gi|723186286|gb|KHC60128.1|;gi|723210596|gb|KHC84226.1|;gi|1078715316|gb|AOW26461.1|	39.844	58.27	1536	777	28	99	1532	113	1603	0	1061
	XP_449053.1	gi|703984984|gb|KGR13969.1|;gi|712864019|gb|KGU12986.1|;gi|712866829|gb|KGU15771.1|;gi|723208374|gb|KHC82025.1|	37.217	54.8	927	510	16	664	1533	566	1477	2.33e-168	546
	XP_449053.1	gi|703984984|gb|KGR13969.1|;gi|712864019|gb|KGU12986.1|;gi|712866829|gb|KGU15771.1|;gi|723208374|gb|KHC82025.1|	24.089	44.53	494	306	12	205	656	23	489	5.53e-28	122
	XP_449053.1	gi|703984984|gb|KGR13969.1|;gi|712864019|gb|KGU12986.1|;gi|712866829|gb|KGU15771.1|;gi|723208374|gb|KHC82025.1|	20	39.62	265	148	9	649	855	1198	1456	0.049	37
	XP_449053.1	gi|723214756|gb|KHC88348.1|	36.938	54.28	934	503	17	664	1533	566	1477	4.46e-168	545
	XP_449053.1	gi|723214756|gb|KHC88348.1|	24.089	44.53	494	306	12	205	656	23	489	5.58e-28	122
	XP_449053.1	gi|723214756|gb|KHC88348.1|	20	39.62	265	148	9	649	855	1198	1456	0.049	37
	XP_449053.1	gi|1111955455|ref|XP_714429.2|;gi|1078719432|gb|AOW27977.1|	37.217	54.69	927	510	16	664	1533	566	1477	5.7e-168	545
	XP_449053.1	gi|1111955455|ref|XP_714429.2|;gi|1078719432|gb|AOW27977.1|	24.089	44.53	494	306	12	205	656	23	489	6.22e-28	122
	XP_449053.1	gi|1111955455|ref|XP_714429.2|;gi|1078719432|gb|AOW27977.1|	20	40	265	148	9	649	855	1198	1456	0.051	37
	XP_446375.1	gi|723214756|gb|KHC88348.1|	48.859	65.97	1490	656	17	78	1474	6	1482	0	1352
	XP_446375.1	gi|703984984|gb|KGR13969.1|;gi|712864019|gb|KGU12986.1|;gi|712866829|gb|KGU15771.1|;gi|723208374|gb|KHC82025.1|	48.859	65.97	1490	656	17	78	1474	6	1482	0	1352
	XP_446375.1	gi|1111955455|ref|XP_714429.2|;gi|1078719432|gb|AOW27977.1|	48.859	65.97	1490	656	17	78	1474	6	1482	0	1352
	XP_446375.1	gi|76573665|dbj|BAE44749.1|;gi|703976138|gb|KGR05202.1|;gi|712677851|gb|KGT65027.1|;gi|712678066|gb|KGT65238.1|;gi|723198186|gb|KHC71917.1|;gi|723207386|gb|KHC81041.1|	31.399	50.14	1430	803	34	119	1476	252	1575	0	626
	XP_446375.1	gi|1111958368|ref|XP_721319.2|;gi|1078733318|gb|AOW30594.1|	31.25	50.07	1424	812	33	119	1476	252	1574	0	625
	XP_446375.1	gi|68476689|ref|XP_717637.1|;gi|74680022|sp|Q5A762.1|MLT1_CANAL;gi|723186286|gb|KHC60128.1|;gi|723210596|gb|KHC84226.1|;gi|1078715316|gb|AOW26461.1|	31.517	49.78	1358	782	33	197	1468	308	1603	0	602
	XP_446375.1	gi|723209941|gb|KHC83572.1|;gi|723215427|gb|KHC89008.1|	31.517	49.78	1358	782	33	197	1468	308	1603	0	602
	XP_446375.1	gi|1111961241|ref|XP_716222.2|;gi|703955733|gb|KGQ82118.1|;gi|1078737163|gb|AOW31504.1|	30.152	51.36	1320	804	27	190	1468	246	1488	0	596
	XP_446375.1	gi|723196936|gb|KHC70681.1|	30.713	52.01	1221	751	19	276	1468	11	1164	0	587
	XP_446375.1	gi|723203571|gb|KHC77260.1|	30.631	52.01	1221	752	19	276	1468	11	1164	0	587
ABCD	XP_445428.1	gi|1111954088|ref|XP_716324.2|;gi|703968222|gb|KGQ97364.1|;gi|703987520|gb|KGR16494.1|;gi|703993890|gb|KGR22838.1|;gi|712684661|gb|KGT71654.1|;gi|712867860|gb|KGU16773.1|;gi|712869154|gb|KGU18053.1|;gi|723182300|gb|KHC56166.1|;gi|723186663|gb|KHC60505.1|;gi|1078715684|gb|AOW26829.1|	44.167	61.67	600	265	16	168	759	113	650	4.54e-157	473
	XP_445428.1	gi|723210316|gb|KHC83947.1|;gi|723215804|gb|KHC89385.1|	44	61.5	600	266	16	168	759	113	650	2.42e-156	472
	XP_445428.1	gi|1111958531|ref|XP_718657.2|;gi|703955001|gb|KGQ81386.1|;gi|712677424|gb|KGT64617.1|;gi|723170846|gb|KHC44813.1|;gi|723172177|gb|KHC46133.1|;gi|723197280|gb|KHC71017.1|;gi|723205963|gb|KHC79628.1|;gi|1078736463|gb|AOW30804.1|	29.542	48.5	633	351	17	153	739	172	755	1.72e-68	241
	XP_445428.1	gi|723199839|gb|KHC73558.1|	22.881	41.53	236	136	6	497	725	461	657	3.33e-06	49.7
	XP_445428.1	gi|703959255|gb|KGQ85600.1|;gi|703977066|gb|KGR06121.1|;gi|703980962|gb|KGR09975.1|;gi|712856031|gb|KGU05104.1|;gi|712856634|gb|KGU05703.1|;gi|723176665|gb|KHC50583.1|;gi|723208710|gb|KHC82348.1|	22.881	41.53	236	136	6	497	725	466	662	3.34e-06	49.7
	XP_445428.1	gi|1111958186|ref|XP_712090.2|;gi|1160421743|sp|Q59R09.2|ATM1_CANAL;gi|1078730707|gb|AOW30340.1|	22.881	41.53	236	136	6	497	725	466	662	4.28e-06	49.3
	XP_445428.1	gi|68488502|ref|XP_711876.1|;gi|238878736|gb|EEQ42374.1|;gi|703964199|gb|KGQ90503.1|;gi|703968696|gb|KGQ97830.1|;gi|703973485|gb|KGR02575.1|;gi|703985087|gb|KGR14071.1|;gi|712684308|gb|KGT71301.1|;gi|712864126|gb|KGU13090.1|;gi|712868797|gb|KGU17696.1|;gi|712884317|gb|KGU32036.1|;gi|712886515|gb|KGU34210.1|;gi|712888979|gb|KGU36634.1|;gi|723166842|gb|KHC40852.1|;gi|723168357|gb|KHC42353.1|;gi|723…	36.842	63.16	38	24	0	508	545	24	61	0.035	36.2
	XP_445428.1	gi|2521|emb|CAA78282.1|;gi|238882561|gb|EEQ46199.1|;gi|703965194|gb|KGQ91489.1|;gi|703977260|gb|KGR06314.1|;gi|712680265|gb|KGT67396.1|;gi|712857651|gb|KGU06706.1|;gi|712876050|gb|KGU23898.1|;gi|712878530|gb|KGU26347.1|;gi|712880263|gb|KGU28045.1|;gi|723159319|gb|KHC33376.1|;gi|723159926|gb|KHC33978.1|;gi|723162149|gb|KHC36185.1|;gi|723177976|gb|KHC51876.1|;gi|723185916|gb|KHC59760.1|;gi|72319252…	28.571	47.14	70	37	2	513	581	689	746	0.07	35.8
	XP_445428.1	gi|1111957176|ref|XP_711356.2|;gi|1160421971|sp|P25997.3|EF3_CANAL;gi|703958768|gb|KGQ85121.1|;gi|703960875|gb|KGQ87206.1|;gi|703979545|gb|KGR08573.1|;gi|703984078|gb|KGR13067.1|;gi|712858277|gb|KGU07326.1|;gi|712859264|gb|KGU08307.1|;gi|723175477|gb|KHC49406.1|;gi|1078728132|gb|AOW29591.1|	28.571	47.14	70	37	2	513	581	689	746	0.07	35.8
	XP_445428.1	gi|68481309|ref|XP_715429.1|;gi|703959199|gb|KGQ85545.1|;gi|703966380|gb|KGQ92669.1|;gi|703980163|gb|KGR09188.1|;gi|703984447|gb|KGR13433.1|;gi|712680757|gb|KGT67876.1|;gi|712858095|gb|KGU07145.1|;gi|712859673|gb|KGU08710.1|;gi|712879041|gb|KGU26845.1|;gi|712881454|gb|KGU29218.1|;gi|723160303|gb|KHC34352.1|;gi|723162950|gb|KHC36983.1|;gi|723176019|gb|KHC49944.1|;gi|723192892|gb|KHC66679.1|;gi|723…	54.545	77.27	22	10	0	523	544	32	53	0.66	32.3
	XP_449450.1	gi|1111958531|ref|XP_718657.2|;gi|703955001|gb|KGQ81386.1|;gi|712677424|gb|KGT64617.1|;gi|723170846|gb|KHC44813.1|;gi|723172177|gb|KHC46133.1|;gi|723197280|gb|KHC71017.1|;gi|723205963|gb|KHC79628.1|;gi|1078736463|gb|AOW30804.1|	44.556	60.45	799	325	18	59	816	43	764	0	624
	XP_449450.1	gi|1111954088|ref|XP_716324.2|;gi|703968222|gb|KGQ97364.1|;gi|703987520|gb|KGR16494.1|;gi|703993890|gb|KGR22838.1|;gi|712684661|gb|KGT71654.1|;gi|712867860|gb|KGU16773.1|;gi|712869154|gb|KGU18053.1|;gi|723182300|gb|KHC56166.1|;gi|723186663|gb|KHC60505.1|;gi|1078715684|gb|AOW26829.1|	29.023	50.83	665	379	16	181	838	83	661	9.81e-80	270
	XP_449450.1	gi|723210316|gb|KHC83947.1|;gi|723215804|gb|KHC89385.1|	28.872	50.68	665	380	16	181	838	83	661	5.65e-79	268
	XP_449450.1	gi|1111958036|ref|XP_719161.2|;gi|703959841|gb|KGQ86183.1|;gi|712678637|gb|KGT65795.1|;gi|712856529|gb|KGU05598.1|;gi|712857006|gb|KGU06073.1|;gi|723176561|gb|KHC50479.1|;gi|1078730612|gb|AOW30245.1|	23.958	46.88	192	128	5	624	801	488	675	5.21e-09	58.9
	XP_449450.1	gi|723199731|gb|KHC73450.1|	23.958	46.88	192	128	5	624	801	488	675	5.3e-09	58.5
	XP_449450.1	gi|723209081|gb|KHC82713.1|	23.438	46.88	192	129	5	624	801	488	675	5.72e-09	58.5
	XP_449450.1	gi|723204486|gb|KHC78161.1|	24.757	45.63	206	124	7	613	801	459	650	2.9e-07	53.1
	XP_449450.1	gi|723197440|gb|KHC71177.1|	24.757	45.63	206	124	7	613	801	459	650	2.98e-07	53.1
	XP_449450.1	gi|68475515|ref|XP_718280.1|;gi|712854173|gb|KGU03292.1|;gi|712854440|gb|KGU03558.1|;gi|723156743|gb|KHC30842.1|;gi|723172345|gb|KHC46301.1|;gi|723193402|gb|KHC67184.1|;gi|1078736624|gb|AOW30965.1|	24.757	45.63	206	124	7	613	801	459	650	2.98e-07	53.1
	XP_449450.1	gi|1111958186|ref|XP_712090.2|;gi|1160421743|sp|Q59R09.2|ATM1_CANAL;gi|1078730707|gb|AOW30340.1|	25.103	46.09	243	144	11	616	837	484	709	5.78e-06	48.9
ABCE	XP_446712.1	gi|68468947|ref|XP_721532.1|;gi|238879189|gb|EEQ42827.1|;gi|703967009|gb|KGQ96159.1|;gi|703969606|gb|KGQ98728.1|;gi|703974459|gb|KGR03541.1|;gi|703986490|gb|KGR15468.1|;gi|703992409|gb|KGR21368.1|;gi|703994446|gb|KGR23393.1|;gi|712685556|gb|KGT72523.1|;gi|712865734|gb|KGU14677.1|;gi|712869699|gb|KGU18583.1|;gi|712870473|gb|KGU19355.1|;gi|712886016|gb|KGU33714.1|;gi|712888861|gb|KGU36518.1|;gi|712…	80.233	90.53	602	117	2	4	604	19	619	0	1018
	XP_446712.1	gi|68479064|ref|XP_716466.1|;gi|238880313|gb|EEQ43951.1|;gi|703954475|gb|KGQ80865.1|;gi|703971517|gb|KGR00625.1|;gi|703976215|gb|KGR05278.1|;gi|712675624|gb|KGT62854.1|;gi|712851573|gb|KGU00738.1|;gi|723168731|gb|KHC42719.1|;gi|723170229|gb|KHC44203.1|;gi|723177690|gb|KHC51591.1|;gi|723195931|gb|KHC69680.1|;gi|723203155|gb|KHC76847.1|;gi|1078737258|gb|AOW31599.1|	23.794	41.16	311	191	10	103	406	592	863	7.34e-09	57.8
	XP_446712.1	gi|68479064|ref|XP_716466.1|;gi|238880313|gb|EEQ43951.1|;gi|703954475|gb|KGQ80865.1|;gi|703971517|gb|KGR00625.1|;gi|703976215|gb|KGR05278.1|;gi|712675624|gb|KGT62854.1|;gi|712851573|gb|KGU00738.1|;gi|723168731|gb|KHC42719.1|;gi|723170229|gb|KHC44203.1|;gi|723177690|gb|KHC51591.1|;gi|723195931|gb|KHC69680.1|;gi|723203155|gb|KHC76847.1|;gi|1078737258|gb|AOW31599.1|	32.258	54.84	62	39	1	219	280	1025	1083	0.038	35.8
	XP_446712.1	gi|68479064|ref|XP_716466.1|;gi|238880313|gb|EEQ43951.1|;gi|703954475|gb|KGQ80865.1|;gi|703971517|gb|KGR00625.1|;gi|703976215|gb|KGR05278.1|;gi|712675624|gb|KGT62854.1|;gi|712851573|gb|KGU00738.1|;gi|723168731|gb|KHC42719.1|;gi|723170229|gb|KHC44203.1|;gi|723177690|gb|KHC51591.1|;gi|723195931|gb|KHC69680.1|;gi|723203155|gb|KHC76847.1|;gi|1078737258|gb|AOW31599.1|	32.143	53.57	56	37	1	458	512	1018	1073	1	31.2
	XP_446712.1	gi|68473838|ref|XP_719022.1|;gi|238879450|gb|EEQ43088.1|;gi|703969329|gb|KGQ98451.1|;gi|703970059|gb|KGQ99180.1|;gi|703974988|gb|KGR04060.1|;gi|703992863|gb|KGR21820.1|;gi|703994170|gb|KGR23117.1|;gi|712685277|gb|KGT72244.1|;gi|712865460|gb|KGU14403.1|;gi|712870844|gb|KGU19720.1|;gi|712870917|gb|KGU19792.1|;gi|712888587|gb|KGU36244.1|;gi|723166093|gb|KHC40103.1|;gi|723168908|gb|KHC42895.1|;gi|723…	21.524	40.19	525	294	21	103	539	224	718	3.04e-08	55.5
	XP_446712.1	gi|723209941|gb|KHC83572.1|;gi|723215427|gb|KHC89008.1|	25.269	45.16	186	109	6	345	500	653	838	0.000116	44.3
	XP_446712.1	gi|723209941|gb|KHC83572.1|;gi|723215427|gb|KHC89008.1|	40.625	62.5	32	19	0	222	253	805	836	4.1	29.3
	XP_446712.1	gi|68488502|ref|XP_711876.1|;gi|238878736|gb|EEQ42374.1|;gi|703964199|gb|KGQ90503.1|;gi|703968696|gb|KGQ97830.1|;gi|703973485|gb|KGR02575.1|;gi|703985087|gb|KGR14071.1|;gi|712684308|gb|KGT71301.1|;gi|712864126|gb|KGU13090.1|;gi|712868797|gb|KGU17696.1|;gi|712884317|gb|KGU32036.1|;gi|712886515|gb|KGU34210.1|;gi|712888979|gb|KGU36634.1|;gi|723166842|gb|KHC40852.1|;gi|723168357|gb|KHC42353.1|;gi|723…	33.333	42.77	159	79	6	108	257	44	184	0.000119	43.1
	XP_446712.1	gi|68488502|ref|XP_711876.1|;gi|238878736|gb|EEQ42374.1|;gi|703964199|gb|KGQ90503.1|;gi|703968696|gb|KGQ97830.1|;gi|703973485|gb|KGR02575.1|;gi|703985087|gb|KGR14071.1|;gi|712684308|gb|KGT71301.1|;gi|712864126|gb|KGU13090.1|;gi|712868797|gb|KGU17696.1|;gi|712884317|gb|KGU32036.1|;gi|712886515|gb|KGU34210.1|;gi|712888979|gb|KGU36634.1|;gi|723166842|gb|KHC40852.1|;gi|723168357|gb|KHC42353.1|;gi|723…	34.694	59.18	49	26	2	352	399	18	61	0.7	31.6
	XP_446712.1	gi|68476689|ref|XP_717637.1|;gi|74680022|sp|Q5A762.1|MLT1_CANAL;gi|723186286|gb|KHC60128.1|;gi|723210596|gb|KHC84226.1|;gi|1078715316|gb|AOW26461.1|	25.269	45.16	186	109	6	345	500	653	838	0.00013	43.9
	XP_446712.1	gi|68476689|ref|XP_717637.1|;gi|74680022|sp|Q5A762.1|MLT1_CANAL;gi|723186286|gb|KHC60128.1|;gi|723210596|gb|KHC84226.1|;gi|1078715316|gb|AOW26461.1|	40.625	62.5	32	19	0	222	253	805	836	4.1	29.3
	XP_446712.1	gi|723209344|gb|KHC82975.1|	25.116	39.53	215	116	9	103	294	63	255	0.001	40.8
	XP_446712.1	gi|723209344|gb|KHC82975.1|	24.571	42.86	175	99	6	367	511	53	224	0.084	34.7
	XP_446712.1	gi|1111952875|ref|XP_712956.2|;gi|703969467|gb|KGQ98589.1|;gi|712885878|gb|KGU33576.1|;gi|712889783|gb|KGU37408.1|;gi|723187982|gb|KHC61815.1|;gi|723216330|gb|KHC89904.1|;gi|1078714734|gb|AOW25879.1|	25.116	39.53	215	116	9	103	294	63	255	0.001	40.4
	XP_446712.1	gi|1111952875|ref|XP_712956.2|;gi|703969467|gb|KGQ98589.1|;gi|712885878|gb|KGU33576.1|;gi|712889783|gb|KGU37408.1|;gi|723187982|gb|KHC61815.1|;gi|723216330|gb|KHC89904.1|;gi|1078714734|gb|AOW25879.1|	24.571	42.86	175	99	6	367	511	53	224	0.094	34.7
	XP_446712.1	gi|68479949|ref|XP_716024.1|;gi|238883686|gb|EEQ47324.1|;gi|703963014|gb|KGQ89327.1|;gi|703966634|gb|KGQ95795.1|;gi|703971281|gb|KGR00395.1|;gi|703982651|gb|KGR11646.1|;gi|703984791|gb|KGR13776.1|;gi|703992176|gb|KGR21136.1|;gi|712683947|gb|KGT70977.1|;gi|712862103|gb|KGU11098.1|;gi|712864919|gb|KGU13880.1|;gi|712866639|gb|KGU15581.1|;gi|712881094|gb|KGU28859.1|;gi|712885163|gb|KGU32881.1|;gi|712…	24.375	46.88	160	106	5	103	254	106	258	0.004	38.9
	XP_446712.1	gi|68479949|ref|XP_716024.1|;gi|238883686|gb|EEQ47324.1|;gi|703963014|gb|KGQ89327.1|;gi|703966634|gb|KGQ95795.1|;gi|703971281|gb|KGR00395.1|;gi|703982651|gb|KGR11646.1|;gi|703984791|gb|KGR13776.1|;gi|703992176|gb|KGR21136.1|;gi|712683947|gb|KGT70977.1|;gi|712862103|gb|KGU11098.1|;gi|712864919|gb|KGU13880.1|;gi|712866639|gb|KGU15581.1|;gi|712881094|gb|KGU28859.1|;gi|712885163|gb|KGU32881.1|;gi|712…	32.075	60.38	53	36	0	460	512	219	271	0.016	37
	XP_446712.1	gi|68479949|ref|XP_716024.1|;gi|238883686|gb|EEQ47324.1|;gi|703963014|gb|KGQ89327.1|;gi|703966634|gb|KGQ95795.1|;gi|703971281|gb|KGR00395.1|;gi|703982651|gb|KGR11646.1|;gi|703984791|gb|KGR13776.1|;gi|703992176|gb|KGR21136.1|;gi|712683947|gb|KGT70977.1|;gi|712862103|gb|KGU11098.1|;gi|712864919|gb|KGU13880.1|;gi|712866639|gb|KGU15581.1|;gi|712881094|gb|KGU28859.1|;gi|712885163|gb|KGU32881.1|;gi|712…	24.022	41.34	179	118	5	380	551	423	590	0.057	35
	XP_446712.1	gi|723203571|gb|KHC77260.1|	23.364	42.99	214	132	7	357	549	302	504	0.008	38.1
	XP_446712.1	gi|723203571|gb|KHC77260.1|	31.081	52.7	74	49	1	222	293	421	494	0.062	35.4
ABCF	XP_445278.2	gi|68479949|ref|XP_716024.1|;gi|238883686|gb|EEQ47324.1|;gi|703963014|gb|KGQ89327.1|;gi|703966634|gb|KGQ95795.1|;gi|703971281|gb|KGR00395.1|;gi|703982651|gb|KGR11646.1|;gi|703984791|gb|KGR13776.1|;gi|703992176|gb|KGR21136.1|;gi|712683947|gb|KGT70977.1|;gi|712862103|gb|KGU11098.1|;gi|712864919|gb|KGU13880.1|;gi|712866639|gb|KGU15581.1|;gi|712881094|gb|KGU28859.1|;gi|712885163|gb|KGU32881.1|;gi|712…	79.901	90.44	607	122	0	114	720	3	609	0	1029
	XP_445278.2	gi|68473838|ref|XP_719022.1|;gi|238879450|gb|EEQ43088.1|;gi|703969329|gb|KGQ98451.1|;gi|703970059|gb|KGQ99180.1|;gi|703974988|gb|KGR04060.1|;gi|703992863|gb|KGR21820.1|;gi|703994170|gb|KGR23117.1|;gi|712685277|gb|KGT72244.1|;gi|712865460|gb|KGU14403.1|;gi|712870844|gb|KGU19720.1|;gi|712870917|gb|KGU19792.1|;gi|712888587|gb|KGU36244.1|;gi|723166093|gb|KHC40103.1|;gi|723168908|gb|KHC42895.1|;gi|723…	37.77	59.17	556	304	9	189	714	195	738	1.22e-116	367
	XP_445278.2	gi|68479064|ref|XP_716466.1|;gi|238880313|gb|EEQ43951.1|;gi|703954475|gb|KGQ80865.1|;gi|703971517|gb|KGR00625.1|;gi|703976215|gb|KGR05278.1|;gi|712675624|gb|KGT62854.1|;gi|712851573|gb|KGU00738.1|;gi|723168731|gb|KHC42719.1|;gi|723170229|gb|KHC44203.1|;gi|723177690|gb|KHC51591.1|;gi|723195931|gb|KHC69680.1|;gi|723203155|gb|KHC76847.1|;gi|1078737258|gb|AOW31599.1|	27.107	45.33	439	216	11	195	621	570	916	6.03e-41	160
	XP_445278.2	gi|68479064|ref|XP_716466.1|;gi|238880313|gb|EEQ43951.1|;gi|703954475|gb|KGQ80865.1|;gi|703971517|gb|KGR00625.1|;gi|703976215|gb|KGR05278.1|;gi|712675624|gb|KGT62854.1|;gi|712851573|gb|KGU00738.1|;gi|723168731|gb|KHC42719.1|;gi|723170229|gb|KHC44203.1|;gi|723177690|gb|KHC51591.1|;gi|723195931|gb|KHC69680.1|;gi|723203155|gb|KHC76847.1|;gi|1078737258|gb|AOW31599.1|	43.011	60.22	93	52	1	606	697	1007	1099	9.98e-13	70.5
	XP_445278.2	gi|68479064|ref|XP_716466.1|;gi|238880313|gb|EEQ43951.1|;gi|703954475|gb|KGQ80865.1|;gi|703971517|gb|KGR00625.1|;gi|703976215|gb|KGR05278.1|;gi|712675624|gb|KGT62854.1|;gi|712851573|gb|KGU00738.1|;gi|723168731|gb|KHC42719.1|;gi|723170229|gb|KHC44203.1|;gi|723177690|gb|KHC51591.1|;gi|723195931|gb|KHC69680.1|;gi|723203155|gb|KHC76847.1|;gi|1078737258|gb|AOW31599.1|	31.016	45.99	187	112	7	533	712	594	770	4.91e-10	62
	XP_445278.2	gi|68479064|ref|XP_716466.1|;gi|238880313|gb|EEQ43951.1|;gi|703954475|gb|KGQ80865.1|;gi|703971517|gb|KGR00625.1|;gi|703976215|gb|KGR05278.1|;gi|712675624|gb|KGT62854.1|;gi|712851573|gb|KGU00738.1|;gi|723168731|gb|KHC42719.1|;gi|723170229|gb|KHC44203.1|;gi|723177690|gb|KHC51591.1|;gi|723195931|gb|KHC69680.1|;gi|723203155|gb|KHC76847.1|;gi|1078737258|gb|AOW31599.1|	29.114	62.03	79	56	0	337	415	1028	1106	2.23e-07	53.1
	XP_445278.2	gi|1111957176|ref|XP_711356.2|;gi|1160421971|sp|P25997.3|EF3_CANAL;gi|703958768|gb|KGQ85121.1|;gi|703960875|gb|KGQ87206.1|;gi|703979545|gb|KGR08573.1|;gi|703984078|gb|KGR13067.1|;gi|712858277|gb|KGU07326.1|;gi|712859264|gb|KGU08307.1|;gi|723175477|gb|KHC49406.1|;gi|1078728132|gb|AOW29591.1|	26.222	41.78	450	222	11	198	634	440	792	2.87e-38	152
	XP_445278.2	gi|1111957176|ref|XP_711356.2|;gi|1160421971|sp|P25997.3|EF3_CANAL;gi|703958768|gb|KGQ85121.1|;gi|703960875|gb|KGQ87206.1|;gi|703979545|gb|KGR08573.1|;gi|703984078|gb|KGR13067.1|;gi|712858277|gb|KGU07326.1|;gi|712859264|gb|KGU08307.1|;gi|723175477|gb|KHC49406.1|;gi|1078728132|gb|AOW29591.1|	26.36	43.93	239	149	7	490	713	410	636	2.47e-14	75.9
	XP_445278.2	gi|1111957176|ref|XP_711356.2|;gi|1160421971|sp|P25997.3|EF3_CANAL;gi|703958768|gb|KGQ85121.1|;gi|703960875|gb|KGQ87206.1|;gi|703979545|gb|KGR08573.1|;gi|703984078|gb|KGR13067.1|;gi|712858277|gb|KGU07326.1|;gi|712859264|gb|KGU08307.1|;gi|723175477|gb|KHC49406.1|;gi|1078728132|gb|AOW29591.1|	32.895	61.84	76	51	0	626	701	902	977	8.77e-09	57.8
	XP_445278.2	gi|1111957176|ref|XP_711356.2|;gi|1160421971|sp|P25997.3|EF3_CANAL;gi|703958768|gb|KGQ85121.1|;gi|703960875|gb|KGQ87206.1|;gi|703979545|gb|KGR08573.1|;gi|703984078|gb|KGR13067.1|;gi|712858277|gb|KGU07326.1|;gi|712859264|gb|KGU08307.1|;gi|723175477|gb|KHC49406.1|;gi|1078728132|gb|AOW29591.1|	26.804	58.76	97	70	1	323	418	887	983	4.83e-07	52
	XP_445278.2	gi|2521|emb|CAA78282.1|;gi|238882561|gb|EEQ46199.1|;gi|703965194|gb|KGQ91489.1|;gi|703977260|gb|KGR06314.1|;gi|712680265|gb|KGT67396.1|;gi|712857651|gb|KGU06706.1|;gi|712876050|gb|KGU23898.1|;gi|712878530|gb|KGU26347.1|;gi|712880263|gb|KGU28045.1|;gi|723159319|gb|KHC33376.1|;gi|723159926|gb|KHC33978.1|;gi|723162149|gb|KHC36185.1|;gi|723177976|gb|KHC51876.1|;gi|723185916|gb|KHC59760.1|;gi|72319252…	26.222	41.78	450	222	11	198	634	440	792	2.89e-38	152
	XP_445278.2	gi|2521|emb|CAA78282.1|;gi|238882561|gb|EEQ46199.1|;gi|703965194|gb|KGQ91489.1|;gi|703977260|gb|KGR06314.1|;gi|712680265|gb|KGT67396.1|;gi|712857651|gb|KGU06706.1|;gi|712876050|gb|KGU23898.1|;gi|712878530|gb|KGU26347.1|;gi|712880263|gb|KGU28045.1|;gi|723159319|gb|KHC33376.1|;gi|723159926|gb|KHC33978.1|;gi|723162149|gb|KHC36185.1|;gi|723177976|gb|KHC51876.1|;gi|723185916|gb|KHC59760.1|;gi|72319252…	26.36	43.93	239	149	7	490	713	410	636	2.39e-14	75.9
	XP_445278.2	gi|2521|emb|CAA78282.1|;gi|238882561|gb|EEQ46199.1|;gi|703965194|gb|KGQ91489.1|;gi|703977260|gb|KGR06314.1|;gi|712680265|gb|KGT67396.1|;gi|712857651|gb|KGU06706.1|;gi|712876050|gb|KGU23898.1|;gi|712878530|gb|KGU26347.1|;gi|712880263|gb|KGU28045.1|;gi|723159319|gb|KHC33376.1|;gi|723159926|gb|KHC33978.1|;gi|723162149|gb|KHC36185.1|;gi|723177976|gb|KHC51876.1|;gi|723185916|gb|KHC59760.1|;gi|72319252…	32.895	61.84	76	51	0	626	701	902	977	8.85e-09	57.8
	XP_445278.2	gi|2521|emb|CAA78282.1|;gi|238882561|gb|EEQ46199.1|;gi|703965194|gb|KGQ91489.1|;gi|703977260|gb|KGR06314.1|;gi|712680265|gb|KGT67396.1|;gi|712857651|gb|KGU06706.1|;gi|712876050|gb|KGU23898.1|;gi|712878530|gb|KGU26347.1|;gi|712880263|gb|KGU28045.1|;gi|723159319|gb|KHC33376.1|;gi|723159926|gb|KHC33978.1|;gi|723162149|gb|KHC36185.1|;gi|723177976|gb|KHC51876.1|;gi|723185916|gb|KHC59760.1|;gi|72319252…	26.804	58.76	97	70	1	323	418	887	983	4.91e-07	52
	XP_445278.2	gi|723199731|gb|KHC73450.1|	24.399	43.64	291	139	13	455	695	416	675	7.32e-11	64.3
	XP_445278.2	gi|1111958036|ref|XP_719161.2|;gi|703959841|gb|KGQ86183.1|;gi|712678637|gb|KGT65795.1|;gi|712856529|gb|KGU05598.1|;gi|712857006|gb|KGU06073.1|;gi|723176561|gb|KHC50479.1|;gi|1078730612|gb|AOW30245.1|	24.399	43.64	291	139	13	455	695	416	675	7.57e-11	64.3
	XP_445278.2	gi|723209081|gb|KHC82713.1|	24.399	43.64	291	139	13	455	695	416	675	9.14e-11	63.9
	XP_445278.2	gi|68481309|ref|XP_715429.1|;gi|703959199|gb|KGQ85545.1|;gi|703966380|gb|KGQ92669.1|;gi|703980163|gb|KGR09188.1|;gi|703984447|gb|KGR13433.1|;gi|712680757|gb|KGT67876.1|;gi|712858095|gb|KGU07145.1|;gi|712859673|gb|KGU08710.1|;gi|712879041|gb|KGU26845.1|;gi|712881454|gb|KGU29218.1|;gi|723160303|gb|KHC34352.1|;gi|723162950|gb|KHC36983.1|;gi|723176019|gb|KHC49944.1|;gi|723192892|gb|KHC66679.1|;gi|723…	27.869	49.18	183	108	6	195	368	9	176	7.76e-10	60.8
	XP_445278.2	gi|68481309|ref|XP_715429.1|;gi|703959199|gb|KGQ85545.1|;gi|703966380|gb|KGQ92669.1|;gi|703980163|gb|KGR09188.1|;gi|703984447|gb|KGR13433.1|;gi|712680757|gb|KGT67876.1|;gi|712858095|gb|KGU07145.1|;gi|712859673|gb|KGU08710.1|;gi|712879041|gb|KGU26845.1|;gi|712881454|gb|KGU29218.1|;gi|723160303|gb|KHC34352.1|;gi|723162950|gb|KHC36983.1|;gi|723176019|gb|KHC49944.1|;gi|723192892|gb|KHC66679.1|;gi|723…	27.604	43.75	192	90	8	535	688	36	216	1.02e-06	50.8
	XP_445278.2	gi|723204486|gb|KHC78161.1|	25	41.81	232	138	6	503	709	440	660	7.43e-09	57.8
	XP_445575.1	gi|68479064|ref|XP_716466.1|;gi|238880313|gb|EEQ43951.1|;gi|703954475|gb|KGQ80865.1|;gi|703971517|gb|KGR00625.1|;gi|703976215|gb|KGR05278.1|;gi|712675624|gb|KGT62854.1|;gi|712851573|gb|KGU00738.1|;gi|723168731|gb|KHC42719.1|;gi|723170229|gb|KHC44203.1|;gi|723177690|gb|KHC51591.1|;gi|723195931|gb|KHC69680.1|;gi|723203155|gb|KHC76847.1|;gi|1078737258|gb|AOW31599.1|	65.963	78.26	1090	342	9	114	1185	117	1195	0	1450
	XP_445575.1	gi|2521|emb|CAA78282.1|;gi|238882561|gb|EEQ46199.1|;gi|703965194|gb|KGQ91489.1|;gi|703977260|gb|KGR06314.1|;gi|712680265|gb|KGT67396.1|;gi|712857651|gb|KGU06706.1|;gi|712876050|gb|KGU23898.1|;gi|712878530|gb|KGU26347.1|;gi|712880263|gb|KGU28045.1|;gi|723159319|gb|KHC33376.1|;gi|723159926|gb|KHC33978.1|;gi|723162149|gb|KHC36185.1|;gi|723177976|gb|KHC51876.1|;gi|723185916|gb|KHC59760.1|;gi|72319252…	49.729	66.73	553	259	8	565	1104	434	980	5.27e-176	545
	XP_445575.1	gi|1111957176|ref|XP_711356.2|;gi|1160421971|sp|P25997.3|EF3_CANAL;gi|703958768|gb|KGQ85121.1|;gi|703960875|gb|KGQ87206.1|;gi|703979545|gb|KGR08573.1|;gi|703984078|gb|KGR13067.1|;gi|712858277|gb|KGU07326.1|;gi|712859264|gb|KGU08307.1|;gi|723175477|gb|KHC49406.1|;gi|1078728132|gb|AOW29591.1|	49.729	66.73	553	259	8	565	1104	434	980	5.44e-176	545
	XP_445575.1	gi|68479949|ref|XP_716024.1|;gi|238883686|gb|EEQ47324.1|;gi|703963014|gb|KGQ89327.1|;gi|703966634|gb|KGQ95795.1|;gi|703971281|gb|KGR00395.1|;gi|703982651|gb|KGR11646.1|;gi|703984791|gb|KGR13776.1|;gi|703992176|gb|KGR21136.1|;gi|712683947|gb|KGT70977.1|;gi|712862103|gb|KGU11098.1|;gi|712864919|gb|KGU13880.1|;gi|712866639|gb|KGU15581.1|;gi|712881094|gb|KGU28859.1|;gi|712885163|gb|KGU32881.1|;gi|712…	29.032	43.55	434	190	11	568	901	84	499	5.02e-44	169
	XP_445575.1	gi|68479949|ref|XP_716024.1|;gi|238883686|gb|EEQ47324.1|;gi|703963014|gb|KGQ89327.1|;gi|703966634|gb|KGQ95795.1|;gi|703971281|gb|KGR00395.1|;gi|703982651|gb|KGR11646.1|;gi|703984791|gb|KGR13776.1|;gi|703992176|gb|KGR21136.1|;gi|712683947|gb|KGT70977.1|;gi|712862103|gb|KGU11098.1|;gi|712864919|gb|KGU13880.1|;gi|712866639|gb|KGU15581.1|;gi|712881094|gb|KGU28859.1|;gi|712885163|gb|KGU32881.1|;gi|712…	38.636	61.36	88	53	1	1012	1099	502	588	2.1e-10	63.5
	XP_445575.1	gi|68479949|ref|XP_716024.1|;gi|238883686|gb|EEQ47324.1|;gi|703963014|gb|KGQ89327.1|;gi|703966634|gb|KGQ95795.1|;gi|703971281|gb|KGR00395.1|;gi|703982651|gb|KGR11646.1|;gi|703984791|gb|KGR13776.1|;gi|703992176|gb|KGR21136.1|;gi|712683947|gb|KGT70977.1|;gi|712862103|gb|KGU11098.1|;gi|712864919|gb|KGU13880.1|;gi|712866639|gb|KGU15581.1|;gi|712881094|gb|KGU28859.1|;gi|712885163|gb|KGU32881.1|;gi|712…	27.273	40.91	198	101	5	592	766	422	599	4.21e-08	56.2
	XP_445575.1	gi|68479949|ref|XP_716024.1|;gi|238883686|gb|EEQ47324.1|;gi|703963014|gb|KGQ89327.1|;gi|703966634|gb|KGQ95795.1|;gi|703971281|gb|KGR00395.1|;gi|703982651|gb|KGR11646.1|;gi|703984791|gb|KGR13776.1|;gi|703992176|gb|KGR21136.1|;gi|712683947|gb|KGT70977.1|;gi|712862103|gb|KGU11098.1|;gi|712864919|gb|KGU13880.1|;gi|712866639|gb|KGU15581.1|;gi|712881094|gb|KGU28859.1|;gi|712885163|gb|KGU32881.1|;gi|712…	31.25	64.06	64	44	0	1026	1089	226	289	1.82e-05	47.8
	XP_445575.1	gi|68479949|ref|XP_716024.1|;gi|238883686|gb|EEQ47324.1|;gi|703963014|gb|KGQ89327.1|;gi|703966634|gb|KGQ95795.1|;gi|703971281|gb|KGR00395.1|;gi|703982651|gb|KGR11646.1|;gi|703984791|gb|KGR13776.1|;gi|703992176|gb|KGR21136.1|;gi|712683947|gb|KGT70977.1|;gi|712862103|gb|KGU11098.1|;gi|712864919|gb|KGU13880.1|;gi|712866639|gb|KGU15581.1|;gi|712881094|gb|KGU28859.1|;gi|712885163|gb|KGU32881.1|;gi|712…	30.189	49.06	53	35	1	806	858	82	132	8.5	29.3
	XP_445575.1	gi|68473838|ref|XP_719022.1|;gi|238879450|gb|EEQ43088.1|;gi|703969329|gb|KGQ98451.1|;gi|703970059|gb|KGQ99180.1|;gi|703974988|gb|KGR04060.1|;gi|703992863|gb|KGR21820.1|;gi|703994170|gb|KGR23117.1|;gi|712685277|gb|KGT72244.1|;gi|712865460|gb|KGU14403.1|;gi|712870844|gb|KGU19720.1|;gi|712870917|gb|KGU19792.1|;gi|712888587|gb|KGU36244.1|;gi|723166093|gb|KHC40103.1|;gi|723168908|gb|KHC42895.1|;gi|723…	29.927	45.26	411	186	13	563	877	198	602	5.76e-37	149
	XP_445575.1	gi|68473838|ref|XP_719022.1|;gi|238879450|gb|EEQ43088.1|;gi|703969329|gb|KGQ98451.1|;gi|703970059|gb|KGQ99180.1|;gi|703974988|gb|KGR04060.1|;gi|703992863|gb|KGR21820.1|;gi|703994170|gb|KGR23117.1|;gi|712685277|gb|KGT72244.1|;gi|712865460|gb|KGU14403.1|;gi|712870844|gb|KGU19720.1|;gi|712870917|gb|KGU19792.1|;gi|712888587|gb|KGU36244.1|;gi|723166093|gb|KHC40103.1|;gi|723168908|gb|KHC42895.1|;gi|723…	46.753	67.53	77	41	0	1026	1102	650	726	6.39e-17	85.1
	XP_445575.1	gi|68473838|ref|XP_719022.1|;gi|238879450|gb|EEQ43088.1|;gi|703969329|gb|KGQ98451.1|;gi|703970059|gb|KGQ99180.1|;gi|703974988|gb|KGR04060.1|;gi|703992863|gb|KGR21820.1|;gi|703994170|gb|KGR23117.1|;gi|712685277|gb|KGT72244.1|;gi|712865460|gb|KGU14403.1|;gi|712870844|gb|KGU19720.1|;gi|712870917|gb|KGU19792.1|;gi|712888587|gb|KGU36244.1|;gi|723166093|gb|KHC40103.1|;gi|723168908|gb|KHC42895.1|;gi|723…	29.902	50	204	133	7	569	766	535	734	7.26e-16	81.6
	XP_445575.1	gi|68473838|ref|XP_719022.1|;gi|238879450|gb|EEQ43088.1|;gi|703969329|gb|KGQ98451.1|;gi|703970059|gb|KGQ99180.1|;gi|703974988|gb|KGR04060.1|;gi|703992863|gb|KGR21820.1|;gi|703994170|gb|KGR23117.1|;gi|712685277|gb|KGT72244.1|;gi|712865460|gb|KGU14403.1|;gi|712870844|gb|KGU19720.1|;gi|712870917|gb|KGU19792.1|;gi|712888587|gb|KGU36244.1|;gi|723166093|gb|KHC40103.1|;gi|723168908|gb|KHC42895.1|;gi|723…	25.357	41.79	280	154	8	814	1091	206	432	4.62e-10	62.8
	XP_445575.1	gi|68488502|ref|XP_711876.1|;gi|238878736|gb|EEQ42374.1|;gi|703964199|gb|KGQ90503.1|;gi|703968696|gb|KGQ97830.1|;gi|703973485|gb|KGR02575.1|;gi|703985087|gb|KGR14071.1|;gi|712684308|gb|KGT71301.1|;gi|712864126|gb|KGU13090.1|;gi|712868797|gb|KGU17696.1|;gi|712884317|gb|KGU32036.1|;gi|712886515|gb|KGU34210.1|;gi|712888979|gb|KGU36634.1|;gi|723166842|gb|KHC40852.1|;gi|723168357|gb|KHC42353.1|;gi|723…	33.846	64.62	65	42	1	800	864	8	71	2.52e-05	46.6
	XP_445575.1	gi|68488502|ref|XP_711876.1|;gi|238878736|gb|EEQ42374.1|;gi|703964199|gb|KGQ90503.1|;gi|703968696|gb|KGQ97830.1|;gi|703973485|gb|KGR02575.1|;gi|703985087|gb|KGR14071.1|;gi|712684308|gb|KGT71301.1|;gi|712864126|gb|KGU13090.1|;gi|712868797|gb|KGU17696.1|;gi|712884317|gb|KGU32036.1|;gi|712886515|gb|KGU34210.1|;gi|712888979|gb|KGU36634.1|;gi|723166842|gb|KHC40852.1|;gi|723168357|gb|KHC42353.1|;gi|723…	26.697	44.34	221	133	8	558	752	7	224	0.000441	42.7
	XP_445575.1	gi|1111952875|ref|XP_712956.2|;gi|703969467|gb|KGQ98589.1|;gi|712885878|gb|KGU33576.1|;gi|712889783|gb|KGU37408.1|;gi|723187982|gb|KHC61815.1|;gi|723216330|gb|KHC89904.1|;gi|1078714734|gb|AOW25879.1|	25.1	41.83	251	138	11	551	764	31	268	7.58e-05	45.8
	XP_445575.1	gi|1111952875|ref|XP_712956.2|;gi|703969467|gb|KGQ98589.1|;gi|712885878|gb|KGU33576.1|;gi|712889783|gb|KGU37408.1|;gi|723187982|gb|KHC61815.1|;gi|723216330|gb|KHC89904.1|;gi|1078714734|gb|AOW25879.1|	47.222	63.89	36	19	0	1025	1060	179	214	0.26	34.3
	XP_445575.1	gi|1111958036|ref|XP_719161.2|;gi|703959841|gb|KGQ86183.1|;gi|712678637|gb|KGT65795.1|;gi|712856529|gb|KGU05598.1|;gi|712857006|gb|KGU06073.1|;gi|723176561|gb|KHC50479.1|;gi|1078730612|gb|AOW30245.1|	32.673	48.51	101	56	3	1012	1102	593	691	9.43e-05	45.4
	XP_445575.1	gi|1111958036|ref|XP_719161.2|;gi|703959841|gb|KGQ86183.1|;gi|712678637|gb|KGT65795.1|;gi|712856529|gb|KGU05598.1|;gi|712857006|gb|KGU06073.1|;gi|723176561|gb|KHC50479.1|;gi|1078730612|gb|AOW30245.1|	37.5	62.5	56	35	0	679	734	603	658	0.001	42
	XP_445575.1	gi|723209344|gb|KHC82975.1|	25.1	41.83	251	138	11	551	764	31	268	9.77e-05	45.4
	XP_445575.1	gi|723209344|gb|KHC82975.1|	47.222	63.89	36	19	0	1025	1060	179	214	0.28	34.3
	XP_445575.1	gi|723209081|gb|KHC82713.1|	32.673	48.51	101	56	3	1012	1102	593	691	0.000158	44.7
	XP_445575.1	gi|723209081|gb|KHC82713.1|	37.5	62.5	56	35	0	679	734	603	658	0.001	42
	XP_448674.1	gi|68473838|ref|XP_719022.1|;gi|238879450|gb|EEQ43088.1|;gi|703969329|gb|KGQ98451.1|;gi|703970059|gb|KGQ99180.1|;gi|703974988|gb|KGR04060.1|;gi|703992863|gb|KGR21820.1|;gi|703994170|gb|KGR23117.1|;gi|712685277|gb|KGT72244.1|;gi|712865460|gb|KGU14403.1|;gi|712870844|gb|KGU19720.1|;gi|712870917|gb|KGU19792.1|;gi|712888587|gb|KGU36244.1|;gi|723166093|gb|KHC40103.1|;gi|723168908|gb|KHC42895.1|;gi|723…	73.271	86.7	752	200	1	1	752	1	751	0	1174
	XP_448674.1	gi|68479949|ref|XP_716024.1|;gi|238883686|gb|EEQ47324.1|;gi|703963014|gb|KGQ89327.1|;gi|703966634|gb|KGQ95795.1|;gi|703971281|gb|KGR00395.1|;gi|703982651|gb|KGR11646.1|;gi|703984791|gb|KGR13776.1|;gi|703992176|gb|KGR21136.1|;gi|712683947|gb|KGT70977.1|;gi|712862103|gb|KGU11098.1|;gi|712864919|gb|KGU13880.1|;gi|712866639|gb|KGU15581.1|;gi|712881094|gb|KGU28859.1|;gi|712885163|gb|KGU32881.1|;gi|712…	36.528	59.67	553	319	8	196	741	78	605	2.64e-118	367
	XP_448674.1	gi|68479064|ref|XP_716466.1|;gi|238880313|gb|EEQ43951.1|;gi|703954475|gb|KGQ80865.1|;gi|703971517|gb|KGR00625.1|;gi|703976215|gb|KGR05278.1|;gi|712675624|gb|KGT62854.1|;gi|712851573|gb|KGU00738.1|;gi|723168731|gb|KHC42719.1|;gi|723170229|gb|KHC44203.1|;gi|723177690|gb|KHC51591.1|;gi|723195931|gb|KHC69680.1|;gi|723203155|gb|KHC76847.1|;gi|1078737258|gb|AOW31599.1|	30.521	45.91	403	182	10	205	603	571	879	4.87e-42	164
	XP_448674.1	gi|68479064|ref|XP_716466.1|;gi|238880313|gb|EEQ43951.1|;gi|703954475|gb|KGQ80865.1|;gi|703971517|gb|KGR00625.1|;gi|703976215|gb|KGR05278.1|;gi|712675624|gb|KGT62854.1|;gi|712851573|gb|KGU00738.1|;gi|723168731|gb|KHC42719.1|;gi|723170229|gb|KHC44203.1|;gi|723177690|gb|KHC51591.1|;gi|723195931|gb|KHC69680.1|;gi|723203155|gb|KHC76847.1|;gi|1078737258|gb|AOW31599.1|	38.542	57.29	96	58	1	631	725	1007	1102	4.07e-16	81.6
	XP_448674.1	gi|68479064|ref|XP_716466.1|;gi|238880313|gb|EEQ43951.1|;gi|703954475|gb|KGQ80865.1|;gi|703971517|gb|KGR00625.1|;gi|703976215|gb|KGR05278.1|;gi|712675624|gb|KGT62854.1|;gi|712851573|gb|KGU00738.1|;gi|723168731|gb|KHC42719.1|;gi|723170229|gb|KHC44203.1|;gi|723177690|gb|KHC51591.1|;gi|723195931|gb|KHC69680.1|;gi|723203155|gb|KHC76847.1|;gi|1078737258|gb|AOW31599.1|	26.923	45.19	208	144	6	531	735	566	768	1.69e-11	66.6
	XP_448674.1	gi|68479064|ref|XP_716466.1|;gi|238880313|gb|EEQ43951.1|;gi|703954475|gb|KGQ80865.1|;gi|703971517|gb|KGR00625.1|;gi|703976215|gb|KGR05278.1|;gi|712675624|gb|KGT62854.1|;gi|712851573|gb|KGU00738.1|;gi|723168731|gb|KHC42719.1|;gi|723170229|gb|KHC44203.1|;gi|723177690|gb|KHC51591.1|;gi|723195931|gb|KHC69680.1|;gi|723203155|gb|KHC76847.1|;gi|1078737258|gb|AOW31599.1|	32.5	56.25	80	54	0	360	439	1020	1099	1.03e-07	54.3
	XP_448674.1	gi|1111957176|ref|XP_711356.2|;gi|1160421971|sp|P25997.3|EF3_CANAL;gi|703958768|gb|KGQ85121.1|;gi|703960875|gb|KGQ87206.1|;gi|703979545|gb|KGR08573.1|;gi|703984078|gb|KGR13067.1|;gi|712858277|gb|KGU07326.1|;gi|712859264|gb|KGU08307.1|;gi|723175477|gb|KHC49406.1|;gi|1078728132|gb|AOW29591.1|	27.57	42.29	428	189	14	211	621	444	767	1.37e-33	137
	XP_448674.1	gi|1111957176|ref|XP_711356.2|;gi|1160421971|sp|P25997.3|EF3_CANAL;gi|703958768|gb|KGQ85121.1|;gi|703960875|gb|KGQ87206.1|;gi|703979545|gb|KGR08573.1|;gi|703984078|gb|KGR13067.1|;gi|712858277|gb|KGU07326.1|;gi|712859264|gb|KGU08307.1|;gi|723175477|gb|KHC49406.1|;gi|1078728132|gb|AOW29591.1|	27.638	49.75	199	139	3	545	742	446	640	1.11e-15	80.1
	XP_448674.1	gi|1111957176|ref|XP_711356.2|;gi|1160421971|sp|P25997.3|EF3_CANAL;gi|703958768|gb|KGQ85121.1|;gi|703960875|gb|KGQ87206.1|;gi|703979545|gb|KGR08573.1|;gi|703984078|gb|KGR13067.1|;gi|712858277|gb|KGU07326.1|;gi|712859264|gb|KGU08307.1|;gi|723175477|gb|KHC49406.1|;gi|1078728132|gb|AOW29591.1|	34.653	56.44	101	65	1	619	718	869	969	8.38e-14	74.3
	XP_448674.1	gi|1111957176|ref|XP_711356.2|;gi|1160421971|sp|P25997.3|EF3_CANAL;gi|703958768|gb|KGQ85121.1|;gi|703960875|gb|KGQ87206.1|;gi|703979545|gb|KGR08573.1|;gi|703984078|gb|KGR13067.1|;gi|712858277|gb|KGU07326.1|;gi|712859264|gb|KGU08307.1|;gi|723175477|gb|KHC49406.1|;gi|1078728132|gb|AOW29591.1|	32.5	50	40	27	0	207	246	681	720	1.8	30.8
	XP_448674.1	gi|2521|emb|CAA78282.1|;gi|238882561|gb|EEQ46199.1|;gi|703965194|gb|KGQ91489.1|;gi|703977260|gb|KGR06314.1|;gi|712680265|gb|KGT67396.1|;gi|712857651|gb|KGU06706.1|;gi|712876050|gb|KGU23898.1|;gi|712878530|gb|KGU26347.1|;gi|712880263|gb|KGU28045.1|;gi|723159319|gb|KHC33376.1|;gi|723159926|gb|KHC33978.1|;gi|723162149|gb|KHC36185.1|;gi|723177976|gb|KHC51876.1|;gi|723185916|gb|KHC59760.1|;gi|72319252…	27.57	42.29	428	189	14	211	621	444	767	1.4e-33	137
	XP_448674.1	gi|2521|emb|CAA78282.1|;gi|238882561|gb|EEQ46199.1|;gi|703965194|gb|KGQ91489.1|;gi|703977260|gb|KGR06314.1|;gi|712680265|gb|KGT67396.1|;gi|712857651|gb|KGU06706.1|;gi|712876050|gb|KGU23898.1|;gi|712878530|gb|KGU26347.1|;gi|712880263|gb|KGU28045.1|;gi|723159319|gb|KHC33376.1|;gi|723159926|gb|KHC33978.1|;gi|723162149|gb|KHC36185.1|;gi|723177976|gb|KHC51876.1|;gi|723185916|gb|KHC59760.1|;gi|72319252…	27.638	49.75	199	139	3	545	742	446	640	1.1e-15	80.1
	XP_448674.1	gi|2521|emb|CAA78282.1|;gi|238882561|gb|EEQ46199.1|;gi|703965194|gb|KGQ91489.1|;gi|703977260|gb|KGR06314.1|;gi|712680265|gb|KGT67396.1|;gi|712857651|gb|KGU06706.1|;gi|712876050|gb|KGU23898.1|;gi|712878530|gb|KGU26347.1|;gi|712880263|gb|KGU28045.1|;gi|723159319|gb|KHC33376.1|;gi|723159926|gb|KHC33978.1|;gi|723162149|gb|KHC36185.1|;gi|723177976|gb|KHC51876.1|;gi|723185916|gb|KHC59760.1|;gi|72319252…	34.653	56.44	101	65	1	619	718	869	969	8.38e-14	74.3
	XP_448674.1	gi|2521|emb|CAA78282.1|;gi|238882561|gb|EEQ46199.1|;gi|703965194|gb|KGQ91489.1|;gi|703977260|gb|KGR06314.1|;gi|712680265|gb|KGT67396.1|;gi|712857651|gb|KGU06706.1|;gi|712876050|gb|KGU23898.1|;gi|712878530|gb|KGU26347.1|;gi|712880263|gb|KGU28045.1|;gi|723159319|gb|KHC33376.1|;gi|723159926|gb|KHC33978.1|;gi|723162149|gb|KHC36185.1|;gi|723177976|gb|KHC51876.1|;gi|723185916|gb|KHC59760.1|;gi|72319252…	32.5	50	40	27	0	207	246	681	720	1.8	30.8
	XP_448674.1	gi|723197440|gb|KHC71177.1|	26.957	46.09	230	132	7	532	729	440	665	3.84e-12	68.6
	XP_448674.1	gi|68475515|ref|XP_718280.1|;gi|712854173|gb|KGU03292.1|;gi|712854440|gb|KGU03558.1|;gi|723156743|gb|KHC30842.1|;gi|723172345|gb|KHC46301.1|;gi|723193402|gb|KHC67184.1|;gi|1078736624|gb|AOW30965.1|	26.957	46.09	230	132	7	532	729	440	665	3.84e-12	68.6
	XP_448674.1	gi|723204486|gb|KHC78161.1|	26.957	46.09	230	132	7	532	729	440	665	4.05e-12	68.6
	XP_448674.1	gi|723199839|gb|KHC73558.1|	27.861	42.29	201	95	5	529	695	458	642	1.13e-10	63.9
	XP_448674.1	gi|703959255|gb|KGQ85600.1|;gi|703977066|gb|KGR06121.1|;gi|703980962|gb|KGR09975.1|;gi|712856031|gb|KGU05104.1|;gi|712856634|gb|KGU05703.1|;gi|723176665|gb|KHC50583.1|;gi|723208710|gb|KHC82348.1|	27.861	42.29	201	95	5	529	695	463	647	1.14e-10	63.9
	XP_445123.1	gi|2521|emb|CAA78282.1|;gi|238882561|gb|EEQ46199.1|;gi|703965194|gb|KGQ91489.1|;gi|703977260|gb|KGR06314.1|;gi|712680265|gb|KGT67396.1|;gi|712857651|gb|KGU06706.1|;gi|712876050|gb|KGU23898.1|;gi|712878530|gb|KGU26347.1|;gi|712880263|gb|KGU28045.1|;gi|723159319|gb|KHC33376.1|;gi|723159926|gb|KHC33978.1|;gi|723162149|gb|KHC36185.1|;gi|723177976|gb|KHC51876.1|;gi|723185916|gb|KHC59760.1|;gi|72319252…	79.179	89.21	1047	211	5	2	1043	5	1049	0	1655
	XP_445123.1	gi|1111957176|ref|XP_711356.2|;gi|1160421971|sp|P25997.3|EF3_CANAL;gi|703958768|gb|KGQ85121.1|;gi|703960875|gb|KGQ87206.1|;gi|703979545|gb|KGR08573.1|;gi|703984078|gb|KGR13067.1|;gi|712858277|gb|KGU07326.1|;gi|712859264|gb|KGU08307.1|;gi|723175477|gb|KHC49406.1|;gi|1078728132|gb|AOW29591.1|	79.179	89.21	1047	211	5	2	1043	5	1049	0	1655
	XP_445123.1	gi|68479064|ref|XP_716466.1|;gi|238880313|gb|EEQ43951.1|;gi|703954475|gb|KGQ80865.1|;gi|703971517|gb|KGR00625.1|;gi|703976215|gb|KGR05278.1|;gi|712675624|gb|KGT62854.1|;gi|712851573|gb|KGU00738.1|;gi|723168731|gb|KHC42719.1|;gi|723170229|gb|KHC44203.1|;gi|723177690|gb|KHC51591.1|;gi|723195931|gb|KHC69680.1|;gi|723203155|gb|KHC76847.1|;gi|1078737258|gb|AOW31599.1|	39.716	58.64	914	467	23	101	975	238	1106	0	631
	XP_445123.1	gi|68479949|ref|XP_716024.1|;gi|238883686|gb|EEQ47324.1|;gi|703963014|gb|KGQ89327.1|;gi|703966634|gb|KGQ95795.1|;gi|703971281|gb|KGR00395.1|;gi|703982651|gb|KGR11646.1|;gi|703984791|gb|KGR13776.1|;gi|703992176|gb|KGR21136.1|;gi|712683947|gb|KGT70977.1|;gi|712862103|gb|KGU11098.1|;gi|712864919|gb|KGU13880.1|;gi|712866639|gb|KGU15581.1|;gi|712881094|gb|KGU28859.1|;gi|712885163|gb|KGU32881.1|;gi|712…	28.641	42.72	412	206	11	430	760	80	484	8.22e-39	152
	XP_445123.1	gi|68479949|ref|XP_716024.1|;gi|238883686|gb|EEQ47324.1|;gi|703963014|gb|KGQ89327.1|;gi|703966634|gb|KGQ95795.1|;gi|703971281|gb|KGR00395.1|;gi|703982651|gb|KGR11646.1|;gi|703984791|gb|KGR13776.1|;gi|703992176|gb|KGR21136.1|;gi|712683947|gb|KGT70977.1|;gi|712862103|gb|KGU11098.1|;gi|712864919|gb|KGU13880.1|;gi|712866639|gb|KGU15581.1|;gi|712881094|gb|KGU28859.1|;gi|712885163|gb|KGU32881.1|;gi|712…	27.957	45.16	186	123	3	458	634	422	605	2.81e-13	72.8
	XP_445123.1	gi|68479949|ref|XP_716024.1|;gi|238883686|gb|EEQ47324.1|;gi|703963014|gb|KGQ89327.1|;gi|703966634|gb|KGQ95795.1|;gi|703971281|gb|KGR00395.1|;gi|703982651|gb|KGR11646.1|;gi|703984791|gb|KGR13776.1|;gi|703992176|gb|KGR21136.1|;gi|712683947|gb|KGT70977.1|;gi|712862103|gb|KGU11098.1|;gi|712864919|gb|KGU13880.1|;gi|712866639|gb|KGU15581.1|;gi|712881094|gb|KGU28859.1|;gi|712885163|gb|KGU32881.1|;gi|712…	32.222	62.22	90	60	1	883	972	502	590	4.71e-10	62.4
	XP_445123.1	gi|68479949|ref|XP_716024.1|;gi|238883686|gb|EEQ47324.1|;gi|703963014|gb|KGQ89327.1|;gi|703966634|gb|KGQ95795.1|;gi|703971281|gb|KGR00395.1|;gi|703982651|gb|KGR11646.1|;gi|703984791|gb|KGR13776.1|;gi|703992176|gb|KGR21136.1|;gi|712683947|gb|KGT70977.1|;gi|712862103|gb|KGU11098.1|;gi|712864919|gb|KGU13880.1|;gi|712866639|gb|KGU15581.1|;gi|712881094|gb|KGU28859.1|;gi|712885163|gb|KGU32881.1|;gi|712…	28.409	59.09	88	63	0	893	980	222	309	1.93e-06	50.4
	XP_445123.1	gi|68473838|ref|XP_719022.1|;gi|238879450|gb|EEQ43088.1|;gi|703969329|gb|KGQ98451.1|;gi|703970059|gb|KGQ99180.1|;gi|703974988|gb|KGR04060.1|;gi|703992863|gb|KGR21820.1|;gi|703994170|gb|KGR23117.1|;gi|712685277|gb|KGT72244.1|;gi|712865460|gb|KGU14403.1|;gi|712870844|gb|KGU19720.1|;gi|712870917|gb|KGU19792.1|;gi|712888587|gb|KGU36244.1|;gi|723166093|gb|KHC40103.1|;gi|723168908|gb|KHC42895.1|;gi|723…	31.206	46.81	282	135	7	527	761	350	619	5.2e-32	133
	XP_445123.1	gi|68473838|ref|XP_719022.1|;gi|238879450|gb|EEQ43088.1|;gi|703969329|gb|KGQ98451.1|;gi|703970059|gb|KGQ99180.1|;gi|703974988|gb|KGR04060.1|;gi|703992863|gb|KGR21820.1|;gi|703994170|gb|KGR23117.1|;gi|712685277|gb|KGT72244.1|;gi|712865460|gb|KGU14403.1|;gi|712870844|gb|KGU19720.1|;gi|712870917|gb|KGU19792.1|;gi|712888587|gb|KGU36244.1|;gi|723166093|gb|KHC40103.1|;gi|723168908|gb|KHC42895.1|;gi|723…	29.016	46.63	193	132	3	443	630	544	736	5.41e-17	85.1
	XP_445123.1	gi|68473838|ref|XP_719022.1|;gi|238879450|gb|EEQ43088.1|;gi|703969329|gb|KGQ98451.1|;gi|703970059|gb|KGQ99180.1|;gi|703974988|gb|KGR04060.1|;gi|703992863|gb|KGR21820.1|;gi|703994170|gb|KGR23117.1|;gi|712685277|gb|KGT72244.1|;gi|712865460|gb|KGU14403.1|;gi|712870844|gb|KGU19720.1|;gi|712870917|gb|KGU19792.1|;gi|712888587|gb|KGU36244.1|;gi|723166093|gb|KHC40103.1|;gi|723168908|gb|KHC42895.1|;gi|723…	36.19	57.14	105	66	1	864	968	618	721	2.01e-15	79.7
	XP_445123.1	gi|68473838|ref|XP_719022.1|;gi|238879450|gb|EEQ43088.1|;gi|703969329|gb|KGQ98451.1|;gi|703970059|gb|KGQ99180.1|;gi|703974988|gb|KGR04060.1|;gi|703992863|gb|KGR21820.1|;gi|703994170|gb|KGR23117.1|;gi|712685277|gb|KGT72244.1|;gi|712865460|gb|KGU14403.1|;gi|712870844|gb|KGU19720.1|;gi|712870917|gb|KGU19792.1|;gi|712888587|gb|KGU36244.1|;gi|723166093|gb|KHC40103.1|;gi|723168908|gb|KHC42895.1|;gi|723…	24.15	43.2	294	151	11	676	963	206	433	1.45e-09	60.8
	XP_445123.1	gi|68473838|ref|XP_719022.1|;gi|238879450|gb|EEQ43088.1|;gi|703969329|gb|KGQ98451.1|;gi|703970059|gb|KGQ99180.1|;gi|703974988|gb|KGR04060.1|;gi|703992863|gb|KGR21820.1|;gi|703994170|gb|KGR23117.1|;gi|712685277|gb|KGT72244.1|;gi|712865460|gb|KGU14403.1|;gi|712870844|gb|KGU19720.1|;gi|712870917|gb|KGU19792.1|;gi|712888587|gb|KGU36244.1|;gi|723166093|gb|KHC40103.1|;gi|723168908|gb|KHC42895.1|;gi|723…	38.372	58.14	86	47	3	436	520	203	283	1.95e-07	53.9
	XP_445123.1	gi|68488502|ref|XP_711876.1|;gi|238878736|gb|EEQ42374.1|;gi|703964199|gb|KGQ90503.1|;gi|703968696|gb|KGQ97830.1|;gi|703973485|gb|KGR02575.1|;gi|703985087|gb|KGR14071.1|;gi|712684308|gb|KGT71301.1|;gi|712864126|gb|KGU13090.1|;gi|712868797|gb|KGU17696.1|;gi|712884317|gb|KGU32036.1|;gi|712886515|gb|KGU34210.1|;gi|712888979|gb|KGU36634.1|;gi|723166842|gb|KHC40852.1|;gi|723168357|gb|KHC42353.1|;gi|723…	35.593	61.02	59	38	0	667	725	12	70	5.33e-07	51.6
	XP_445123.1	gi|68488502|ref|XP_711876.1|;gi|238878736|gb|EEQ42374.1|;gi|703964199|gb|KGQ90503.1|;gi|703968696|gb|KGQ97830.1|;gi|703973485|gb|KGR02575.1|;gi|703985087|gb|KGR14071.1|;gi|712684308|gb|KGT71301.1|;gi|712864126|gb|KGU13090.1|;gi|712868797|gb|KGU17696.1|;gi|712884317|gb|KGU32036.1|;gi|712886515|gb|KGU34210.1|;gi|712888979|gb|KGU36634.1|;gi|723166842|gb|KHC40852.1|;gi|723168357|gb|KHC42353.1|;gi|723…	25.541	42.42	231	132	9	433	629	16	240	4.77e-05	45.4
	XP_445123.1	gi|723204486|gb|KHC78161.1|	25	45.41	196	105	7	451	611	463	651	0.000415	43.1
	XP_445123.1	gi|723204486|gb|KHC78161.1|	22.093	44.19	86	51	3	667	738	440	523	1.4	31.6
	XP_445123.1	gi|723197440|gb|KHC71177.1|	25.381	45.69	197	103	8	451	611	463	651	0.000448	43.1
	XP_445123.1	gi|723197440|gb|KHC71177.1|	22.093	44.19	86	51	3	667	738	440	523	1.5	31.6
	XP_445123.1	gi|68475515|ref|XP_718280.1|;gi|712854173|gb|KGU03292.1|;gi|712854440|gb|KGU03558.1|;gi|723156743|gb|KHC30842.1|;gi|723172345|gb|KHC46301.1|;gi|723193402|gb|KHC67184.1|;gi|1078736624|gb|AOW30965.1|	25.381	45.69	197	103	8	451	611	463	651	0.000448	43.1
	XP_445123.1	gi|68475515|ref|XP_718280.1|;gi|712854173|gb|KGU03292.1|;gi|712854440|gb|KGU03558.1|;gi|723156743|gb|KHC30842.1|;gi|723172345|gb|KHC46301.1|;gi|723193402|gb|KHC67184.1|;gi|1078736624|gb|AOW30965.1|	22.093	44.19	86	51	3	667	738	440	523	1.5	31.6
	XP_445123.1	gi|68479866|ref|XP_716101.1|;gi|723205519|gb|KHC79192.1|;gi|723213355|gb|KHC86955.1|;gi|1078722098|gb|AOW28657.1|	41.071	64.29	56	31	1	546	599	1226	1281	0.000517	43.1
	XP_445123.1	gi|68479866|ref|XP_716101.1|;gi|723205519|gb|KHC79192.1|;gi|723213355|gb|KHC86955.1|;gi|1078722098|gb|AOW28657.1|	24.691	50.62	162	97	8	463	599	408	569	0.003	40.4
ABCG	XP_447598.1	gi|1111952875|ref|XP_712956.2|;gi|703969467|gb|KGQ98589.1|;gi|712885878|gb|KGU33576.1|;gi|712889783|gb|KGU37408.1|;gi|723187982|gb|KHC61815.1|;gi|723216330|gb|KHC89904.1|;gi|1078714734|gb|AOW25879.1|	36.48	56.19	1324	733	27	11	1283	8	1274	0	779
	XP_447598.1	gi|723209344|gb|KHC82975.1|	36.281	55.86	1323	737	26	11	1283	8	1274	0	773
	XP_447598.1	gi|1111955981|ref|XP_710998.2|;gi|712682764|gb|KGT69839.1|;gi|723205279|gb|KHC78952.1|;gi|723213578|gb|KHC87176.1|;gi|1078721869|gb|AOW28428.1|	24.543	44.56	1039	648	34	37	991	162	1148	1.53e-67	249
	XP_447598.1	gi|1111955981|ref|XP_710998.2|;gi|712682764|gb|KGT69839.1|;gi|723205279|gb|KHC78952.1|;gi|723213578|gb|KHC87176.1|;gi|1078721869|gb|AOW28428.1|	26.643	44.94	563	321	20	24	538	857	1375	9.77e-35	144
	XP_447598.1	gi|1111955981|ref|XP_710998.2|;gi|712682764|gb|KGT69839.1|;gi|723205279|gb|KHC78952.1|;gi|723213578|gb|KHC87176.1|;gi|1078721869|gb|AOW28428.1|	26.014	42.4	592	372	23	672	1215	125	698	2.53e-26	116
	XP_447598.1	gi|68465615|ref|XP_723169.1|;gi|353526216|sp|P78595.2|CDR2_CANAL;gi|723205358|gb|KHC79031.1|;gi|723213657|gb|KHC87255.1|;gi|1078721946|gb|AOW28505.1|	25.648	44.19	1041	610	34	48	991	178	1151	3.59e-67	248
	XP_447598.1	gi|68465615|ref|XP_723169.1|;gi|353526216|sp|P78595.2|CDR2_CANAL;gi|723205358|gb|KHC79031.1|;gi|723213657|gb|KHC87255.1|;gi|1078721946|gb|AOW28505.1|	26.667	46.85	555	320	21	24	536	860	1369	3.94e-38	154
	XP_447598.1	gi|723205392|gb|KHC79065.1|	25.912	44.05	1042	608	36	48	992	180	1154	2.97e-66	245
	XP_447598.1	gi|723205392|gb|KHC79065.1|	27.057	46.8	547	328	21	24	536	862	1371	9.59e-37	150
	XP_447598.1	gi|723205392|gb|KHC79065.1|	25.293	42.21	597	369	19	701	1249	169	736	5.91e-29	125
	XP_447598.1	gi|1111956051|ref|XP_723209.2|;gi|1191143831|sp|Q5ANA3.2|CDR1_CANAL;gi|723213691|gb|KHC87289.1|;gi|1078721978|gb|AOW28537.1|	25.456	43.8	1041	612	34	48	991	180	1153	3.16e-66	245
	XP_447598.1	gi|1111956051|ref|XP_723209.2|;gi|1191143831|sp|Q5ANA3.2|CDR1_CANAL;gi|723213691|gb|KHC87289.1|;gi|1078721978|gb|AOW28537.1|	27.057	46.8	547	328	21	24	536	862	1371	6.01e-37	150
	XP_447598.1	gi|1111956051|ref|XP_723209.2|;gi|1191143831|sp|Q5ANA3.2|CDR1_CANAL;gi|723213691|gb|KHC87289.1|;gi|1078721978|gb|AOW28537.1|	25.267	42.17	562	348	18	701	1215	169	705	2.55e-27	119
	XP_447598.1	gi|1111953613|ref|XP_717617.2|;gi|1078715302|gb|AOW26447.1|	24.263	44.11	1018	643	32	16	955	150	1117	6.02e-65	241
	XP_447598.1	gi|1111953613|ref|XP_717617.2|;gi|1078715302|gb|AOW26447.1|	28.807	48.99	545	321	22	24	536	849	1358	9.31e-40	160
	XP_447598.1	gi|1111953613|ref|XP_717617.2|;gi|1078715302|gb|AOW26447.1|	23.519	42.98	591	389	17	676	1225	147	715	1.62e-28	123
	XP_447598.1	gi|723203947|gb|KHC77632.1|	24.061	42.13	1251	787	43	37	1189	160	1345	4e-64	238
	XP_447598.1	gi|723203947|gb|KHC77632.1|	27.607	47.85	489	279	18	21	477	840	1285	2.66e-38	155
	XP_447598.1	gi|723203947|gb|KHC77632.1|	24.382	43.16	607	379	24	688	1247	150	723	3.5e-27	119
	XP_447598.1	gi|703963347|gb|KGQ89658.1|;gi|723213036|gb|KHC86642.1|	24.061	42.13	1251	787	43	37	1189	160	1345	4.81e-64	238
	XP_447598.1	gi|703963347|gb|KGQ89658.1|;gi|723213036|gb|KHC86642.1|	27.607	47.85	489	279	18	21	477	840	1285	2.15e-38	155
	XP_447598.1	gi|703963347|gb|KGQ89658.1|;gi|723213036|gb|KHC86642.1|	24.382	43.16	607	379	24	688	1247	150	723	3.71e-27	119
	XP_447598.1	gi|5921714|sp|O74676.1|CDR4_CANAX;gi|3641501|gb|AAC72295.1|;gi|703964164|gb|KGQ90468.1|;gi|712867471|gb|KGU16384.1|;gi|723166808|gb|KHC40818.1|;gi|723209927|gb|KHC83558.1|;gi|723215413|gb|KHC88994.1|	24.067	44.11	1018	645	32	16	955	150	1117	7.44e-64	238
	XP_447598.1	gi|5921714|sp|O74676.1|CDR4_CANAX;gi|3641501|gb|AAC72295.1|;gi|703964164|gb|KGQ90468.1|;gi|712867471|gb|KGU16384.1|;gi|723166808|gb|KHC40818.1|;gi|723209927|gb|KHC83558.1|;gi|723215413|gb|KHC88994.1|	28.807	48.99	545	321	22	24	536	849	1358	1.51e-39	159
	XP_447598.1	gi|5921714|sp|O74676.1|CDR4_CANAX;gi|3641501|gb|AAC72295.1|;gi|703964164|gb|KGQ90468.1|;gi|712867471|gb|KGU16384.1|;gi|723166808|gb|KHC40818.1|;gi|723209927|gb|KHC83558.1|;gi|723215413|gb|KHC88994.1|	23.519	42.98	591	389	17	676	1225	147	715	1.63e-28	123
	XP_449421.1	gi|5921714|sp|O74676.1|CDR4_CANAX;gi|3641501|gb|AAC72295.1|;gi|703964164|gb|KGQ90468.1|;gi|712867471|gb|KGU16384.1|;gi|723166808|gb|KHC40818.1|;gi|723209927|gb|KHC83558.1|;gi|723215413|gb|KHC88994.1|	53.79	71.21	1504	648	14	9	1491	3	1480	0	1679
	XP_449421.1	gi|1111953613|ref|XP_717617.2|;gi|1078715302|gb|AOW26447.1|	53.723	71.28	1504	649	14	9	1491	3	1480	0	1679
	XP_449421.1	gi|1111956051|ref|XP_723209.2|;gi|1191143831|sp|Q5ANA3.2|CDR1_CANAL;gi|723213691|gb|KHC87289.1|;gi|1078721978|gb|AOW28537.1|	54.497	71.75	1501	654	13	4	1491	8	1492	0	1669
	XP_449421.1	gi|723205392|gb|KHC79065.1|	53.698	71.42	1501	666	13	4	1491	8	1492	0	1649
	XP_449421.1	gi|68465615|ref|XP_723169.1|;gi|353526216|sp|P78595.2|CDR2_CANAL;gi|723205358|gb|KHC79031.1|;gi|723213657|gb|KHC87255.1|;gi|1078721946|gb|AOW28505.1|	53.495	70.7	1488	660	11	19	1491	20	1490	0	1645
	XP_449421.1	gi|1111955981|ref|XP_710998.2|;gi|712682764|gb|KGT69839.1|;gi|723205279|gb|KHC78952.1|;gi|723213578|gb|KHC87176.1|;gi|1078721869|gb|AOW28428.1|	53.387	71.76	1491	652	13	26	1491	27	1499	0	1644
	XP_449421.1	gi|703963347|gb|KGQ89658.1|;gi|723213036|gb|KHC86642.1|	51.619	68.69	1482	664	18	28	1491	29	1475	0	1540
	XP_449421.1	gi|723203947|gb|KHC77632.1|	51.619	68.69	1482	664	18	28	1491	29	1475	0	1540
	XP_449421.1	gi|1111958140|ref|XP_718095.2|;gi|703980931|gb|KGR09944.1|;gi|712678710|gb|KGT65868.1|;gi|1078730678|gb|AOW30311.1|	40.87	59.35	1380	764	15	134	1493	133	1480	0	1064
	XP_449421.1	gi|703962302|gb|KGQ88617.1|;gi|703977466|gb|KGR06518.1|;gi|712856601|gb|KGU05670.1|;gi|712857078|gb|KGU06145.1|;gi|723176631|gb|KHC50549.1|;gi|723199799|gb|KHC73518.1|;gi|723209154|gb|KHC82786.1|	40.87	59.35	1380	764	15	134	1493	133	1480	0	1063
	XP_447461.1	gi|1111958140|ref|XP_718095.2|;gi|703980931|gb|KGR09944.1|;gi|712678710|gb|KGT65868.1|;gi|1078730678|gb|AOW30311.1|	55.021	71.97	1434	624	9	83	1498	62	1492	0	1625
	XP_447461.1	gi|703962302|gb|KGQ88617.1|;gi|703977466|gb|KGR06518.1|;gi|712856601|gb|KGU05670.1|;gi|712857078|gb|KGU06145.1|;gi|723176631|gb|KHC50549.1|;gi|723199799|gb|KHC73518.1|;gi|723209154|gb|KHC82786.1|	55.021	71.69	1434	624	8	83	1498	62	1492	0	1624
	XP_447461.1	gi|68465615|ref|XP_723169.1|;gi|353526216|sp|P78595.2|CDR2_CANAL;gi|723205358|gb|KHC79031.1|;gi|723213657|gb|KHC87255.1|;gi|1078721946|gb|AOW28505.1|	40.042	60.87	1421	808	17	94	1482	80	1488	0	1095
	XP_447461.1	gi|723205392|gb|KHC79065.1|	40.542	60.6	1401	781	19	96	1460	84	1468	0	1080
	XP_447461.1	gi|1111956051|ref|XP_723209.2|;gi|1191143831|sp|Q5ANA3.2|CDR1_CANAL;gi|723213691|gb|KHC87289.1|;gi|1078721978|gb|AOW28537.1|	40.4	60.24	1401	783	19	96	1460	84	1468	0	1069
	XP_447461.1	gi|1111955981|ref|XP_710998.2|;gi|712682764|gb|KGT69839.1|;gi|723205279|gb|KHC78952.1|;gi|723213578|gb|KHC87176.1|;gi|1078721869|gb|AOW28428.1|	38.374	58.09	1501	865	21	28	1482	11	1497	0	1066
	XP_447461.1	gi|5921714|sp|O74676.1|CDR4_CANAX;gi|3641501|gb|AAC72295.1|;gi|703964164|gb|KGQ90468.1|;gi|712867471|gb|KGU16384.1|;gi|723166808|gb|KHC40818.1|;gi|723209927|gb|KHC83558.1|;gi|723215413|gb|KHC88994.1|	38.108	57.88	1522	885	20	3	1504	6	1490	0	1061
	XP_447461.1	gi|1111953613|ref|XP_717617.2|;gi|1078715302|gb|AOW26447.1|	38.064	57.68	1529	876	21	3	1504	6	1490	0	1061
	XP_447461.1	gi|723203947|gb|KHC77632.1|	39.385	58.61	1399	821	17	103	1482	83	1473	0	1015
	XP_447461.1	gi|703963347|gb|KGQ89658.1|;gi|723213036|gb|KHC86642.1|	39.385	58.61	1399	821	17	103	1482	83	1473	0	1015
	XP_446088.1	gi|5921714|sp|O74676.1|CDR4_CANAX;gi|3641501|gb|AAC72295.1|;gi|703964164|gb|KGQ90468.1|;gi|712867471|gb|KGU16384.1|;gi|723166808|gb|KHC40818.1|;gi|723209927|gb|KHC83558.1|;gi|723215413|gb|KHC88994.1|	55.105	71.01	1528	624	16	2	1519	5	1480	0	1732
	XP_446088.1	gi|5921714|sp|O74676.1|CDR4_CANAX;gi|3641501|gb|AAC72295.1|;gi|703964164|gb|KGQ90468.1|;gi|712867471|gb|KGU16384.1|;gi|723166808|gb|KHC40818.1|;gi|723209927|gb|KHC83558.1|;gi|723215413|gb|KHC88994.1|	23.971	40.74	680	405	28	903	1524	172	797	2.25e-27	120
	XP_446088.1	gi|1111953613|ref|XP_717617.2|;gi|1078715302|gb|AOW26447.1|	54.622	70.57	1536	619	15	2	1519	5	1480	0	1727
	XP_446088.1	gi|1111953613|ref|XP_717617.2|;gi|1078715302|gb|AOW26447.1|	23.971	40.74	680	405	28	903	1524	172	797	2.03e-27	120
	XP_446088.1	gi|1111956051|ref|XP_723209.2|;gi|1191143831|sp|Q5ANA3.2|CDR1_CANAL;gi|723213691|gb|KHC87289.1|;gi|1078721978|gb|AOW28537.1|	53.247	70.39	1540	665	15	1	1529	6	1501	0	1675
	XP_446088.1	gi|723205392|gb|KHC79065.1|	52.727	70	1540	673	15	1	1529	6	1501	0	1652
	XP_446088.1	gi|68465615|ref|XP_723169.1|;gi|353526216|sp|P78595.2|CDR2_CANAL;gi|723205358|gb|KHC79031.1|;gi|723213657|gb|KHC87255.1|;gi|1078721946|gb|AOW28505.1|	52.462	69.27	1523	674	12	1	1521	18	1492	0	1651
	XP_446088.1	gi|1111955981|ref|XP_710998.2|;gi|712682764|gb|KGT69839.1|;gi|723205279|gb|KHC78952.1|;gi|723213578|gb|KHC87176.1|;gi|1078721869|gb|AOW28428.1|	53.03	70.42	1518	654	14	18	1521	29	1501	0	1643
	XP_446088.1	gi|703963347|gb|KGQ89658.1|;gi|723213036|gb|KHC86642.1|	51.884	68.21	1513	661	14	15	1521	26	1477	0	1571
	XP_446088.1	gi|723203947|gb|KHC77632.1|	51.884	68.21	1513	661	14	15	1521	26	1477	0	1571
	XP_446088.1	gi|1111958140|ref|XP_718095.2|;gi|703980931|gb|KGR09944.1|;gi|712678710|gb|KGT65868.1|;gi|1078730678|gb|AOW30311.1|	40.685	58.49	1460	788	21	86	1521	75	1480	0	1104
	XP_446088.1	gi|703962302|gb|KGQ88617.1|;gi|703977466|gb|KGR06518.1|;gi|712856601|gb|KGU05670.1|;gi|712857078|gb|KGU06145.1|;gi|723176631|gb|KHC50549.1|;gi|723199799|gb|KHC73518.1|;gi|723209154|gb|KHC82786.1|	40.616	58.36	1460	789	20	86	1521	75	1480	0	1104
	XP_449665.1	gi|703962302|gb|KGQ88617.1|;gi|703977466|gb|KGR06518.1|;gi|712856601|gb|KGU05670.1|;gi|712857078|gb|KGU06145.1|;gi|723176631|gb|KHC50549.1|;gi|723199799|gb|KHC73518.1|;gi|723209154|gb|KHC82786.1|	46.138	64.3	1437	728	15	64	1472	59	1477	0	1315
	XP_449665.1	gi|1111958140|ref|XP_718095.2|;gi|703980931|gb|KGR09944.1|;gi|712678710|gb|KGT65868.1|;gi|1078730678|gb|AOW30311.1|	45.79	64.09	1437	733	13	64	1472	59	1477	0	1314
	XP_449665.1	gi|68465615|ref|XP_723169.1|;gi|353526216|sp|P78595.2|CDR2_CANAL;gi|723205358|gb|KHC79031.1|;gi|723213657|gb|KHC87255.1|;gi|1078721946|gb|AOW28505.1|	39.496	58.85	1390	797	11	110	1471	115	1488	0	1062
	XP_449665.1	gi|723205392|gb|KHC79065.1|	38.524	56.94	1477	845	17	10	1449	18	1468	0	1042
	XP_449665.1	gi|1111956051|ref|XP_723209.2|;gi|1191143831|sp|Q5ANA3.2|CDR1_CANAL;gi|723213691|gb|KHC87289.1|;gi|1078721978|gb|AOW28537.1|	38.186	56.6	1477	850	17	10	1449	18	1468	0	1035
	XP_449665.1	gi|1111953613|ref|XP_717617.2|;gi|1078715302|gb|AOW26447.1|	39.869	59.26	1377	795	14	110	1471	120	1478	0	1033
	XP_449665.1	gi|5921714|sp|O74676.1|CDR4_CANAX;gi|3641501|gb|AAC72295.1|;gi|703964164|gb|KGQ90468.1|;gi|712867471|gb|KGU16384.1|;gi|723166808|gb|KHC40818.1|;gi|723209927|gb|KHC83558.1|;gi|723215413|gb|KHC88994.1|	39.797	59.26	1377	796	14	110	1471	120	1478	0	1031
	XP_449665.1	gi|1111955981|ref|XP_710998.2|;gi|712682764|gb|KGT69839.1|;gi|723205279|gb|KHC78952.1|;gi|723213578|gb|KHC87176.1|;gi|1078721869|gb|AOW28428.1|	37.576	56.3	1485	864	16	51	1484	38	1510	0	1010
	XP_449665.1	gi|703963347|gb|KGQ89658.1|;gi|723213036|gb|KHC86642.1|	37.686	56.28	1409	838	15	110	1495	108	1499	0	965
	XP_449665.1	gi|723203947|gb|KHC77632.1|	37.686	56.28	1409	838	15	110	1495	108	1499	0	965
	XP_446033.1	gi|703962302|gb|KGQ88617.1|;gi|703977466|gb|KGR06518.1|;gi|712856601|gb|KGU05670.1|;gi|712857078|gb|KGU06145.1|;gi|723176631|gb|KHC50549.1|;gi|723199799|gb|KHC73518.1|;gi|723209154|gb|KHC82786.1|	36.942	54.94	1367	755	29	65	1375	164	1479	0	867
	XP_446033.1	gi|1111958140|ref|XP_718095.2|;gi|703980931|gb|KGR09944.1|;gi|712678710|gb|KGT65868.1|;gi|1078730678|gb|AOW30311.1|	36.869	54.86	1367	756	29	65	1375	164	1479	0	865
	XP_446033.1	gi|68465615|ref|XP_723169.1|;gi|353526216|sp|P78595.2|CDR2_CANAL;gi|723205358|gb|KHC79031.1|;gi|723213657|gb|KHC87255.1|;gi|1078721946|gb|AOW28505.1|	31.191	50.69	1369	824	28	68	1374	178	1490	0	669
	XP_446033.1	gi|1111956051|ref|XP_723209.2|;gi|1191143831|sp|Q5ANA3.2|CDR1_CANAL;gi|723213691|gb|KHC87289.1|;gi|1078721978|gb|AOW28537.1|	32.05	50.26	1351	788	31	68	1350	180	1468	0	665
	XP_446033.1	gi|1111955981|ref|XP_710998.2|;gi|712682764|gb|KGT69839.1|;gi|723205279|gb|KHC78952.1|;gi|723213578|gb|KHC87176.1|;gi|1078721869|gb|AOW28428.1|	31.398	49.46	1395	801	31	68	1374	173	1499	0	660
	XP_446033.1	gi|723205392|gb|KHC79065.1|	31.375	50.86	1345	805	28	68	1350	180	1468	0	657
	XP_446033.1	gi|5921714|sp|O74676.1|CDR4_CANAX;gi|3641501|gb|AAC72295.1|;gi|703964164|gb|KGQ90468.1|;gi|712867471|gb|KGU16384.1|;gi|723166808|gb|KHC40818.1|;gi|723209927|gb|KHC83558.1|;gi|723215413|gb|KHC88994.1|	31.962	49.96	1361	809	30	68	1374	183	1480	0	650
	XP_446033.1	gi|1111953613|ref|XP_717617.2|;gi|1078715302|gb|AOW26447.1|	31.962	49.89	1361	809	30	68	1374	183	1480	0	650
	XP_446033.1	gi|723203947|gb|KHC77632.1|	30.205	49.56	1364	836	30	68	1374	171	1475	0	597
	XP_446033.1	gi|703963347|gb|KGQ89658.1|;gi|723213036|gb|KHC86642.1|	30.205	49.56	1364	836	30	68	1374	171	1475	0	596
	XP_449114.1	gi|1111959246|ref|XP_715893.2|;gi|703956802|gb|KGQ83179.1|;gi|703973221|gb|KGR02313.1|;gi|703977009|gb|KGR06065.1|;gi|723204234|gb|KHC77916.1|;gi|1078736965|gb|AOW31306.1|	53.675	68.67	1034	406	17	28	1055	72	1038	0	1030
	XP_449114.1	gi|712676605|gb|KGT63816.1|;gi|712853287|gb|KGU02428.1|;gi|712853545|gb|KGU02684.1|;gi|723171509|gb|KHC45475.1|;gi|723196716|gb|KHC70461.1|	53.675	68.67	1034	406	17	28	1055	72	1038	0	1029
	XP_449114.1	gi|1111952875|ref|XP_712956.2|;gi|703969467|gb|KGQ98589.1|;gi|712885878|gb|KGU33576.1|;gi|712889783|gb|KGU37408.1|;gi|723187982|gb|KHC61815.1|;gi|723216330|gb|KHC89904.1|;gi|1078714734|gb|AOW25879.1|	34.459	60.81	296	186	7	354	642	668	962	1.3e-42	168
	XP_449114.1	gi|1111952875|ref|XP_712956.2|;gi|703969467|gb|KGQ98589.1|;gi|712885878|gb|KGU33576.1|;gi|712889783|gb|KGU37408.1|;gi|723187982|gb|KHC61815.1|;gi|723216330|gb|KHC89904.1|;gi|1078714734|gb|AOW25879.1|	34.34	58.49	265	159	7	391	643	51	312	1.46e-34	142
	XP_449114.1	gi|68481309|ref|XP_715429.1|;gi|703959199|gb|KGQ85545.1|;gi|703966380|gb|KGQ92669.1|;gi|703980163|gb|KGR09188.1|;gi|703984447|gb|KGR13433.1|;gi|712680757|gb|KGT67876.1|;gi|712858095|gb|KGU07145.1|;gi|712859673|gb|KGU08710.1|;gi|712879041|gb|KGU26845.1|;gi|712881454|gb|KGU29218.1|;gi|723160303|gb|KHC34352.1|;gi|723162950|gb|KHC36983.1|;gi|723176019|gb|KHC49944.1|;gi|723192892|gb|KHC66679.1|;gi|723…	37.603	60.74	242	146	2	390	629	19	257	1.31e-42	163
	XP_449114.1	gi|723209344|gb|KHC82975.1|	34.459	60.81	296	186	7	354	642	668	962	1.5e-42	168
	XP_449114.1	gi|723209344|gb|KHC82975.1|	34.34	58.49	265	159	7	391	643	51	312	1.63e-34	142
	XP_449114.1	gi|723203947|gb|KHC77632.1|	37.269	59.78	271	155	7	366	629	837	1099	1.56e-41	165
	XP_449114.1	gi|723203947|gb|KHC77632.1|	25.163	40.52	612	371	12	392	992	160	695	1.95e-35	145
	XP_449114.1	gi|703963347|gb|KGQ89658.1|;gi|723213036|gb|KHC86642.1|	37.269	59.78	271	155	7	366	629	837	1099	1.65e-41	165
	XP_449114.1	gi|703963347|gb|KGQ89658.1|;gi|723213036|gb|KHC86642.1|	25.163	40.52	612	371	12	392	992	160	695	2.14e-35	145
	XP_449114.1	gi|5921714|sp|O74676.1|CDR4_CANAX;gi|3641501|gb|AAC72295.1|;gi|703964164|gb|KGQ90468.1|;gi|712867471|gb|KGU16384.1|;gi|723166808|gb|KHC40818.1|;gi|723209927|gb|KHC83558.1|;gi|723215413|gb|KHC88994.1|	34.843	57.84	287	170	9	351	629	829	1106	7.71e-39	156
	XP_449114.1	gi|5921714|sp|O74676.1|CDR4_CANAX;gi|3641501|gb|AAC72295.1|;gi|703964164|gb|KGQ90468.1|;gi|712867471|gb|KGU16384.1|;gi|723166808|gb|KHC40818.1|;gi|723209927|gb|KHC83558.1|;gi|723215413|gb|KHC88994.1|	31.048	50.81	248	162	4	392	630	172	419	2.09e-26	116
	XP_449114.1	gi|1111953613|ref|XP_717617.2|;gi|1078715302|gb|AOW26447.1|	34.843	57.14	287	170	9	351	629	829	1106	1.65e-38	155
	XP_449114.1	gi|1111953613|ref|XP_717617.2|;gi|1078715302|gb|AOW26447.1|	31.048	50.81	248	162	4	392	630	172	419	2e-26	116
	XP_449114.1	gi|723205392|gb|KHC79065.1|	22.386	43.14	612	388	10	392	992	169	704	1.63e-37	152
	XP_449114.1	gi|723205392|gb|KHC79065.1|	36.8	58.4	250	147	7	388	629	873	1119	4.79e-36	147
Others	XP_446582.1	gi|68467596|ref|XP_722231.1|;gi|703973046|gb|KGR02144.1|;gi|712864652|gb|KGU13616.1|;gi|712882859|gb|KGU30592.1|;gi|712887044|gb|KGU34739.1|;gi|723174568|gb|KHC48509.1|;gi|723193146|gb|KHC66929.1|;gi|723200961|gb|KHC74672.1|;gi|723210488|gb|KHC84119.1|;gi|723215220|gb|KHC88807.1|;gi|1078715847|gb|AOW26992.1|	32.496	51.89	557	318	16	1	534	7	528	7.19e-87	277
	XP_446582.1	gi|68479064|ref|XP_716466.1|;gi|238880313|gb|EEQ43951.1|;gi|703954475|gb|KGQ80865.1|;gi|703971517|gb|KGR00625.1|;gi|703976215|gb|KGR05278.1|;gi|712675624|gb|KGT62854.1|;gi|712851573|gb|KGU00738.1|;gi|723168731|gb|KHC42719.1|;gi|723170229|gb|KHC44203.1|;gi|723177690|gb|KHC51591.1|;gi|723195931|gb|KHC69680.1|;gi|723203155|gb|KHC76847.1|;gi|1078737258|gb|AOW31599.1|	23.611	40.74	216	130	8	149	361	674	857	0.011	37.4
	XP_446582.1	gi|68479866|ref|XP_716101.1|;gi|723205519|gb|KHC79192.1|;gi|723213355|gb|KHC86955.1|;gi|1078722098|gb|AOW28657.1|	35.556	60	45	29	0	162	206	1227	1271	0.041	35.8
	XP_446582.1	gi|723199839|gb|KHC73558.1|	33.333	56.86	51	33	1	309	358	457	507	0.13	33.9
	XP_446582.1	gi|703959255|gb|KGQ85600.1|;gi|703977066|gb|KGR06121.1|;gi|703980962|gb|KGR09975.1|;gi|712856031|gb|KGU05104.1|;gi|712856634|gb|KGU05703.1|;gi|723176665|gb|KHC50583.1|;gi|723208710|gb|KHC82348.1|	33.333	56.86	51	33	1	309	358	462	512	0.13	33.9
	XP_446582.1	gi|1111958186|ref|XP_712090.2|;gi|1160421743|sp|Q59R09.2|ATM1_CANAL;gi|1078730707|gb|AOW30340.1|	33.333	54.9	51	33	1	309	358	462	512	0.18	33.5
	XP_446582.1	gi|703966052|gb|KGQ92343.1|;gi|723213593|gb|KHC87191.1|	26.829	48.78	82	56	2	343	420	249	330	0.44	32.3
	XP_446582.1	gi|723205294|gb|KHC78967.1|	26.829	48.78	82	56	2	343	420	250	331	0.49	32
	XP_446582.1	gi|68465439|ref|XP_723081.1|;gi|1078721884|gb|AOW28443.1|	26.829	48.78	82	56	2	343	420	250	331	0.49	32
	XP_448758.1	gi|68488502|ref|XP_711876.1|;gi|238878736|gb|EEQ42374.1|;gi|703964199|gb|KGQ90503.1|;gi|703968696|gb|KGQ97830.1|;gi|703973485|gb|KGR02575.1|;gi|703985087|gb|KGR14071.1|;gi|712684308|gb|KGT71301.1|;gi|712864126|gb|KGU13090.1|;gi|712868797|gb|KGU17696.1|;gi|712884317|gb|KGU32036.1|;gi|712886515|gb|KGU34210.1|;gi|712888979|gb|KGU36634.1|;gi|723166842|gb|KHC40852.1|;gi|723168357|gb|KHC42353.1|;gi|723…	48.582	64.89	282	124	5	5	285	11	272	2.36e-80	244
	XP_448758.1	gi|1111957176|ref|XP_711356.2|;gi|1160421971|sp|P25997.3|EF3_CANAL;gi|703958768|gb|KGQ85121.1|;gi|703960875|gb|KGQ87206.1|;gi|703979545|gb|KGR08573.1|;gi|703984078|gb|KGR13067.1|;gi|712858277|gb|KGU07326.1|;gi|712859264|gb|KGU08307.1|;gi|723175477|gb|KHC49406.1|;gi|1078728132|gb|AOW29591.1|	35.484	72.58	62	40	0	6	67	672	733	1.58e-08	54.3
	XP_448758.1	gi|1111957176|ref|XP_711356.2|;gi|1160421971|sp|P25997.3|EF3_CANAL;gi|703958768|gb|KGQ85121.1|;gi|703960875|gb|KGQ87206.1|;gi|703979545|gb|KGR08573.1|;gi|703984078|gb|KGR13067.1|;gi|712858277|gb|KGU07326.1|;gi|712859264|gb|KGU08307.1|;gi|723175477|gb|KHC49406.1|;gi|1078728132|gb|AOW29591.1|	21.56	38.99	218	112	6	27	232	453	623	0.001	39.3
	XP_448758.1	gi|2521|emb|CAA78282.1|;gi|238882561|gb|EEQ46199.1|;gi|703965194|gb|KGQ91489.1|;gi|703977260|gb|KGR06314.1|;gi|712680265|gb|KGT67396.1|;gi|712857651|gb|KGU06706.1|;gi|712876050|gb|KGU23898.1|;gi|712878530|gb|KGU26347.1|;gi|712880263|gb|KGU28045.1|;gi|723159319|gb|KHC33376.1|;gi|723159926|gb|KHC33978.1|;gi|723162149|gb|KHC36185.1|;gi|723177976|gb|KHC51876.1|;gi|723185916|gb|KHC59760.1|;gi|72319252…	35.484	72.58	62	40	0	6	67	672	733	1.61e-08	54.3
	XP_448758.1	gi|2521|emb|CAA78282.1|;gi|238882561|gb|EEQ46199.1|;gi|703965194|gb|KGQ91489.1|;gi|703977260|gb|KGR06314.1|;gi|712680265|gb|KGT67396.1|;gi|712857651|gb|KGU06706.1|;gi|712876050|gb|KGU23898.1|;gi|712878530|gb|KGU26347.1|;gi|712880263|gb|KGU28045.1|;gi|723159319|gb|KHC33376.1|;gi|723159926|gb|KHC33978.1|;gi|723162149|gb|KHC36185.1|;gi|723177976|gb|KHC51876.1|;gi|723185916|gb|KHC59760.1|;gi|72319252…	21.56	38.99	218	112	6	27	232	453	623	0.001	39.3
	XP_448758.1	gi|723197440|gb|KHC71177.1|	23.913	43.48	230	163	5	6	233	440	659	1.03e-07	51.6
	XP_448758.1	gi|68475515|ref|XP_718280.1|;gi|712854173|gb|KGU03292.1|;gi|712854440|gb|KGU03558.1|;gi|723156743|gb|KHC30842.1|;gi|723172345|gb|KHC46301.1|;gi|723193402|gb|KHC67184.1|;gi|1078736624|gb|AOW30965.1|	23.913	43.48	230	163	5	6	233	440	659	1.03e-07	51.6
	XP_448758.1	gi|723204486|gb|KHC78161.1|	23.913	43.48	230	163	5	6	233	440	659	1.04e-07	51.6
	XP_448758.1	gi|723209344|gb|KHC82975.1|	22.772	45.54	202	141	5	17	212	702	894	4.1e-07	50.1
	XP_448758.1	gi|723209344|gb|KHC82975.1|	21.717	42.42	198	131	3	10	197	40	223	1.85e-05	45.1
	XP_448758.1	gi|1111952875|ref|XP_712956.2|;gi|703969467|gb|KGQ98589.1|;gi|712885878|gb|KGU33576.1|;gi|712889783|gb|KGU37408.1|;gi|723187982|gb|KHC61815.1|;gi|723216330|gb|KHC89904.1|;gi|1078714734|gb|AOW25879.1|	22.772	45.54	202	141	5	17	212	702	894	4.69e-07	50.1
	XP_448758.1	gi|1111952875|ref|XP_712956.2|;gi|703969467|gb|KGQ98589.1|;gi|712885878|gb|KGU33576.1|;gi|712889783|gb|KGU37408.1|;gi|723187982|gb|KHC61815.1|;gi|723216330|gb|KHC89904.1|;gi|1078714734|gb|AOW25879.1|	21.717	42.42	198	131	3	10	197	40	223	1.84e-05	45.1
	XP_448758.1	gi|1111958036|ref|XP_719161.2|;gi|703959841|gb|KGQ86183.1|;gi|712678637|gb|KGT65795.1|;gi|712856529|gb|KGU05598.1|;gi|712857006|gb|KGU06073.1|;gi|723176561|gb|KHC50479.1|;gi|1078730612|gb|AOW30245.1|	22.745	40.78	255	140	7	6	233	460	684	6.68e-07	49.3
	XP_448758.1	gi|723199731|gb|KHC73450.1|	22.745	40.78	255	140	7	6	233	460	684	8.2e-07	48.9

## Sheet: C.neoformans JEC21
ABC family	Query ID	Subject ID	% Identity	% positives	Alignment length	Mismatches	Gap opens	Query start	Query end	Subject start	Subject end	E value	Bit score
ABCB	XP_448240.1	gi|953099920|gb|AAW41802.2|	26.955	48.75	601	413	8	635	1225	995	1579	1.22e-60	227
	XP_448240.1	gi|953099920|gb|AAW41802.2|	26.942	45.79	605	377	9	20	559	158	762	2.55e-57	216
	XP_448240.1	gi|953099920|gb|AAW41802.2|	25.8	46	500	331	12	88	569	1082	1559	4.3e-35	144
	XP_448240.1	gi|953099920|gb|AAW41802.2|	23.636	42.42	660	419	17	636	1216	130	783	2.77e-29	125
	XP_448240.1	gi|58263398|ref|XP_569109.1|;gi|134108574|ref|XP_777238.1|;gi|50259923|gb|EAL22591.1|	26.91	48.67	602	414	8	635	1226	1116	1701	1.23e-60	227
	XP_448240.1	gi|58263398|ref|XP_569109.1|;gi|134108574|ref|XP_777238.1|;gi|50259923|gb|EAL22591.1|	26.942	45.79	605	377	9	20	559	279	883	4.63e-57	216
	XP_448240.1	gi|58263398|ref|XP_569109.1|;gi|134108574|ref|XP_777238.1|;gi|50259923|gb|EAL22591.1|	25.8	46	500	331	12	88	569	1203	1680	5.25e-35	144
	XP_448240.1	gi|58263398|ref|XP_569109.1|;gi|134108574|ref|XP_777238.1|;gi|50259923|gb|EAL22591.1|	23.601	42.36	661	420	17	636	1217	251	905	3.23e-29	125
	XP_448240.1	gi|58259417|ref|XP_567121.1|;gi|134107503|ref|XP_777636.1|;gi|50260330|gb|EAL22989.1|;gi|57223258|gb|AAW41302.1|	28.285	44.53	548	357	10	37	570	198	723	7.33e-50	192
	XP_448240.1	gi|58259417|ref|XP_567121.1|;gi|134107503|ref|XP_777636.1|;gi|50260330|gb|EAL22989.1|;gi|57223258|gb|AAW41302.1|	25.681	49.03	514	364	7	726	1227	895	1402	7.86e-48	186
	XP_448240.1	gi|58259417|ref|XP_567121.1|;gi|134107503|ref|XP_777636.1|;gi|50260330|gb|EAL22989.1|;gi|57223258|gb|AAW41302.1|	24.04	46.41	599	412	12	662	1226	155	744	3.66e-43	171
	XP_448240.1	gi|58259417|ref|XP_567121.1|;gi|134107503|ref|XP_777636.1|;gi|50260330|gb|EAL22989.1|;gi|57223258|gb|AAW41302.1|	37.054	54.46	224	140	1	355	577	1165	1388	1.74e-38	155
	XP_448240.1	gi|58262876|ref|XP_568848.1|;gi|134108416|ref|XP_777159.1|;gi|50259844|gb|EAL22512.1|;gi|57223498|gb|AAW41541.1|	25.94	45.49	532	367	12	705	1225	174	689	1.82e-35	144
	XP_448240.1	gi|58262876|ref|XP_568848.1|;gi|134108416|ref|XP_777159.1|;gi|50259844|gb|EAL22512.1|;gi|57223498|gb|AAW41541.1|	27.218	44.96	496	311	14	99	573	205	671	4.09e-31	130
	XP_448240.1	gi|58261212|ref|XP_568016.1|;gi|57230098|gb|AAW46499.1|	26.277	45.44	548	366	12	698	1226	154	682	2.06e-33	137
	XP_448240.1	gi|58261212|ref|XP_568016.1|;gi|57230098|gb|AAW46499.1|	27.071	44.44	495	313	15	97	570	194	661	2.16e-26	115
	XP_448240.1	gi|58259535|ref|XP_567180.1|	22.222	39.27	909	575	29	363	1205	564	1406	1.42e-32	136
	XP_448240.1	gi|58259535|ref|XP_567180.1|	27.232	48.21	224	155	4	352	570	1187	1407	9.06e-17	84.7
	XP_448240.1	gi|58270554|ref|XP_572433.1|;gi|134118028|ref|XP_772395.1|;gi|50255008|gb|EAL17748.1|;gi|57228691|gb|AAW45126.1|	30.932	56.78	236	158	3	991	1224	612	844	2.73e-31	132
	XP_448240.1	gi|58270554|ref|XP_572433.1|;gi|134118028|ref|XP_772395.1|;gi|50255008|gb|EAL17748.1|;gi|57228691|gb|AAW45126.1|	32.127	52.49	221	141	3	352	570	613	826	4.57e-25	111
	XP_448240.1	gi|953099865|gb|AAW41361.2|	22.309	39.73	901	571	31	363	1205	573	1402	5.89e-31	131
	XP_448240.1	gi|953099865|gb|AAW41361.2|	27.232	48.21	224	155	4	352	570	1183	1403	8.77e-17	85.1
	XP_448240.1	gi|58271010|ref|XP_572661.1|;gi|338817611|sp|P0CL92.1|ATM1_CRYNJ;gi|57228920|gb|AAW45354.1|	28.611	48.61	360	222	12	219	562	333	673	1.47e-28	122
	XP_448240.1	gi|58271010|ref|XP_572661.1|;gi|338817611|sp|P0CL92.1|ATM1_CRYNJ;gi|57228920|gb|AAW45354.1|	25.397	47.39	441	300	13	787	1215	267	690	2.09e-25	112
	XP_448240.1	gi|953100882|gb|AAW45454.2|	22.879	42.3	896	592	30	370	1218	752	1595	5.16e-27	118
	XP_444820.1	gi|58262876|ref|XP_568848.1|;gi|134108416|ref|XP_777159.1|;gi|50259844|gb|EAL22512.1|;gi|57223498|gb|AAW41541.1|	38.149	58.28	616	353	9	104	713	106	699	4.42e-131	406
	XP_444820.1	gi|58261212|ref|XP_568016.1|;gi|57230098|gb|AAW46499.1|	35.338	54.14	665	398	9	81	742	82	717	1.07e-122	384
	XP_444820.1	gi|58259417|ref|XP_567121.1|;gi|134107503|ref|XP_777636.1|;gi|50260330|gb|EAL22989.1|;gi|57223258|gb|AAW41302.1|	33.832	53.46	535	316	13	201	711	226	746	1.21e-79	278
	XP_444820.1	gi|58259417|ref|XP_567121.1|;gi|134107503|ref|XP_777636.1|;gi|50260330|gb|EAL22989.1|;gi|57223258|gb|AAW41302.1|	31.445	49.41	512	303	16	226	709	913	1404	1.07e-58	216
	XP_444820.1	gi|58271010|ref|XP_572661.1|;gi|338817611|sp|P0CL92.1|ATM1_CRYNJ;gi|57228920|gb|AAW45354.1|	35.417	51.16	432	260	9	275	700	275	693	4.3e-58	210
	XP_444820.1	gi|58270554|ref|XP_572433.1|;gi|134118028|ref|XP_772395.1|;gi|50255008|gb|EAL17748.1|;gi|57228691|gb|AAW45126.1|	35.121	56.57	373	225	9	332	698	475	836	5.13e-56	207
	XP_444820.1	gi|953099920|gb|AAW41802.2|	28.028	47.06	578	367	17	133	696	1026	1568	4.02e-52	196
	XP_444820.1	gi|953099920|gb|AAW41802.2|	27.656	44.01	593	328	17	199	712	227	797	4.6e-40	158
	XP_444820.1	gi|58263398|ref|XP_569109.1|;gi|134108574|ref|XP_777238.1|;gi|50259923|gb|EAL22591.1|	28.028	47.06	578	367	17	133	696	1147	1689	4.3e-52	196
	XP_444820.1	gi|58263398|ref|XP_569109.1|;gi|134108574|ref|XP_777238.1|;gi|50259923|gb|EAL22591.1|	27.656	44.01	593	328	17	199	712	348	918	5.19e-40	158
	XP_444820.1	gi|58265308|ref|XP_569810.1|;gi|134109049|ref|XP_776639.1|;gi|50259319|gb|EAL21992.1|;gi|57226042|gb|AAW42503.1|	25.192	43.93	651	424	21	81	710	972	1580	3.27e-37	149
	XP_444820.1	gi|953100882|gb|AAW45454.2|	25.524	48	525	350	14	188	696	1092	1591	5.8e-37	149
	XP_444820.1	gi|58264490|ref|XP_569401.1|	26.476	46.67	525	333	15	193	690	1096	1594	4.44e-35	142
	XP_449941.1	gi|58271010|ref|XP_572661.1|;gi|338817611|sp|P0CL92.1|ATM1_CRYNJ;gi|57228920|gb|AAW45354.1|	56.158	72.74	609	264	2	95	703	99	704	0	701
	XP_449941.1	gi|58270554|ref|XP_572433.1|;gi|134118028|ref|XP_772395.1|;gi|50255008|gb|EAL17748.1|;gi|57228691|gb|AAW45126.1|	32.415	53.81	617	394	13	104	712	258	859	1.41e-97	326
	XP_449941.1	gi|58259417|ref|XP_567121.1|;gi|134107503|ref|XP_777636.1|;gi|50260330|gb|EAL22989.1|;gi|57223258|gb|AAW41302.1|	46.8	62	250	114	5	464	699	498	742	1.71e-53	199
	XP_449941.1	gi|58259417|ref|XP_567121.1|;gi|134107503|ref|XP_777636.1|;gi|50260330|gb|EAL22989.1|;gi|57223258|gb|AAW41302.1|	32.853	54.18	347	220	8	365	703	1062	1403	1.42e-48	184
	XP_449941.1	gi|58262876|ref|XP_568848.1|;gi|134108416|ref|XP_777159.1|;gi|50259844|gb|EAL22512.1|;gi|57223498|gb|AAW41541.1|	29.422	47.11	588	357	16	141	703	138	692	3.95e-47	177
	XP_449941.1	gi|953099920|gb|AAW41802.2|	30.769	51.03	390	246	10	325	704	1208	1583	4.4e-44	170
	XP_449941.1	gi|953099920|gb|AAW41802.2|	25.14	44.69	537	342	15	240	724	289	817	9.08e-29	122
	XP_449941.1	gi|58263398|ref|XP_569109.1|;gi|134108574|ref|XP_777238.1|;gi|50259923|gb|EAL22591.1|	30.769	51.03	390	246	10	325	704	1329	1704	5.05e-44	170
	XP_449941.1	gi|58263398|ref|XP_569109.1|;gi|134108574|ref|XP_777238.1|;gi|50259923|gb|EAL22591.1|	25.14	44.13	537	342	14	240	724	410	938	1.17e-28	122
	XP_449941.1	gi|58261212|ref|XP_568016.1|;gi|57230098|gb|AAW46499.1|	34.891	56.39	321	202	5	381	699	365	680	2.79e-43	166
	XP_449941.1	gi|58265308|ref|XP_569810.1|;gi|134109049|ref|XP_776639.1|;gi|50259319|gb|EAL21992.1|;gi|57226042|gb|AAW42503.1|	28.818	52.45	347	230	9	363	704	1246	1580	5.72e-36	145
	XP_449941.1	gi|58265308|ref|XP_569810.1|;gi|134109049|ref|XP_776639.1|;gi|50259319|gb|EAL21992.1|;gi|57226042|gb|AAW42503.1|	24.257	43.81	404	270	12	310	697	514	897	2.58e-20	95.1
	XP_449941.1	gi|953100790|gb|AAW43689.2|	28.763	50.17	299	195	3	417	699	1356	1652	3.44e-31	130
	XP_449941.1	gi|953100790|gb|AAW43689.2|	25.175	41.26	286	163	5	455	690	695	979	3.65e-14	75.1
	XP_449941.1	gi|58271210|ref|XP_572761.1|	30.744	50.49	309	192	8	409	703	1291	1591	3.95e-30	126
	XP_449941.1	gi|58271210|ref|XP_572761.1|	26.636	45.79	214	141	3	475	673	758	970	1.39e-14	76.6
	XP_445704.1	gi|58262876|ref|XP_568848.1|;gi|134108416|ref|XP_777159.1|;gi|50259844|gb|EAL22512.1|;gi|57223498|gb|AAW41541.1|	43.696	61.66	579	315	7	32	604	120	693	1.81e-145	437
	XP_445704.1	gi|58261212|ref|XP_568016.1|;gi|57230098|gb|AAW46499.1|	39.688	61.53	577	336	7	32	600	109	681	4e-126	387
	XP_445704.1	gi|58259417|ref|XP_567121.1|;gi|134107503|ref|XP_777636.1|;gi|50260330|gb|EAL22989.1|;gi|57223258|gb|AAW41302.1|	30.784	49.25	536	329	13	91	600	224	743	1.92e-59	214
	XP_445704.1	gi|58259417|ref|XP_567121.1|;gi|134107503|ref|XP_777636.1|;gi|50260330|gb|EAL22989.1|;gi|57223258|gb|AAW41302.1|	30.508	48.21	531	318	16	91	592	885	1393	2.65e-49	183
	XP_445704.1	gi|58270554|ref|XP_572433.1|;gi|134118028|ref|XP_772395.1|;gi|50255008|gb|EAL17748.1|;gi|57228691|gb|AAW45126.1|	31.507	52.05	438	273	9	162	588	413	834	6.86e-55	200
	XP_445704.1	gi|58271010|ref|XP_572661.1|;gi|338817611|sp|P0CL92.1|ATM1_CRYNJ;gi|57228920|gb|AAW45354.1|	27.719	48.07	570	371	12	43	588	137	689	2.92e-54	195
	XP_445704.1	gi|953099920|gb|AAW41802.2|	27.959	49.39	490	307	15	124	588	1100	1568	1.9e-41	160
	XP_445704.1	gi|953099920|gb|AAW41802.2|	38.039	52.55	255	133	4	353	583	523	776	9.11e-32	130
	XP_445704.1	gi|58263398|ref|XP_569109.1|;gi|134108574|ref|XP_777238.1|;gi|50259923|gb|EAL22591.1|	27.959	49.39	490	307	15	124	588	1221	1689	2.35e-41	160
	XP_445704.1	gi|58263398|ref|XP_569109.1|;gi|134108574|ref|XP_777238.1|;gi|50259923|gb|EAL22591.1|	38.039	52.55	255	133	4	353	583	644	897	1.25e-31	130
	XP_445704.1	gi|58265308|ref|XP_569810.1|;gi|134109049|ref|XP_776639.1|;gi|50259319|gb|EAL21992.1|;gi|57226042|gb|AAW42503.1|	27.574	47.24	544	349	17	90	606	1060	1585	4.83e-37	146
	XP_445704.1	gi|953099865|gb|AAW41361.2|	25.458	45.6	546	331	19	84	599	923	1422	1.75e-32	132
	XP_445704.1	gi|953100882|gb|AAW45454.2|	25.153	46.01	489	325	13	123	588	1121	1591	4.22e-32	131
ABCC	XP_445860.1	gi|58269344|ref|XP_571828.1|;gi|57228064|gb|AAW44521.1|	36.568	57.38	1422	777	25	331	1658	311	1701	0	860
	XP_445860.1	gi|953099852|gb|AAW41299.2|	34.587	53.93	1489	781	31	290	1650	218	1641	0	827
	XP_445860.1	gi|58259411|ref|XP_567118.1|	33.886	52.85	1508	781	33	290	1650	218	1656	0	796
	XP_445860.1	gi|953100790|gb|AAW43689.2|	32.383	51.46	1473	829	33	290	1655	263	1675	0	704
	XP_445860.1	gi|58264490|ref|XP_569401.1|	31.128	50.77	1436	816	30	291	1636	261	1613	0	677
	XP_445860.1	gi|134110071|ref|XP_776246.1|;gi|50258918|gb|EAL21599.1|;gi|953100166|gb|AAW42094.2|	31.128	50.77	1436	816	30	291	1636	304	1656	0	677
	XP_445860.1	gi|58265308|ref|XP_569810.1|;gi|134109049|ref|XP_776639.1|;gi|50259319|gb|EAL21992.1|;gi|57226042|gb|AAW42503.1|	29.883	49.34	1449	808	28	284	1639	249	1582	0	634
	XP_445860.1	gi|953099865|gb|AAW41361.2|	29.819	48.57	1328	747	29	364	1637	229	1425	2.11e-168	548
	XP_445860.1	gi|953099865|gb|AAW41361.2|	24.265	43.01	272	167	10	1379	1643	567	806	8.04e-09	59.3
	XP_445860.1	gi|953100882|gb|AAW45454.2|	30.421	49.38	1282	739	34	424	1648	433	1618	6.73e-168	550
	XP_445860.1	gi|58269346|ref|XP_571829.1|;gi|57228065|gb|AAW44522.1|	35.699	53.71	944	493	19	729	1654	665	1512	7.04e-168	548
	XP_445860.1	gi|58269346|ref|XP_571829.1|;gi|57228065|gb|AAW44522.1|	23.353	42.12	501	306	17	491	949	1029	1493	5.04e-14	76.6
	XP_445319.1	gi|58269344|ref|XP_571828.1|;gi|57228064|gb|AAW44521.1|	35.887	57.42	1449	818	27	292	1647	274	1704	0	834
	XP_445319.1	gi|953099852|gb|AAW41299.2|	34.649	54.72	1495	816	33	252	1636	198	1641	0	823
	XP_445319.1	gi|58259411|ref|XP_567118.1|	33.927	53.73	1515	815	36	252	1636	198	1656	0	790
	XP_445319.1	gi|953100790|gb|AAW43689.2|	31.403	52.25	1468	831	32	273	1628	257	1660	0	721
	XP_445319.1	gi|134110071|ref|XP_776246.1|;gi|50258918|gb|EAL21599.1|;gi|953100166|gb|AAW42094.2|	30.716	50.14	1452	829	29	268	1622	285	1656	0	671
	XP_445319.1	gi|58264490|ref|XP_569401.1|	30.716	50.14	1452	829	29	268	1622	242	1613	0	671
	XP_445319.1	gi|953100882|gb|AAW45454.2|	29.796	51.02	1272	761	26	394	1626	430	1608	0	588
	XP_445319.1	gi|58269346|ref|XP_571829.1|;gi|57228065|gb|AAW44522.1|	36.515	56.38	901	501	12	722	1621	665	1495	1.16e-171	558
	XP_445319.1	gi|58269346|ref|XP_571829.1|;gi|57228065|gb|AAW44522.1|	28.458	47.43	253	150	9	706	942	1256	1493	9.04e-11	65.9
	XP_445319.1	gi|58271210|ref|XP_572761.1|	29.259	50.24	1268	745	29	394	1626	443	1593	3.37e-171	558
	XP_445319.1	gi|953099865|gb|AAW41361.2|	30.711	50.59	1182	682	24	488	1622	333	1424	1.21e-161	529
	XP_445319.1	gi|953099865|gb|AAW41361.2|	23.108	45.82	251	159	9	1386	1629	583	806	2.35e-09	61.2
	XP_445834.1	gi|58265308|ref|XP_569810.1|;gi|134109049|ref|XP_776639.1|;gi|50259319|gb|EAL21992.1|;gi|57226042|gb|AAW42503.1|	37.261	58.17	1358	766	21	208	1529	275	1582	0	883
	XP_445834.1	gi|953100790|gb|AAW43689.2|	32.548	52.99	1189	698	27	396	1529	518	1657	0	587
	XP_445834.1	gi|58269346|ref|XP_571829.1|;gi|57228065|gb|AAW44522.1|	31.013	50.63	1264	722	23	335	1525	309	1495	0	586
	XP_445834.1	gi|953099865|gb|AAW41361.2|	31.245	49.65	1293	781	24	262	1526	212	1424	1.98e-173	559
	XP_445834.1	gi|953099865|gb|AAW41361.2|	21.162	46.89	241	159	8	639	860	1204	1432	5.56e-08	56.6
	XP_445834.1	gi|58259535|ref|XP_567180.1|	31.005	49.04	1303	784	26	262	1526	203	1428	3.18e-167	543
	XP_445834.1	gi|58264490|ref|XP_569401.1|	31.213	50.81	1179	695	24	367	1525	530	1612	7.14e-159	522
	XP_445834.1	gi|58267680|ref|XP_570996.1|	30.776	50	1212	670	32	396	1529	518	1638	8.92e-159	523
	XP_445834.1	gi|134110071|ref|XP_776246.1|;gi|50258918|gb|EAL21599.1|;gi|953100166|gb|AAW42094.2|	31.213	50.81	1179	695	24	367	1525	573	1655	1.07e-158	523
	XP_445834.1	gi|58269344|ref|XP_571828.1|;gi|57228064|gb|AAW44521.1|	30.366	49.28	1258	723	29	374	1529	476	1682	1.62e-154	512
	XP_445834.1	gi|953100882|gb|AAW45454.2|	28.024	47.27	1356	793	32	246	1529	363	1607	9.04e-149	494
	XP_449053.1	gi|58265308|ref|XP_569810.1|;gi|134109049|ref|XP_776639.1|;gi|50259319|gb|EAL21992.1|;gi|57226042|gb|AAW42503.1|	41.566	60.09	1571	813	20	51	1535	34	1585	0	1191
	XP_449053.1	gi|953099865|gb|AAW41361.2|	33.829	52.47	1277	748	28	298	1535	212	1430	0	628
	XP_449053.1	gi|58259535|ref|XP_567180.1|	33.697	52.26	1282	740	31	298	1527	203	1426	0	612
	XP_449053.1	gi|953100790|gb|AAW43689.2|	33.592	53.66	1161	670	24	448	1532	522	1657	0	602
	XP_449053.1	gi|58269346|ref|XP_571829.1|;gi|57228065|gb|AAW44522.1|	39.302	58	888	481	16	658	1533	659	1500	0	595
	XP_449053.1	gi|58269346|ref|XP_571829.1|;gi|57228065|gb|AAW44522.1|	25.696	46.9	467	290	7	235	659	126	577	1.75e-38	156
	XP_449053.1	gi|953099852|gb|AAW41299.2|	29.063	46.8	1483	796	33	235	1532	219	1630	0	587
	XP_449053.1	gi|58259411|ref|XP_567118.1|	28.562	46.14	1502	794	35	235	1532	219	1645	3.15e-175	568
	XP_449053.1	gi|58267680|ref|XP_570996.1|	32.506	51.58	1169	653	30	448	1532	522	1638	1.58e-166	544
	XP_449053.1	gi|58269344|ref|XP_571828.1|;gi|57228064|gb|AAW44521.1|	31.575	50.24	1232	713	25	414	1532	468	1682	1.71e-161	531
	XP_449053.1	gi|953100882|gb|AAW45454.2|	29.281	47.95	1168	713	18	414	1532	504	1607	2.62e-142	476
	XP_449053.1	gi|953100882|gb|AAW45454.2|	19.931	45.02	291	204	7	609	878	1328	1610	5.9e-09	59.7
	XP_446375.1	gi|58269346|ref|XP_571829.1|;gi|57228065|gb|AAW44522.1|	32.636	54.25	1434	844	20	113	1473	120	1504	0	772
	XP_446375.1	gi|953099865|gb|AAW41361.2|	30.926	50.11	1329	803	31	180	1474	186	1433	0	600
	XP_446375.1	gi|58259535|ref|XP_567180.1|	30.585	49.78	1334	798	34	180	1466	177	1429	0	579
	XP_446375.1	gi|58265308|ref|XP_569810.1|;gi|134109049|ref|XP_776639.1|;gi|50259319|gb|EAL21992.1|;gi|57226042|gb|AAW42503.1|	29.181	48.01	1429	824	37	119	1469	265	1583	1.04e-172	558
	XP_446375.1	gi|953099852|gb|AAW41299.2|	29.225	49.69	1290	715	36	316	1468	402	1630	7.3e-167	544
	XP_446375.1	gi|58259411|ref|XP_567118.1|	28.724	48.82	1309	711	38	316	1468	403	1645	4.06e-160	525
	XP_446375.1	gi|58264490|ref|XP_569401.1|	30.809	49.17	1149	667	22	344	1464	564	1612	1.21e-150	498
	XP_446375.1	gi|134110071|ref|XP_776246.1|;gi|50258918|gb|EAL21599.1|;gi|953100166|gb|AAW42094.2|	30.809	49.17	1149	667	22	344	1464	607	1655	4.21e-150	498
	XP_446375.1	gi|953100790|gb|AAW43689.2|	30.198	49.53	1159	653	30	395	1470	574	1659	7.54e-148	491
	XP_446375.1	gi|953100882|gb|AAW45454.2|	29.557	46.68	1174	666	29	351	1468	539	1607	3.13e-131	444
ABCD	XP_445428.1	gi|58264936|ref|XP_569624.1|;gi|57225856|gb|AAW42317.1|	35.207	54.44	676	362	16	132	782	88	712	1.34e-120	380
	XP_445428.1	gi|953099800|gb|AAW41159.2|	28.748	47.04	727	370	18	162	789	168	845	1.04e-85	290
	XP_445428.1	gi|58259131|ref|XP_566978.1|	28.205	46.15	741	370	19	162	789	168	859	2.99e-82	281
	XP_445428.1	gi|58271010|ref|XP_572661.1|;gi|338817611|sp|P0CL92.1|ATM1_CRYNJ;gi|57228920|gb|AAW45354.1|	26.667	48.33	120	72	3	437	543	396	512	8.06e-05	45.1
	XP_445428.1	gi|58271010|ref|XP_572661.1|;gi|338817611|sp|P0CL92.1|ATM1_CRYNJ;gi|57228920|gb|AAW45354.1|	31.667	51.67	60	37	1	670	725	603	662	0.21	33.9
	XP_445428.1	gi|58268052|ref|XP_571182.1|;gi|134112455|ref|XP_775203.1|;gi|50257855|gb|EAL20556.1|	53.333	73.33	30	14	0	516	545	29	58	0.002	39.7
	XP_445428.1	gi|953100861|gb|AAW43875.2|	42.105	65.79	38	22	0	508	545	21	58	0.002	39.7
	XP_445428.1	gi|58259785|ref|XP_567305.1|;gi|134116702|ref|XP_773023.1|;gi|50255643|gb|EAL18376.1|;gi|57229355|gb|AAW45788.1|	22.078	38.96	231	122	8	496	724	514	688	0.006	38.9
	XP_445428.1	gi|58265830|ref|XP_570071.1|;gi|134110258|ref|XP_776185.1|;gi|50258855|gb|EAL21538.1|	60.87	73.91	23	8	1	517	538	98	120	0.5	32.7
	XP_445428.1	gi|953100675|gb|AAW42764.2|	60.87	73.91	23	8	1	517	538	98	120	0.5	32.7
	XP_445428.1	gi|58266210|ref|XP_570261.1|;gi|134111046|ref|XP_775665.1|;gi|13442976|gb|AAK26245.1|;gi|50258329|gb|EAL21018.1|;gi|57226494|gb|AAW42954.1|	30.645	59.68	62	41	2	486	545	675	736	0.92	32
	XP_449450.1	gi|953099800|gb|AAW41159.2|	34.969	52.08	795	388	17	135	853	101	842	1.13e-144	447
	XP_449450.1	gi|58259131|ref|XP_566978.1|	34.363	51.17	809	388	18	135	853	101	856	5.23e-141	438
	XP_449450.1	gi|58264936|ref|XP_569624.1|;gi|57225856|gb|AAW42317.1|	31.441	52.98	687	388	16	183	847	95	720	1.8e-113	361
	XP_449450.1	gi|58259785|ref|XP_567305.1|;gi|134116702|ref|XP_773023.1|;gi|50255643|gb|EAL18376.1|;gi|57229355|gb|AAW45788.1|	29.651	45.35	172	99	7	625	794	542	693	7.53e-08	54.7
	XP_449450.1	gi|58270554|ref|XP_572433.1|;gi|134118028|ref|XP_772395.1|;gi|50255008|gb|EAL17748.1|;gi|57228691|gb|AAW45126.1|	29.24	46.2	171	115	4	604	770	617	785	5.68e-07	52
	XP_449450.1	gi|58259417|ref|XP_567121.1|;gi|134107503|ref|XP_777636.1|;gi|50260330|gb|EAL22989.1|;gi|57223258|gb|AAW41302.1|	24.286	48.1	210	136	8	616	805	513	719	1.63e-06	50.4
	XP_449450.1	gi|58259417|ref|XP_567121.1|;gi|134107503|ref|XP_777636.1|;gi|50260330|gb|EAL22989.1|;gi|57223258|gb|AAW41302.1|	24.742	45.88	194	114	9	624	798	1190	1370	6.32e-06	48.5
	XP_449450.1	gi|58265308|ref|XP_569810.1|;gi|134109049|ref|XP_776639.1|;gi|50259319|gb|EAL21992.1|;gi|57226042|gb|AAW42503.1|	25.316	43.88	237	149	8	579	806	1339	1556	1.93e-06	50.4
	XP_449450.1	gi|58269346|ref|XP_571829.1|;gi|57228065|gb|AAW44522.1|	27.568	47.57	185	111	10	593	774	649	813	4.52e-05	45.8
	XP_449450.1	gi|58262876|ref|XP_568848.1|;gi|134108416|ref|XP_777159.1|;gi|50259844|gb|EAL22512.1|;gi|57223498|gb|AAW41541.1|	29.87	57.14	77	41	2	732	795	588	664	0.000443	42.4
	XP_449450.1	gi|58271010|ref|XP_572661.1|;gi|338817611|sp|P0CL92.1|ATM1_CRYNJ;gi|57228920|gb|AAW45354.1|	24.719	42.13	178	94	7	616	773	484	641	0.000448	42.4
ABCE	XP_446712.1	gi|58259273|ref|XP_567049.1|;gi|134107419|ref|XP_777594.1|;gi|50260288|gb|EAL22947.1|;gi|57223186|gb|AAW41230.1|	67.822	83.17	606	191	2	1	605	1	603	0	884
	XP_446712.1	gi|58266210|ref|XP_570261.1|;gi|134111046|ref|XP_775665.1|;gi|13442976|gb|AAK26245.1|;gi|50258329|gb|EAL21018.1|;gi|57226494|gb|AAW42954.1|	25.455	41.21	330	172	15	103	411	472	748	7.34e-10	60.8
	XP_446712.1	gi|58266210|ref|XP_570261.1|;gi|134111046|ref|XP_775665.1|;gi|13442976|gb|AAK26245.1|;gi|50258329|gb|EAL21018.1|;gi|57226494|gb|AAW42954.1|	23.469	40.82	98	61	2	427	518	876	965	7	28.5
	XP_446712.1	gi|58259785|ref|XP_567305.1|;gi|134116702|ref|XP_773023.1|;gi|50255643|gb|EAL18376.1|;gi|57229355|gb|AAW45788.1|	25.587	39.43	383	188	17	222	539	352	702	8.16e-10	60.5
	XP_446712.1	gi|58259785|ref|XP_567305.1|;gi|134116702|ref|XP_773023.1|;gi|50255643|gb|EAL18376.1|;gi|57229355|gb|AAW45788.1|	24.742	42.78	194	105	7	106	292	544	703	3.11e-05	45.4
	XP_446712.1	gi|58259785|ref|XP_567305.1|;gi|134116702|ref|XP_773023.1|;gi|50255643|gb|EAL18376.1|;gi|57229355|gb|AAW45788.1|	55.556	74.07	27	12	0	103	129	209	235	0.27	32.7
	XP_446712.1	gi|58270790|ref|XP_572551.1|	24.333	43	300	186	14	80	363	686	960	1.45e-06	50.1
	XP_446712.1	gi|953359104|gb|AAW45244.2|	23.913	43.12	276	172	12	103	363	843	1095	6.07e-06	48.1
	XP_446712.1	gi|58258219|ref|XP_566522.1|;gi|134106157|ref|XP_778089.1|;gi|50260792|gb|EAL23442.1|;gi|57222659|gb|AAW40703.1|	24.451	37.62	319	185	9	101	407	480	754	6.57e-06	47.8
	XP_446712.1	gi|58258219|ref|XP_566522.1|;gi|134106157|ref|XP_778089.1|;gi|50260792|gb|EAL23442.1|;gi|57222659|gb|AAW40703.1|	24.818	42.34	137	77	4	106	220	727	859	0.088	34.7
	XP_446712.1	gi|58258219|ref|XP_566522.1|;gi|134106157|ref|XP_778089.1|;gi|50260792|gb|EAL23442.1|;gi|57222659|gb|AAW40703.1|	26.042	44.79	96	65	2	449	542	897	988	1.2	30.8
	XP_446712.1	gi|58258219|ref|XP_566522.1|;gi|134106157|ref|XP_778089.1|;gi|50260792|gb|EAL23442.1|;gi|57222659|gb|AAW40703.1|	26.471	51.47	68	48	1	200	265	893	960	4.1	29.3
	XP_446712.1	gi|58265308|ref|XP_569810.1|;gi|134109049|ref|XP_776639.1|;gi|50259319|gb|EAL21992.1|;gi|57226042|gb|AAW42503.1|	23.361	43.85	244	147	8	356	562	664	904	3.04e-05	45.8
	XP_446712.1	gi|58265308|ref|XP_569810.1|;gi|134109049|ref|XP_776639.1|;gi|50259319|gb|EAL21992.1|;gi|57226042|gb|AAW42503.1|	37.5	62.5	32	20	0	222	253	800	831	1.6	30.4
	XP_446712.1	gi|953357708|gb|AAW44322.2|	29.57	43.01	186	98	8	95	267	445	610	4.77e-05	45.1
	XP_446712.1	gi|58268946|ref|XP_571629.1|	29.57	43.01	186	98	8	95	267	397	562	5.41e-05	45.1
	XP_446712.1	gi|58271010|ref|XP_572661.1|;gi|338817611|sp|P0CL92.1|ATM1_CRYNJ;gi|57228920|gb|AAW45354.1|	26.415	41.04	212	108	9	103	294	492	675	0.000152	43.5
ABCF	XP_445278.2	gi|58266438|ref|XP_570375.1|;gi|134111444|ref|XP_775638.1|;gi|50258300|gb|EAL20991.1|;gi|57226608|gb|AAW43068.1|	55.044	74.16	565	242	4	158	716	46	604	0	644
	XP_445278.2	gi|58259785|ref|XP_567305.1|;gi|134116702|ref|XP_773023.1|;gi|50255643|gb|EAL18376.1|;gi|57229355|gb|AAW45788.1|	37.112	59.41	547	314	6	189	712	181	720	1.35e-119	374
	XP_445278.2	gi|58259785|ref|XP_567305.1|;gi|134116702|ref|XP_773023.1|;gi|50255643|gb|EAL18376.1|;gi|57229355|gb|AAW45788.1|	25.446	41.96	224	140	4	204	427	528	724	9.81e-14	73.6
	XP_445278.2	gi|58259785|ref|XP_567305.1|;gi|134116702|ref|XP_773023.1|;gi|50255643|gb|EAL18376.1|;gi|57229355|gb|AAW45788.1|	23.282	38.55	262	145	4	507	717	190	446	4.31e-09	58.5
	XP_445278.2	gi|58258219|ref|XP_566522.1|;gi|134106157|ref|XP_778089.1|;gi|50260792|gb|EAL23442.1|;gi|57222659|gb|AAW40703.1|	29.369	48.3	412	197	13	198	597	463	792	2.97e-46	176
	XP_445278.2	gi|58258219|ref|XP_566522.1|;gi|134106157|ref|XP_778089.1|;gi|50260792|gb|EAL23442.1|;gi|57222659|gb|AAW40703.1|	37.838	51.35	111	60	2	606	715	896	998	5.99e-12	67.8
	XP_445278.2	gi|58258219|ref|XP_566522.1|;gi|134106157|ref|XP_778089.1|;gi|50260792|gb|EAL23442.1|;gi|57222659|gb|AAW40703.1|	25.359	44.5	209	144	4	509	714	463	662	1.18e-10	63.5
	XP_445278.2	gi|58258219|ref|XP_566522.1|;gi|134106157|ref|XP_778089.1|;gi|50260792|gb|EAL23442.1|;gi|57222659|gb|AAW40703.1|	37.5	62.5	64	40	0	337	400	917	980	3.53e-08	55.8
	XP_445278.2	gi|58266210|ref|XP_570261.1|;gi|134111046|ref|XP_775665.1|;gi|13442976|gb|AAK26245.1|;gi|50258329|gb|EAL21018.1|;gi|57226494|gb|AAW42954.1|	29.44	46.23	411	195	12	198	595	453	781	2.02e-40	158
	XP_445278.2	gi|58266210|ref|XP_570261.1|;gi|134111046|ref|XP_775665.1|;gi|13442976|gb|AAK26245.1|;gi|50258329|gb|EAL21018.1|;gi|57226494|gb|AAW42954.1|	27.551	45.41	196	136	4	520	714	461	651	1.01e-11	67
	XP_445278.2	gi|58266210|ref|XP_570261.1|;gi|134111046|ref|XP_775665.1|;gi|13442976|gb|AAK26245.1|;gi|50258329|gb|EAL21018.1|;gi|57226494|gb|AAW42954.1|	33.333	60.71	84	56	0	335	418	906	989	2.41e-10	62.8
	XP_445278.2	gi|58266210|ref|XP_570261.1|;gi|134111046|ref|XP_775665.1|;gi|13442976|gb|AAK26245.1|;gi|50258329|gb|EAL21018.1|;gi|57226494|gb|AAW42954.1|	32	58.67	75	51	0	623	697	905	979	3.52e-08	55.5
	XP_445278.2	gi|58270554|ref|XP_572433.1|;gi|134118028|ref|XP_772395.1|;gi|50255008|gb|EAL17748.1|;gi|57228691|gb|AAW45126.1|	24.9	42.97	249	132	8	502	717	612	838	1.24e-09	60.5
	XP_445278.2	gi|58271010|ref|XP_572661.1|;gi|338817611|sp|P0CL92.1|ATM1_CRYNJ;gi|57228920|gb|AAW45354.1|	24.454	43.23	229	122	8	503	697	466	677	2.7e-08	55.8
	XP_445278.2	gi|58259417|ref|XP_567121.1|;gi|134107503|ref|XP_777636.1|;gi|50260330|gb|EAL22989.1|;gi|57223258|gb|AAW41302.1|	24.299	41.12	214	112	4	506	684	1165	1363	9.81e-08	54.3
	XP_445278.2	gi|58259417|ref|XP_567121.1|;gi|134107503|ref|XP_777636.1|;gi|50260330|gb|EAL22989.1|;gi|57223258|gb|AAW41302.1|	24.268	40.17	239	132	7	485	684	477	705	2.73e-05	46.2
	XP_445278.2	gi|58260774|ref|XP_567797.1|;gi|134117287|ref|XP_772870.1|;gi|50255488|gb|EAL18223.1|;gi|57229878|gb|AAW46280.1|	27.957	44.62	186	101	7	498	657	1	179	6.59e-07	49.7
	XP_445278.2	gi|58259273|ref|XP_567049.1|;gi|134107419|ref|XP_777594.1|;gi|50260288|gb|EAL22947.1|;gi|57223186|gb|AAW41230.1|	26.842	41.05	190	106	5	535	695	107	292	1.18e-06	50.4
	XP_445278.2	gi|58259273|ref|XP_567049.1|;gi|134107419|ref|XP_777594.1|;gi|50260288|gb|EAL22947.1|;gi|57223186|gb|AAW41230.1|	25.137	43.72	183	127	5	519	696	362	539	0.003	39.3
	XP_445278.2	gi|58259273|ref|XP_567049.1|;gi|134107419|ref|XP_777594.1|;gi|50260288|gb|EAL22947.1|;gi|57223186|gb|AAW41230.1|	24.419	40.7	172	89	6	217	369	103	252	0.49	32.3
	XP_445278.2	gi|953357708|gb|AAW44322.2|	27.072	45.86	181	104	7	500	657	424	599	3.66e-05	45.8
	XP_445575.1	gi|58258219|ref|XP_566522.1|;gi|134106157|ref|XP_778089.1|;gi|50260792|gb|EAL23442.1|;gi|57222659|gb|AAW40703.1|	42.663	60.05	1104	561	19	137	1183	12	1100	0	841
	XP_445575.1	gi|58266210|ref|XP_570261.1|;gi|134111046|ref|XP_775665.1|;gi|13442976|gb|AAK26245.1|;gi|50258329|gb|EAL21018.1|;gi|57226494|gb|AAW42954.1|	38.15	57.32	1038	593	21	160	1169	35	1051	0	644
	XP_445575.1	gi|58259785|ref|XP_567305.1|;gi|134116702|ref|XP_773023.1|;gi|50255643|gb|EAL18376.1|;gi|57229355|gb|AAW45788.1|	31.28	45.73	422	176	11	563	883	184	592	1.53e-48	184
	XP_445575.1	gi|58259785|ref|XP_567305.1|;gi|134116702|ref|XP_773023.1|;gi|50255643|gb|EAL18376.1|;gi|57229355|gb|AAW45788.1|	39.535	62.79	86	51	1	1025	1110	633	717	1.02e-12	71.2
	XP_445575.1	gi|58259785|ref|XP_567305.1|;gi|134116702|ref|XP_773023.1|;gi|50255643|gb|EAL18376.1|;gi|57229355|gb|AAW45788.1|	27.962	48.82	211	143	7	571	774	521	729	3.96e-12	69.3
	XP_445575.1	gi|58259785|ref|XP_567305.1|;gi|134116702|ref|XP_773023.1|;gi|50255643|gb|EAL18376.1|;gi|57229355|gb|AAW45788.1|	32.836	64.18	67	45	0	1025	1091	351	417	9.65e-07	51.6
	XP_445575.1	gi|58266438|ref|XP_570375.1|;gi|134111444|ref|XP_775638.1|;gi|50258300|gb|EAL20991.1|;gi|57226608|gb|AAW43068.1|	30.607	47.66	428	208	15	561	901	70	495	1.94e-45	173
	XP_445575.1	gi|58266438|ref|XP_570375.1|;gi|134111444|ref|XP_775638.1|;gi|50258300|gb|EAL20991.1|;gi|57226608|gb|AAW43068.1|	36.364	63.64	88	56	0	1021	1108	506	593	9.01e-13	71.2
	XP_445575.1	gi|58266438|ref|XP_570375.1|;gi|134111444|ref|XP_775638.1|;gi|50258300|gb|EAL20991.1|;gi|57226608|gb|AAW43068.1|	26.582	42.62	237	153	8	541	757	351	586	2.86e-08	56.6
	XP_445575.1	gi|58266438|ref|XP_570375.1|;gi|134111444|ref|XP_775638.1|;gi|50258300|gb|EAL20991.1|;gi|57226608|gb|AAW43068.1|	32.353	64.71	68	46	0	1022	1089	215	282	4.92e-07	52.8
	XP_445575.1	gi|58265308|ref|XP_569810.1|;gi|134109049|ref|XP_776639.1|;gi|50259319|gb|EAL21992.1|;gi|57226042|gb|AAW42503.1|	25.62	45.45	242	125	10	570	773	1348	1572	1.16e-07	55.1
	XP_445575.1	gi|58259273|ref|XP_567049.1|;gi|134107419|ref|XP_777594.1|;gi|50260288|gb|EAL22947.1|;gi|57223186|gb|AAW41230.1|	23.052	39.61	308	197	9	590	862	103	405	1.3e-06	51.2
	XP_445575.1	gi|58259273|ref|XP_567049.1|;gi|134107419|ref|XP_777594.1|;gi|50260288|gb|EAL22947.1|;gi|57223186|gb|AAW41230.1|	31.818	57.58	66	40	2	676	737	460	524	0.009	38.5
	XP_445575.1	gi|58259273|ref|XP_567049.1|;gi|134107419|ref|XP_777594.1|;gi|50260288|gb|EAL22947.1|;gi|57223186|gb|AAW41230.1|	31.148	52.46	61	38	1	1025	1085	464	520	0.36	33.5
	XP_445575.1	gi|58259273|ref|XP_567049.1|;gi|134107419|ref|XP_777594.1|;gi|50260288|gb|EAL22947.1|;gi|57223186|gb|AAW41230.1|	30.645	51.61	62	40	1	1023	1081	217	278	1.2	32
	XP_445575.1	gi|58268052|ref|XP_571182.1|;gi|134112455|ref|XP_775203.1|;gi|50257855|gb|EAL20556.1|	25.871	44.78	201	121	6	562	744	8	198	5.5e-06	48.1
	XP_445575.1	gi|58268052|ref|XP_571182.1|;gi|134112455|ref|XP_775203.1|;gi|50257855|gb|EAL20556.1|	39.13	63.04	46	28	0	810	855	14	59	0.002	40
	XP_445575.1	gi|953100861|gb|AAW43875.2|	26.633	43.72	199	120	6	563	744	9	198	1.06e-05	47.4
	XP_445575.1	gi|953100861|gb|AAW43875.2|	39.13	63.04	46	28	0	810	855	14	59	0.001	40.8
	XP_445575.1	gi|953100724|gb|AAW43405.2|	28.638	42.72	213	101	9	574	736	1348	1559	0.000104	45.4
	XP_445575.1	gi|58267112|ref|XP_570712.1|	28.638	42.72	213	101	9	574	736	1279	1490	0.000106	45.4
	XP_448674.1	gi|58259785|ref|XP_567305.1|;gi|134116702|ref|XP_773023.1|;gi|50255643|gb|EAL18376.1|;gi|57229355|gb|AAW45788.1|	48.79	69.62	744	354	10	1	739	1	722	0	692
	XP_448674.1	gi|58266438|ref|XP_570375.1|;gi|134111444|ref|XP_775638.1|;gi|50258300|gb|EAL20991.1|;gi|57226608|gb|AAW43068.1|	36.462	58.3	554	316	9	195	736	70	599	1.55e-116	363
	XP_448674.1	gi|58258219|ref|XP_566522.1|;gi|134106157|ref|XP_778089.1|;gi|50260792|gb|EAL23442.1|;gi|57222659|gb|AAW40703.1|	29.128	44.5	436	199	12	204	629	462	797	1.14e-40	159
	XP_448674.1	gi|58258219|ref|XP_566522.1|;gi|134106157|ref|XP_778089.1|;gi|50260792|gb|EAL23442.1|;gi|57222659|gb|AAW40703.1|	24.384	40.39	406	235	15	347	742	322	665	5.33e-14	74.7
	XP_448674.1	gi|58258219|ref|XP_566522.1|;gi|134106157|ref|XP_778089.1|;gi|50260792|gb|EAL23442.1|;gi|57222659|gb|AAW40703.1|	25.694	44.1	288	148	11	207	436	706	985	1.68e-13	73.2
	XP_448674.1	gi|58258219|ref|XP_566522.1|;gi|134106157|ref|XP_778089.1|;gi|50260792|gb|EAL23442.1|;gi|57222659|gb|AAW40703.1|	36.082	52.58	97	61	1	631	726	896	992	4.63e-13	71.6
	XP_448674.1	gi|58266210|ref|XP_570261.1|;gi|134111046|ref|XP_775665.1|;gi|13442976|gb|AAK26245.1|;gi|50258329|gb|EAL21018.1|;gi|57226494|gb|AAW42954.1|	29.138	47.79	429	195	15	200	618	448	777	1.02e-38	153
	XP_448674.1	gi|58266210|ref|XP_570261.1|;gi|134111046|ref|XP_775665.1|;gi|13442976|gb|AAK26245.1|;gi|50258329|gb|EAL21018.1|;gi|57226494|gb|AAW42954.1|	28.194	47.58	227	155	6	518	742	434	654	1.01e-18	89.7
	XP_448674.1	gi|58266210|ref|XP_570261.1|;gi|134111046|ref|XP_775665.1|;gi|13442976|gb|AAK26245.1|;gi|50258329|gb|EAL21018.1|;gi|57226494|gb|AAW42954.1|	38.542	59.38	96	58	1	629	723	885	980	2.8e-17	85.1
	XP_448674.1	gi|58266210|ref|XP_570261.1|;gi|134111046|ref|XP_775665.1|;gi|13442976|gb|AAK26245.1|;gi|50258329|gb|EAL21018.1|;gi|57226494|gb|AAW42954.1|	27.966	43.22	354	174	16	207	480	696	1048	6.25e-11	64.7
	XP_448674.1	gi|58259417|ref|XP_567121.1|;gi|134107503|ref|XP_777636.1|;gi|50260330|gb|EAL22989.1|;gi|57223258|gb|AAW41302.1|	25.523	43.1	239	117	8	532	724	1162	1385	2.17e-10	63.2
	XP_448674.1	gi|58259417|ref|XP_567121.1|;gi|134107503|ref|XP_777636.1|;gi|50260330|gb|EAL22989.1|;gi|57223258|gb|AAW41302.1|	26.695	41.95	236	119	7	532	725	499	722	2.43e-09	59.7
	XP_448674.1	gi|58270554|ref|XP_572433.1|;gi|134118028|ref|XP_772395.1|;gi|50255008|gb|EAL17748.1|;gi|57228691|gb|AAW45126.1|	27.311	46.64	238	136	9	522	730	601	830	3.58e-10	62.4
	XP_448674.1	gi|58270554|ref|XP_572433.1|;gi|134118028|ref|XP_772395.1|;gi|50255008|gb|EAL17748.1|;gi|57228691|gb|AAW45126.1|	46.154	53.85	39	20	1	210	247	623	661	0.41	32.7
	XP_448674.1	gi|58271010|ref|XP_572661.1|;gi|338817611|sp|P0CL92.1|ATM1_CRYNJ;gi|57228920|gb|AAW45354.1|	22.034	44.49	236	125	7	532	724	466	685	5.58e-10	61.2
	XP_448674.1	gi|953359104|gb|AAW45244.2|	28.488	49.42	172	88	8	544	684	829	996	3.63e-08	55.8
	XP_448674.1	gi|953359104|gb|AAW45244.2|	25.698	41.9	179	93	6	540	682	159	333	0.000106	44.3
	XP_448674.1	gi|58261212|ref|XP_568016.1|;gi|57230098|gb|AAW46499.1|	26.523	43.01	279	166	9	485	739	407	670	1.39e-07	53.5
	XP_448674.1	gi|58261212|ref|XP_568016.1|;gi|57230098|gb|AAW46499.1|	52.941	73.53	34	16	0	366	399	581	614	0.000545	42
	XP_448674.1	gi|58264936|ref|XP_569624.1|;gi|57225856|gb|AAW42317.1|	25.5	44.5	200	124	7	531	709	464	659	3.93e-07	52
	XP_445123.1	gi|58266210|ref|XP_570261.1|;gi|134111046|ref|XP_775665.1|;gi|13442976|gb|AAK26245.1|;gi|50258329|gb|EAL21018.1|;gi|57226494|gb|AAW42954.1|	47.333	63.33	1050	513	17	18	1043	21	1054	0	892
	XP_445123.1	gi|58258219|ref|XP_566522.1|;gi|134106157|ref|XP_778089.1|;gi|50260792|gb|EAL23442.1|;gi|57222659|gb|AAW40703.1|	41.323	56.83	922	503	11	79	975	87	995	0	684
	XP_445123.1	gi|58266438|ref|XP_570375.1|;gi|134111444|ref|XP_775638.1|;gi|50258300|gb|EAL20991.1|;gi|57226608|gb|AAW43068.1|	29.93	46.4	431	203	13	427	763	70	495	5.02e-46	174
	XP_445123.1	gi|58266438|ref|XP_570375.1|;gi|134111444|ref|XP_775638.1|;gi|50258300|gb|EAL20991.1|;gi|57226608|gb|AAW43068.1|	45	67.5	80	44	0	892	971	506	585	9.22e-16	80.5
	XP_445123.1	gi|58266438|ref|XP_570375.1|;gi|134111444|ref|XP_775638.1|;gi|50258300|gb|EAL20991.1|;gi|57226608|gb|AAW43068.1|	30.625	46.25	160	102	4	458	608	416	575	1.37e-10	63.9
	XP_445123.1	gi|58266438|ref|XP_570375.1|;gi|134111444|ref|XP_775638.1|;gi|50258300|gb|EAL20991.1|;gi|57226608|gb|AAW43068.1|	31.081	63.51	74	50	1	882	955	205	277	2.67e-06	50.1
	XP_445123.1	gi|58259785|ref|XP_567305.1|;gi|134116702|ref|XP_773023.1|;gi|50255643|gb|EAL18376.1|;gi|57229355|gb|AAW45788.1|	34.354	48.64	294	137	7	513	760	322	605	2.48e-40	158
	XP_445123.1	gi|58259785|ref|XP_567305.1|;gi|134116702|ref|XP_773023.1|;gi|50255643|gb|EAL18376.1|;gi|57229355|gb|AAW45788.1|	39.286	58.93	112	67	1	861	972	599	709	1.19e-19	93.2
	XP_445123.1	gi|58259785|ref|XP_567305.1|;gi|134116702|ref|XP_773023.1|;gi|50255643|gb|EAL18376.1|;gi|57229355|gb|AAW45788.1|	29.016	48.19	193	132	4	443	630	528	720	9.91e-16	80.5
	XP_445123.1	gi|58259785|ref|XP_567305.1|;gi|134116702|ref|XP_773023.1|;gi|50255643|gb|EAL18376.1|;gi|57229355|gb|AAW45788.1|	35.417	56.25	96	57	2	429	524	182	272	1.39e-09	60.8
	XP_445123.1	gi|58259785|ref|XP_567305.1|;gi|134116702|ref|XP_773023.1|;gi|50255643|gb|EAL18376.1|;gi|57229355|gb|AAW45788.1|	32.203	64.41	59	40	0	897	955	352	410	1.69e-05	47.4
	XP_445123.1	gi|58259785|ref|XP_567305.1|;gi|134116702|ref|XP_773023.1|;gi|50255643|gb|EAL18376.1|;gi|57229355|gb|AAW45788.1|	24.46	39.57	139	88	6	621	759	146	267	8.8	28.9
	XP_445123.1	gi|58259273|ref|XP_567049.1|;gi|134107419|ref|XP_777594.1|;gi|50260288|gb|EAL22947.1|;gi|57223186|gb|AAW41230.1|	23.101	40.19	316	175	12	456	720	103	401	5.22e-07	52.4
	XP_445123.1	gi|58259273|ref|XP_567049.1|;gi|134107419|ref|XP_777594.1|;gi|50260288|gb|EAL22947.1|;gi|57223186|gb|AAW41230.1|	26.744	53.49	86	59	1	534	615	455	540	0.004	39.7
	XP_445123.1	gi|58259273|ref|XP_567049.1|;gi|134107419|ref|XP_777594.1|;gi|50260288|gb|EAL22947.1|;gi|57223186|gb|AAW41230.1|	25.275	40.66	182	110	7	813	978	376	547	0.11	35
	XP_445123.1	gi|58259273|ref|XP_567049.1|;gi|134107419|ref|XP_777594.1|;gi|50260288|gb|EAL22947.1|;gi|57223186|gb|AAW41230.1|	40.741	70.37	27	16	0	697	723	106	132	2.3	30.8
	XP_445123.1	gi|58259273|ref|XP_567049.1|;gi|134107419|ref|XP_777594.1|;gi|50260288|gb|EAL22947.1|;gi|57223186|gb|AAW41230.1|	26.761	50.7	71	49	2	884	951	207	277	2.4	30.4
	XP_445123.1	gi|58259417|ref|XP_567121.1|;gi|134107503|ref|XP_777636.1|;gi|50260330|gb|EAL22989.1|;gi|57223258|gb|AAW41302.1|	25.2	39.6	250	112	9	441	641	1176	1399	1.99e-06	50.8
	XP_445123.1	gi|58259417|ref|XP_567121.1|;gi|134107503|ref|XP_777636.1|;gi|50260330|gb|EAL22989.1|;gi|57223258|gb|AAW41302.1|	40.351	66.67	57	32	1	544	598	647	703	0.000371	43.1
	XP_445123.1	gi|58259417|ref|XP_567121.1|;gi|134107503|ref|XP_777636.1|;gi|50260330|gb|EAL22989.1|;gi|57223258|gb|AAW41302.1|	29.032	56.45	62	39	2	667	725	1162	1221	0.093	35.4
	XP_445123.1	gi|953359104|gb|AAW45244.2|	27.545	43.71	167	85	4	443	575	830	994	2.01e-06	50.8
	XP_445123.1	gi|953359104|gb|AAW45244.2|	23.757	38.67	181	79	6	443	575	164	333	0.001	41.6
	XP_445123.1	gi|953359104|gb|AAW45244.2|	30.435	48.91	92	59	3	639	725	120	211	0.017	37.7
	XP_445123.1	gi|953359104|gb|AAW45244.2|	43.137	66.67	51	26	2	881	928	944	994	0.035	37
	XP_445123.1	gi|953359104|gb|AAW45244.2|	27.559	42.52	127	69	5	661	772	802	920	0.21	34.3
	XP_445123.1	gi|953359104|gb|AAW45244.2|	41.176	67.65	34	20	0	895	928	300	333	0.36	33.5
	XP_445123.1	gi|953100882|gb|AAW45454.2|	25	41.84	196	113	6	445	609	1379	1571	4.33e-05	46.2
	XP_445123.1	gi|58271210|ref|XP_572761.1|	25	41.84	196	113	6	445	609	1364	1556	4.55e-05	46.2
	XP_445123.1	gi|58262876|ref|XP_568848.1|;gi|134108416|ref|XP_777159.1|;gi|50259844|gb|EAL22512.1|;gi|57223498|gb|AAW41541.1|	40.323	67.74	62	31	2	542	598	589	649	0.000154	44.3
ABCG	XP_447598.1	gi|953359104|gb|AAW45244.2|	32.342	53.17	1311	750	41	37	1280	166	1406	0	595
	XP_447598.1	gi|953359104|gb|AAW45244.2|	30.326	52.21	521	315	20	2	500	792	1286	1.03e-49	192
	XP_447598.1	gi|58270790|ref|XP_572551.1|	33.16	56.25	576	366	14	712	1280	708	1271	1.65e-87	309
	XP_447598.1	gi|58270790|ref|XP_572551.1|	34.398	51.6	407	184	11	37	398	166	534	2.25e-53	203
	XP_447598.1	gi|58270790|ref|XP_572551.1|	31.098	51.83	492	301	19	23	500	684	1151	4.4e-47	183
	XP_447598.1	gi|58270790|ref|XP_572551.1|	31.65	49.83	297	169	6	682	969	147	418	3.38e-31	132
	XP_447598.1	gi|58261518|ref|XP_568169.1|;gi|134115417|ref|XP_773422.1|;gi|50256048|gb|EAL18775.1|;gi|57230251|gb|AAW46652.1|	25.021	41.82	1179	737	40	32	1124	147	1264	1.83e-64	239
	XP_447598.1	gi|58261518|ref|XP_568169.1|;gi|134115417|ref|XP_773422.1|;gi|50256048|gb|EAL18775.1|;gi|57230251|gb|AAW46652.1|	27.869	44.63	549	343	17	47	574	868	1384	5.76e-35	144
	XP_447598.1	gi|58262412|ref|XP_568616.1|;gi|57230790|gb|AAW47099.1|	24.333	44.25	974	605	29	48	946	129	1045	1.4e-63	236
	XP_447598.1	gi|58262412|ref|XP_568616.1|;gi|57230790|gb|AAW47099.1|	26.26	47.75	377	244	9	27	388	792	1149	8.52e-32	134
	XP_447598.1	gi|58262412|ref|XP_568616.1|;gi|57230790|gb|AAW47099.1|	22.71	42.37	524	340	17	678	1159	90	590	2.37e-23	106
	XP_447598.1	gi|58262388|ref|XP_568604.1|;gi|57230778|gb|AAW47087.1|	23.897	44.21	975	630	29	37	946	118	1045	1.48e-63	236
	XP_447598.1	gi|58262388|ref|XP_568604.1|;gi|57230778|gb|AAW47087.1|	28.496	48.02	379	236	11	27	390	792	1150	2.32e-33	139
	XP_447598.1	gi|58262388|ref|XP_568604.1|;gi|57230778|gb|AAW47087.1|	22.593	41.26	509	330	18	674	1140	88	574	5.84e-21	98.6
	XP_447598.1	gi|58263170|ref|XP_568995.1|;gi|134107634|ref|XP_777428.1|;gi|50260120|gb|EAL22781.1|;gi|57223645|gb|AAW41688.1|	23.417	41.92	1200	759	42	23	1121	161	1301	1.42e-61	230
	XP_447598.1	gi|58263170|ref|XP_568995.1|;gi|134107634|ref|XP_777428.1|;gi|50260120|gb|EAL22781.1|;gi|57223645|gb|AAW41688.1|	26.96	44.93	523	320	17	48	536	888	1382	1.02e-31	134
	XP_447598.1	gi|58266378|ref|XP_570345.1|	23.969	43.14	1043	647	36	16	963	138	1129	4.21e-60	226
	XP_447598.1	gi|58266378|ref|XP_570345.1|	26.203	46.52	561	330	22	48	563	874	1395	9.69e-32	134
	XP_447598.1	gi|58266378|ref|XP_570345.1|	27.66	47.52	282	187	8	700	970	158	433	2.33e-23	106
	XP_447598.1	gi|953100436|gb|AAW43038.2|	23.942	43.37	1040	651	36	16	963	138	1129	7.34e-60	224
	XP_447598.1	gi|953100436|gb|AAW43038.2|	26.203	46.52	561	330	22	48	563	874	1395	1.39e-31	133
	XP_447598.1	gi|953100436|gb|AAW43038.2|	27.66	47.52	282	187	8	700	970	158	433	1.92e-23	106
	XP_447598.1	gi|58268946|ref|XP_571629.1|	37.415	59.86	294	157	8	9	297	368	639	1.51e-45	177
	XP_447598.1	gi|58268946|ref|XP_571629.1|	37.984	60.08	258	150	6	698	953	391	640	5.77e-43	169
	XP_447598.1	gi|953357708|gb|AAW44322.2|	37.415	59.86	294	157	8	9	297	416	687	1.52e-45	178
	XP_447598.1	gi|953357708|gb|AAW44322.2|	37.984	60.08	258	150	6	698	953	439	688	5.24e-43	170
	XP_449421.1	gi|953100436|gb|AAW43038.2|	47.96	65.69	1495	728	13	17	1495	34	1494	0	1427
	XP_449421.1	gi|58263170|ref|XP_568995.1|;gi|134107634|ref|XP_777428.1|;gi|50260120|gb|EAL22781.1|;gi|57223645|gb|AAW41688.1|	47.035	65.22	1501	738	16	22	1495	38	1508	0	1421
	XP_449421.1	gi|58266378|ref|XP_570345.1|	47.884	65.61	1489	726	13	17	1489	34	1488	0	1416
	XP_449421.1	gi|58259227|ref|XP_567026.1|;gi|134107367|ref|XP_777568.1|;gi|50260262|gb|EAL22921.1|;gi|57223163|gb|AAW41207.1|	36.073	54.14	1533	869	32	4	1488	74	1543	0	856
	XP_449421.1	gi|58261518|ref|XP_568169.1|;gi|134115417|ref|XP_773422.1|;gi|50256048|gb|EAL18775.1|;gi|57230251|gb|AAW46652.1|	35.32	55.26	1359	808	27	164	1498	152	1463	0	828
	XP_449421.1	gi|58262412|ref|XP_568616.1|;gi|57230790|gb|AAW47099.1|	33.071	54.21	1400	865	24	111	1489	66	1414	0	786
	XP_449421.1	gi|58262388|ref|XP_568604.1|;gi|57230778|gb|AAW47087.1|	34.065	53.26	1412	834	29	111	1489	66	1413	0	784
	XP_449421.1	gi|953359104|gb|AAW45244.2|	24.265	43.16	1191	773	39	158	1304	160	1265	2.16e-64	240
	XP_449421.1	gi|953359104|gb|AAW45244.2|	24.138	40.17	580	377	20	158	719	826	1360	5.51e-21	99
	XP_449421.1	gi|58268946|ref|XP_571629.1|	37.226	59.12	274	158	8	855	1124	377	640	7.92e-42	166
	XP_449421.1	gi|58268946|ref|XP_571629.1|	32.53	49.4	249	160	3	163	411	393	633	3.9e-28	122
	XP_449421.1	gi|58268946|ref|XP_571629.1|	23.913	44.35	230	157	8	1155	1378	824	1041	1.84e-06	51.2
	XP_449421.1	gi|953357708|gb|AAW44322.2|	37.226	59.12	274	158	8	855	1124	425	688	1.1e-41	166
	XP_449421.1	gi|953357708|gb|AAW44322.2|	32.53	49.4	249	160	3	163	411	441	681	4.05e-28	122
	XP_449421.1	gi|953357708|gb|AAW44322.2|	23.913	44.35	230	157	8	1155	1378	872	1089	2.37e-06	50.8
	XP_447461.1	gi|58263170|ref|XP_568995.1|;gi|134107634|ref|XP_777428.1|;gi|50260120|gb|EAL22781.1|;gi|57223645|gb|AAW41688.1|	40	59.07	1510	847	21	18	1482	7	1502	0	1126
	XP_447461.1	gi|58263170|ref|XP_568995.1|;gi|134107634|ref|XP_777428.1|;gi|50260120|gb|EAL22781.1|;gi|57223645|gb|AAW41688.1|	22.797	41.12	715	462	24	169	840	869	1536	1.11e-32	137
	XP_447461.1	gi|58266378|ref|XP_570345.1|	40.434	60.48	1427	801	15	104	1498	88	1497	0	1112
	XP_447461.1	gi|953100436|gb|AAW43038.2|	40.609	60.67	1411	796	14	104	1482	88	1488	0	1111
	XP_447461.1	gi|953100436|gb|AAW43038.2|	23.259	41.48	675	428	26	175	801	861	1493	2.45e-27	119
	XP_447461.1	gi|58259227|ref|XP_567026.1|;gi|134107367|ref|XP_777568.1|;gi|50260262|gb|EAL22921.1|;gi|57223163|gb|AAW41207.1|	37.318	57.33	1514	867	25	21	1474	41	1532	0	950
	XP_447461.1	gi|58261518|ref|XP_568169.1|;gi|134115417|ref|XP_773422.1|;gi|50256048|gb|EAL18775.1|;gi|57230251|gb|AAW46652.1|	38.935	58.4	1315	757	20	175	1466	150	1441	0	940
	XP_447461.1	gi|58262412|ref|XP_568616.1|;gi|57230790|gb|AAW47099.1|	34.38	55.04	1370	837	24	131	1471	69	1405	0	828
	XP_447461.1	gi|58262388|ref|XP_568604.1|;gi|57230778|gb|AAW47087.1|	35.196	56.19	1324	804	23	160	1461	101	1392	0	827
	XP_447461.1	gi|58262388|ref|XP_568604.1|;gi|57230778|gb|AAW47087.1|	21.626	43.4	652	431	27	870	1475	113	730	9.26e-22	101
	XP_447461.1	gi|953359104|gb|AAW45244.2|	23.377	42.17	1309	808	50	173	1399	162	1357	1.9e-67	249
	XP_447461.1	gi|58268946|ref|XP_571629.1|	36.782	61.3	261	150	9	859	1114	381	631	5.47e-38	154
	XP_447461.1	gi|58268946|ref|XP_571629.1|	31.008	50.78	258	169	5	175	431	392	641	8.9e-28	120
	XP_447461.1	gi|953357708|gb|AAW44322.2|	36.782	61.3	261	150	9	859	1114	429	679	6.35e-38	154
	XP_447461.1	gi|953357708|gb|AAW44322.2|	31.008	50.78	258	169	5	175	431	440	689	8.62e-28	121
	XP_446088.1	gi|58263170|ref|XP_568995.1|;gi|134107634|ref|XP_777428.1|;gi|50260120|gb|EAL22781.1|;gi|57223645|gb|AAW41688.1|	47.268	64.78	1519	728	17	22	1523	46	1508	0	1436
	XP_446088.1	gi|953100436|gb|AAW43038.2|	48.456	66.37	1457	700	13	81	1523	75	1494	0	1427
	XP_446088.1	gi|58266378|ref|XP_570345.1|	48.349	66.37	1454	700	13	81	1520	75	1491	0	1419
	XP_446088.1	gi|58259227|ref|XP_567026.1|;gi|134107367|ref|XP_777568.1|;gi|50260262|gb|EAL22921.1|;gi|57223163|gb|AAW41207.1|	38.27	56.6	1364	761	22	174	1516	240	1543	0	880
	XP_446088.1	gi|58261518|ref|XP_568169.1|;gi|134115417|ref|XP_773422.1|;gi|50256048|gb|EAL18775.1|;gi|57230251|gb|AAW46652.1|	35.212	55.2	1366	805	24	161	1505	139	1445	0	861
	XP_446088.1	gi|58262388|ref|XP_568604.1|;gi|57230778|gb|AAW47087.1|	32.933	53.57	1415	861	21	124	1517	66	1413	0	808
	XP_446088.1	gi|58262412|ref|XP_568616.1|;gi|57230790|gb|AAW47099.1|	33.167	54.32	1399	848	23	124	1500	66	1399	0	806
	XP_446088.1	gi|953359104|gb|AAW45244.2|	22.713	42.19	1268	802	40	174	1387	166	1309	3.8e-62	233
	XP_446088.1	gi|953359104|gb|AAW45244.2|	26.819	46.57	481	284	16	895	1322	158	623	9.37e-33	137
	XP_446088.1	gi|953359104|gb|AAW45244.2|	23.035	41.13	547	368	17	149	681	806	1313	4.06e-19	93.2
	XP_446088.1	gi|58268946|ref|XP_571629.1|	38.686	58.39	274	154	8	883	1152	377	640	1.3e-44	175
	XP_446088.1	gi|58268946|ref|XP_571629.1|	31.325	51.41	249	163	2	173	421	393	633	1.47e-29	126
	XP_446088.1	gi|58268946|ref|XP_571629.1|	25.561	46.64	223	147	8	1200	1416	842	1051	5.93e-11	66.2
	XP_446088.1	gi|953357708|gb|AAW44322.2|	38.686	58.39	274	154	8	883	1152	425	688	1.59e-44	175
	XP_446088.1	gi|953357708|gb|AAW44322.2|	31.325	51.41	249	163	2	173	421	441	681	1.52e-29	127
	XP_446088.1	gi|953357708|gb|AAW44322.2|	25.561	46.64	223	147	8	1200	1416	890	1099	7.42e-11	65.9
	XP_449665.1	gi|58263170|ref|XP_568995.1|;gi|134107634|ref|XP_777428.1|;gi|50260120|gb|EAL22781.1|;gi|57223645|gb|AAW41688.1|	37.965	56.45	1504	863	18	18	1471	19	1502	0	1063
	XP_449665.1	gi|953100436|gb|AAW43038.2|	37.84	56.93	1509	874	18	3	1471	4	1488	0	1053
	XP_449665.1	gi|58266378|ref|XP_570345.1|	37.856	56.92	1511	871	18	3	1471	4	1488	0	1053
	XP_449665.1	gi|58259227|ref|XP_567026.1|;gi|134107367|ref|XP_777568.1|;gi|50260262|gb|EAL22921.1|;gi|57223163|gb|AAW41207.1|	35.061	55.38	1486	914	16	5	1463	71	1532	0	876
	XP_449665.1	gi|58261518|ref|XP_568169.1|;gi|134115417|ref|XP_773422.1|;gi|50256048|gb|EAL18775.1|;gi|57230251|gb|AAW46652.1|	37.186	56.73	1315	780	19	164	1455	150	1441	0	870
	XP_449665.1	gi|58262412|ref|XP_568616.1|;gi|57230790|gb|AAW47099.1|	33.871	53.59	1364	855	21	115	1460	69	1403	0	772
	XP_449665.1	gi|58262412|ref|XP_568616.1|;gi|57230790|gb|AAW47099.1|	22.973	39.79	666	422	27	164	790	800	1413	8.97e-28	121
	XP_449665.1	gi|58262388|ref|XP_568604.1|;gi|57230778|gb|AAW47087.1|	34.135	53.76	1330	828	19	162	1472	114	1414	0	769
	XP_449665.1	gi|953359104|gb|AAW45244.2|	23.096	43	1221	773	42	166	1315	166	1291	1.59e-62	234
	XP_449665.1	gi|953357708|gb|AAW44322.2|	37.931	63.98	261	148	8	847	1103	429	679	4.82e-42	167
	XP_449665.1	gi|953357708|gb|AAW44322.2|	28.854	49.41	253	169	5	164	414	440	683	4.76e-24	108
	XP_449665.1	gi|58268946|ref|XP_571629.1|	37.931	63.98	261	148	8	847	1103	381	631	5.88e-42	167
	XP_449665.1	gi|58268946|ref|XP_571629.1|	28.571	49.21	252	171	4	164	414	392	635	4.93e-24	108
	XP_446033.1	gi|953100436|gb|AAW43038.2|	32.536	50.36	1380	801	24	67	1374	169	1490	0	714
	XP_446033.1	gi|58266378|ref|XP_570345.1|	32.464	50.36	1380	802	24	67	1374	169	1490	0	714
	XP_446033.1	gi|58263170|ref|XP_568995.1|;gi|134107634|ref|XP_777428.1|;gi|50260120|gb|EAL22781.1|;gi|57223645|gb|AAW41688.1|	31.954	50.47	1377	812	24	67	1374	184	1504	0	711
	XP_446033.1	gi|58263170|ref|XP_568995.1|;gi|134107634|ref|XP_777428.1|;gi|50260120|gb|EAL22781.1|;gi|57223645|gb|AAW41688.1|	21.909	39.59	639	404	23	120	709	938	1530	1.39e-17	87.8
	XP_446033.1	gi|58261518|ref|XP_568169.1|;gi|134115417|ref|XP_773422.1|;gi|50256048|gb|EAL18775.1|;gi|57230251|gb|AAW46652.1|	33.671	51.66	1384	788	34	39	1364	138	1449	0	709
	XP_446033.1	gi|58259227|ref|XP_567026.1|;gi|134107367|ref|XP_777568.1|;gi|50260262|gb|EAL22921.1|;gi|57223163|gb|AAW41207.1|	31.614	50.75	1338	818	27	68	1364	251	1532	0	616
	XP_446033.1	gi|58262412|ref|XP_568616.1|;gi|57230790|gb|AAW47099.1|	27.988	47.81	1372	848	34	65	1377	126	1416	2.88e-173	554
	XP_446033.1	gi|58262388|ref|XP_568604.1|;gi|57230778|gb|AAW47087.1|	27.786	47.65	1364	854	32	68	1377	129	1415	5.18e-161	521
	XP_446033.1	gi|953359104|gb|AAW45244.2|	23.944	43.66	994	619	32	53	999	174	1077	3.04e-53	204
	XP_446033.1	gi|953359104|gb|AAW45244.2|	26.955	47.12	486	289	19	768	1199	164	637	2.09e-28	123
	XP_446033.1	gi|953357708|gb|AAW44322.2|	37.023	62.98	262	143	8	754	999	426	681	6.91e-39	157
	XP_446033.1	gi|953357708|gb|AAW44322.2|	26.147	44.95	218	153	4	61	273	446	660	2.36e-14	77
	XP_446033.1	gi|58268946|ref|XP_571629.1|	37.023	62.98	262	143	8	754	999	378	633	8.79e-39	156
	XP_446033.1	gi|58268946|ref|XP_571629.1|	26.147	44.95	218	153	4	61	273	398	612	2.26e-14	77
	XP_449114.1	gi|953357708|gb|AAW44322.2|	43.14	59.55	707	311	15	8	669	48	708	0	575
	XP_449114.1	gi|953357708|gb|AAW44322.2|	46.454	65.6	282	149	2	775	1055	886	1166	3.02e-72	260
	XP_449114.1	gi|58268946|ref|XP_571629.1|	42.451	59.49	669	322	14	8	669	48	660	5.96e-172	531
	XP_449114.1	gi|58268946|ref|XP_571629.1|	47.368	66.8	247	129	1	775	1021	838	1083	4.67e-64	234
	XP_449114.1	gi|953359104|gb|AAW45244.2|	31.698	48.49	530	276	12	388	900	162	622	2.55e-57	215
	XP_449114.1	gi|953359104|gb|AAW45244.2|	38.889	61.51	252	143	6	387	629	827	1076	6.13e-41	162
	XP_449114.1	gi|58261518|ref|XP_568169.1|;gi|134115417|ref|XP_773422.1|;gi|50256048|gb|EAL18775.1|;gi|57230251|gb|AAW46652.1|	38.435	59.52	294	169	7	351	643	823	1105	5.44e-48	185
	XP_449114.1	gi|58261518|ref|XP_568169.1|;gi|134115417|ref|XP_773422.1|;gi|50256048|gb|EAL18775.1|;gi|57230251|gb|AAW46652.1|	24.608	42.79	638	378	20	389	1008	149	701	8.69e-35	143
	XP_449114.1	gi|58270790|ref|XP_572551.1|	30.205	44.03	586	270	17	388	931	162	650	4.69e-47	182
	XP_449114.1	gi|58270790|ref|XP_572551.1|	39.407	61.86	236	132	6	403	629	708	941	5.4e-39	156
	XP_449114.1	gi|58259227|ref|XP_567026.1|;gi|134107367|ref|XP_777568.1|;gi|50260262|gb|EAL22921.1|;gi|57223163|gb|AAW41207.1|	36.232	58.33	276	161	8	369	638	918	1184	4.92e-41	163
	XP_449114.1	gi|58259227|ref|XP_567026.1|;gi|134107367|ref|XP_777568.1|;gi|50260262|gb|EAL22921.1|;gi|57223163|gb|AAW41207.1|	31.518	51.36	257	158	4	383	626	231	482	1.74e-25	113
	XP_449114.1	gi|58263170|ref|XP_568995.1|;gi|134107634|ref|XP_777428.1|;gi|50260120|gb|EAL22781.1|;gi|57223645|gb|AAW41688.1|	34.982	59.01	283	165	8	354	627	844	1116	5.38e-40	160
	XP_449114.1	gi|58263170|ref|XP_568995.1|;gi|134107634|ref|XP_777428.1|;gi|50260120|gb|EAL22781.1|;gi|57223645|gb|AAW41688.1|	32.031	52.34	256	163	6	388	633	170	424	5.27e-26	114
	XP_449114.1	gi|953100436|gb|AAW43038.2|	34.629	59.01	283	166	8	354	627	830	1102	6.65e-40	159
	XP_449114.1	gi|953100436|gb|AAW43038.2|	32.819	52.12	259	157	9	388	633	155	409	3.38e-25	112
	XP_449114.1	gi|58266378|ref|XP_570345.1|	34.629	59.01	283	166	8	354	627	830	1102	7.61e-40	159
	XP_449114.1	gi|58266378|ref|XP_570345.1|	32.819	52.12	259	157	9	388	633	155	409	4.88e-25	111
	XP_449114.1	gi|58262412|ref|XP_568616.1|;gi|57230790|gb|AAW47099.1|	23.42	42.24	696	423	14	392	1053	118	737	7.85e-39	156
	XP_449114.1	gi|58262412|ref|XP_568616.1|;gi|57230790|gb|AAW47099.1|	35.606	56.82	264	157	6	370	627	785	1041	2.61e-38	154
Others	XP_446582.1	gi|58271094|ref|XP_572703.1|;gi|57228962|gb|AAW45396.1|	28.75	48	400	203	17	157	524	175	524	1.14e-26	112
	XP_446582.1	gi|58266438|ref|XP_570375.1|;gi|134111444|ref|XP_775638.1|;gi|50258300|gb|EAL20991.1|;gi|57226608|gb|AAW43068.1|	23.144	43.23	229	138	6	159	360	219	436	1.54e-08	55.8
	XP_446582.1	gi|58258219|ref|XP_566522.1|;gi|134106157|ref|XP_778089.1|;gi|50260792|gb|EAL23442.1|;gi|57222659|gb|AAW40703.1|	20.544	39.27	331	201	11	56	361	454	747	0.001	40.4
	XP_446582.1	gi|953099865|gb|AAW41361.2|	26.697	44.34	221	129	10	312	518	1182	1383	0.003	39.3
	XP_446582.1	gi|58259535|ref|XP_567180.1|	26.697	44.34	221	129	10	312	518	1186	1387	0.003	39.3
	XP_446582.1	gi|953100861|gb|AAW43875.2|	21.586	40.53	227	140	7	312	527	8	207	0.003	38.1
	XP_446582.1	gi|58268052|ref|XP_571182.1|;gi|134112455|ref|XP_775203.1|;gi|50257855|gb|EAL20556.1|	21.739	39.13	230	142	6	312	530	8	210	0.004	38.1
	XP_446582.1	gi|58260774|ref|XP_567797.1|;gi|134117287|ref|XP_772870.1|;gi|50255488|gb|EAL18223.1|;gi|57229878|gb|AAW46280.1|	41.509	56.6	53	29	2	309	359	1	53	0.015	35.8
	XP_446582.1	gi|953357708|gb|AAW44322.2|	38.462	53.85	52	31	1	309	359	423	474	0.045	35.4
	XP_446582.1	gi|58268946|ref|XP_571629.1|	38.462	53.85	52	31	1	309	359	375	426	0.051	35
	XP_448758.1	gi|58268052|ref|XP_571182.1|;gi|134112455|ref|XP_775203.1|;gi|50257855|gb|EAL20556.1|	46.256	62.11	227	98	2	5	230	8	211	1.22e-61	195
	XP_448758.1	gi|953100861|gb|AAW43875.2|	46.256	62.11	227	98	2	5	230	8	211	1.76e-61	195
	XP_448758.1	gi|58259417|ref|XP_567121.1|;gi|134107503|ref|XP_777636.1|;gi|50260330|gb|EAL22989.1|;gi|57223258|gb|AAW41302.1|	27.072	46.96	181	125	4	6	185	1162	1336	2.53e-10	59.7
	XP_448758.1	gi|58259417|ref|XP_567121.1|;gi|134107503|ref|XP_777636.1|;gi|50260330|gb|EAL22989.1|;gi|57223258|gb|AAW41302.1|	24.257	44.06	202	145	5	6	203	499	696	8.52e-05	42.7
	XP_448758.1	gi|58267112|ref|XP_570712.1|	27.027	43.24	222	140	5	6	208	1270	1488	8.91e-09	55.1
	XP_448758.1	gi|953100724|gb|AAW43405.2|	27.027	43.24	222	140	5	6	208	1339	1557	9.46e-09	55.1
	XP_448758.1	gi|58270554|ref|XP_572433.1|;gi|134118028|ref|XP_772395.1|;gi|50255008|gb|EAL17748.1|;gi|57228691|gb|AAW45126.1|	26.596	47.34	188	123	4	1	186	608	782	4.3e-08	52.8
	XP_448758.1	gi|58258219|ref|XP_566522.1|;gi|134106157|ref|XP_778089.1|;gi|50260792|gb|EAL23442.1|;gi|57222659|gb|AAW40703.1|	34.921	68.25	63	41	0	2	64	693	755	1.23e-07	51.6
	XP_448758.1	gi|58258219|ref|XP_566522.1|;gi|134106157|ref|XP_778089.1|;gi|50260792|gb|EAL23442.1|;gi|57222659|gb|AAW40703.1|	26.543	41.98	162	89	5	25	186	474	605	0.013	35.8
	XP_448758.1	gi|58259785|ref|XP_567305.1|;gi|134116702|ref|XP_773023.1|;gi|50255643|gb|EAL18376.1|;gi|57229355|gb|AAW45788.1|	28.283	43.43	198	94	7	23	212	531	688	4.45e-07	49.7
	XP_448758.1	gi|58259785|ref|XP_567305.1|;gi|134116702|ref|XP_773023.1|;gi|50255643|gb|EAL18376.1|;gi|57229355|gb|AAW45788.1|	31.034	55.17	58	40	0	28	85	204	261	1.8	28.9
	XP_448758.1	gi|58269346|ref|XP_571829.1|;gi|57228065|gb|AAW44522.1|	26.829	45.53	246	137	12	25	265	669	876	2.26e-06	47.8
	XP_448758.1	gi|58269346|ref|XP_571829.1|;gi|57228065|gb|AAW44522.1|	23.77	42.62	244	147	8	6	233	1256	1476	8.19e-06	45.8
	XP_448758.1	gi|58264490|ref|XP_569401.1|	25.431	42.67	232	124	10	23	233	1389	1592	1.28e-05	45.4

## Sheet: K.lactis NRRL Y-1140
ABC family	Query ID	Subject ID	% Identity	% positives	Alignment length	Mismatches	Gap opens	Query start	Query end	Subject start	Subject end	E value	Bit score
ABCB	XP_448240.1	gi|50303011|ref|XP_451443.1|;gi|74690481|sp|Q6CX96.1|ATM1_KLULA;gi|49640574|emb|CAH03031.1|	29.282	47.24	362	214	9	221	562	324	663	7.86e-33	132
	XP_448240.1	gi|50303011|ref|XP_451443.1|;gi|74690481|sp|Q6CX96.1|ATM1_KLULA;gi|49640574|emb|CAH03031.1|	23.765	43.29	425	285	9	809	1217	281	682	2.97e-25	108
	XP_444820.1	gi|50303011|ref|XP_451443.1|;gi|74690481|sp|Q6CX96.1|ATM1_KLULA;gi|49640574|emb|CAH03031.1|	33.501	51.64	397	248	8	320	709	305	692	1.01e-51	188
	XP_444820.1	gi|50309151|ref|XP_454581.1|;gi|74605776|sp|Q6CNA8.1|YFH7_KLULA;gi|49643716|emb|CAG99668.1|	45.161	64.52	31	13	1	489	519	20	46	1.8	26.9
	XP_449941.1	gi|50303011|ref|XP_451443.1|;gi|74690481|sp|Q6CX96.1|ATM1_KLULA;gi|49640574|emb|CAH03031.1|	76.077	85.33	627	148	2	91	716	82	707	0	994
	XP_449941.1	gi|50309151|ref|XP_454581.1|;gi|74605776|sp|Q6CNA8.1|YFH7_KLULA;gi|49643716|emb|CAG99668.1|	48.148	59.26	27	9	1	495	516	28	54	4.9	25.4
	XP_445704.1	gi|50303011|ref|XP_451443.1|;gi|74690481|sp|Q6CX96.1|ATM1_KLULA;gi|49640574|emb|CAH03031.1|	30.928	51.55	388	244	7	233	605	320	698	2.42e-49	178
	XP_445704.1	gi|50308831|ref|XP_454420.1|;gi|74605886|sp|Q6CNR9.1|LONM_KLULA;gi|49643555|emb|CAG99507.1|	43.478	65.22	23	13	0	392	414	595	617	1.3	27.3
ABCC	XP_445860.1	gi|50303011|ref|XP_451443.1|;gi|74690481|sp|Q6CX96.1|ATM1_KLULA;gi|49640574|emb|CAH03031.1|	35.081	54.84	248	142	5	1402	1646	471	702	2.11e-34	137
	XP_445860.1	gi|50303011|ref|XP_451443.1|;gi|74690481|sp|Q6CX96.1|ATM1_KLULA;gi|49640574|emb|CAH03031.1|	23.704	47.16	405	278	12	555	944	294	682	8.42e-22	97.8
	XP_445319.1	gi|50303011|ref|XP_451443.1|;gi|74690481|sp|Q6CX96.1|ATM1_KLULA;gi|49640574|emb|CAH03031.1|	32.362	54.05	309	183	8	1328	1632	416	702	2.41e-37	147
	XP_445319.1	gi|50303011|ref|XP_451443.1|;gi|74690481|sp|Q6CX96.1|ATM1_KLULA;gi|49640574|emb|CAH03031.1|	29.832	49.58	238	148	6	706	936	456	681	1.06e-22	100
	XP_445319.1	gi|50311487|ref|XP_455768.1|;gi|54042062|sp|O60014.2|UBR1_KLULA;gi|49644904|emb|CAG98476.1|	30.769	65.38	26	18	0	1017	1042	759	784	9.4	26.2
	XP_445834.1	gi|50303011|ref|XP_451443.1|;gi|74690481|sp|Q6CX96.1|ATM1_KLULA;gi|49640574|emb|CAH03031.1|	33.465	56.69	254	147	5	1275	1524	455	690	9.31e-35	139
	XP_445834.1	gi|50303011|ref|XP_451443.1|;gi|74690481|sp|Q6CX96.1|ATM1_KLULA;gi|49640574|emb|CAH03031.1|	27.876	49.56	226	151	5	640	856	477	699	2.4e-19	89.7
	XP_445834.1	gi|50311541|ref|XP_455795.1|;gi|74605084|sp|Q6CJU4.1|CCR4_KLULA;gi|49644931|emb|CAG98503.1|	52.632	68.42	19	9	0	1373	1391	275	293	8.3	26.2
	XP_449053.1	gi|50303011|ref|XP_451443.1|;gi|74690481|sp|Q6CX96.1|ATM1_KLULA;gi|49640574|emb|CAH03031.1|	34.516	57.42	310	190	7	1224	1527	388	690	2.08e-43	166
	XP_449053.1	gi|50303011|ref|XP_451443.1|;gi|74690481|sp|Q6CX96.1|ATM1_KLULA;gi|49640574|emb|CAH03031.1|	28.188	47.65	298	190	10	575	856	387	676	2.44e-19	89.7
	XP_446375.1	gi|50303011|ref|XP_451443.1|;gi|74690481|sp|Q6CX96.1|ATM1_KLULA;gi|49640574|emb|CAH03031.1|	34.591	51.89	318	176	10	1154	1465	401	692	2.26e-39	153
	XP_446375.1	gi|50303011|ref|XP_451443.1|;gi|74690481|sp|Q6CX96.1|ATM1_KLULA;gi|49640574|emb|CAH03031.1|	32.143	47.22	252	134	9	619	847	474	711	4.79e-20	91.7
	XP_446375.1	gi|118573558|sp|Q6CQA6.2|GPN3_KLULA	40.741	62.96	27	15	1	630	656	6	31	2.7	27.3
ABCD	XP_445428.1	gi|50303011|ref|XP_451443.1|;gi|74690481|sp|Q6CX96.1|ATM1_KLULA;gi|49640574|emb|CAH03031.1|	24.9	41.77	249	147	7	481	725	440	652	1.27e-07	50.4
	XP_449450.1	gi|50303011|ref|XP_451443.1|;gi|74690481|sp|Q6CX96.1|ATM1_KLULA;gi|49640574|emb|CAH03031.1|	23.273	41.82	275	167	12	592	838	448	706	5.46e-06	45.1
ABCE	XP_446712.1	gi|50303011|ref|XP_451443.1|;gi|74690481|sp|Q6CX96.1|ATM1_KLULA;gi|49640574|emb|CAH03031.1|	27.879	48.48	165	91	8	99	253	478	624	9.12e-06	43.9
	XP_446712.1	gi|50305861|ref|XP_452891.1|;gi|74690326|sp|Q6CT48.1|PEX5_KLULA;gi|49642024|emb|CAH01742.1|	29.73	51.35	37	26	0	74	110	36	72	7.4	24.6
ABCF	XP_445278.2	gi|50303011|ref|XP_451443.1|;gi|74690481|sp|Q6CX96.1|ATM1_KLULA;gi|49640574|emb|CAH03031.1|	26.122	44.08	245	128	11	496	706	450	675	5.88e-10	57.8
	XP_445575.1	gi|50303011|ref|XP_451443.1|;gi|74690481|sp|Q6CX96.1|ATM1_KLULA;gi|49640574|emb|CAH03031.1|	32.203	62.71	59	37	2	806	863	457	513	0.003	37
	XP_445575.1	gi|118573558|sp|Q6CQA6.2|GPN3_KLULA	50	59.09	22	11	0	835	856	6	27	3.9	26.2
	XP_445575.1	gi|50302435|ref|XP_451152.1|;gi|74607828|sp|Q6CY37.1|GEM1_KLULA;gi|49640283|emb|CAH02740.1|	27.778	55.56	36	20	1	580	615	1	30	6	26.2
	XP_448674.1	gi|50303011|ref|XP_451443.1|;gi|74690481|sp|Q6CX96.1|ATM1_KLULA;gi|49640574|emb|CAH03031.1|	26.667	46.67	255	142	9	501	725	431	670	3.54e-11	61.6
	XP_445123.1	gi|50303011|ref|XP_451443.1|;gi|74690481|sp|Q6CX96.1|ATM1_KLULA;gi|49640574|emb|CAH03031.1|	27.119	55.93	59	42	1	667	725	456	513	0.016	34.3
	XP_445123.1	gi|118573558|sp|Q6CQA6.2|GPN3_KLULA	45.455	63.64	22	12	0	697	718	6	27	2	26.9
	XP_445123.1	gi|50309151|ref|XP_454581.1|;gi|74605776|sp|Q6CNA8.1|YFH7_KLULA;gi|49643716|emb|CAG99668.1|	35.294	55.88	34	22	0	697	730	27	60	6.7	25.4
ABCG	XP_447598.1	gi|50303011|ref|XP_451443.1|;gi|74690481|sp|Q6CX96.1|ATM1_KLULA;gi|49640574|emb|CAH03031.1|	31.068	48.54	206	123	7	694	893	463	655	1.86e-14	73.6
	XP_447598.1	gi|50303011|ref|XP_451443.1|;gi|74690481|sp|Q6CX96.1|ATM1_KLULA;gi|49640574|emb|CAH03031.1|	25.652	46.52	230	141	10	32	256	466	670	3.83e-08	52.8
	XP_447598.1	gi|50308745|ref|XP_454377.1|;gi|74690156|sp|Q6CNW2.1|TIM14_KLULA;gi|49643512|emb|CAG99464.1|	45	55	40	17	2	1026	1062	49	86	0.069	31.2
	XP_447598.1	gi|118573558|sp|Q6CQA6.2|GPN3_KLULA	45.455	77.27	22	12	0	717	738	8	29	0.5	29.3
	XP_447598.1	gi|50306133|ref|XP_453028.1|;gi|74660536|sp|Q6CSR1.1|MSH3_KLULA;gi|49642161|emb|CAH01879.1|	45.455	68.18	22	12	0	712	733	795	816	5.7	26.2
	XP_447598.1	gi|50308841|ref|XP_454425.1|;gi|74605884|sp|Q6CNR4.1|VPS10_KLULA;gi|49643560|emb|CAG99512.1|	29.032	64.52	31	22	0	345	375	117	147	6.2	26.2
	XP_449665.1	gi|50303011|ref|XP_451443.1|;gi|74690481|sp|Q6CX96.1|ATM1_KLULA;gi|49640574|emb|CAH03031.1|	22.807	48.25	228	155	9	849	1064	451	669	4.89e-07	49.7
	XP_449114.1	gi|50303011|ref|XP_451443.1|;gi|74690481|sp|Q6CX96.1|ATM1_KLULA;gi|49640574|emb|CAH03031.1|	26.296	45.56	270	159	10	369	626	456	697	1.23e-12	67
Others	XP_448758.1	gi|50307969|ref|XP_453983.1|;gi|74606135|sp|Q6CQ06.1|GRC3_KLULA;gi|49643118|emb|CAG99070.1|	33.333	51.11	45	25	1	35	74	249	293	0.15	28.9
	XP_448758.1	gi|50305369|ref|XP_452644.1|;gi|74606933|sp|Q6CTU5.1|CLP1_KLULA;gi|49641777|emb|CAH01495.1|	35.135	51.35	37	24	0	22	58	101	137	5	23.9

## Sheet: S.cerevisiae S288c
ABC family	Query ID	Subject ID	% Identity	% positives	Alignment length	Mismatches	Gap opens	Query start	Query end	Subject start	Subject end	E value	Bit score
ABCB	XP_448240.1	gi|6322640|ref|NP_012713.1|;gi|134967|sp|P12866.1|STE6_YEAST;gi|4564|emb|CAA33467.1|;gi|172758|gb|AAA35116.1|;gi|486373|emb|CAA82054.1|;gi|285813063|tpg|DAA08960.1|;gi|349579366|dbj|GAA24528.1|;gi|392298079|gb|EIW09177.1|;gi|1238274547|dbj|GAX70559.1|	41.738	62.45	1289	671	20	6	1226	10	1286	0	976
	XP_448240.1	gi|6322640|ref|NP_012713.1|;gi|134967|sp|P12866.1|STE6_YEAST;gi|4564|emb|CAA33467.1|;gi|172758|gb|AAA35116.1|;gi|486373|emb|CAA82054.1|;gi|285813063|tpg|DAA08960.1|;gi|349579366|dbj|GAA24528.1|;gi|392298079|gb|EIW09177.1|;gi|1238274547|dbj|GAX70559.1|	24.957	44.44	585	406	13	1	570	700	1266	3.87e-30	127
	XP_448240.1	gi|6323217|ref|NP_013289.1|;gi|1346512|sp|P33310.2|MDL1_YEAST;gi|577195|gb|AAB67455.1|;gi|285813611|tpg|DAA09507.1|	28.295	47.09	516	334	14	63	562	148	643	7.67e-50	187
	XP_448240.1	gi|6323217|ref|NP_013289.1|;gi|1346512|sp|P33310.2|MDL1_YEAST;gi|577195|gb|AAB67455.1|;gi|285813611|tpg|DAA09507.1|	24.099	46.11	527	385	8	706	1225	154	672	4.53e-36	145
	XP_448240.1	gi|37362699|ref|NP_015053.2|;gi|84028222|sp|P33311.3|MDL2_YEAST;gi|190407696|gb|EDV10961.1|;gi|285815274|tpg|DAA11166.1|;gi|584368346|gb|EWG88315.1|;gi|584473882|gb|EWH15645.1|;gi|768510920|gb|AJU24017.1|;gi|768518798|gb|AJU31866.1|;gi|768519236|gb|AJU32303.1|;gi|768519934|gb|AJU32999.1|;gi|768521751|gb|AJU34811.1|;gi|768863707|gb|AJV91851.1|;gi|768868704|gb|AJV96834.1|;gi|768871346|gb|AJV99470.1…	28.148	48.52	540	363	11	696	1226	163	686	6.01e-47	179
	XP_448240.1	gi|37362699|ref|NP_015053.2|;gi|84028222|sp|P33311.3|MDL2_YEAST;gi|190407696|gb|EDV10961.1|;gi|285815274|tpg|DAA11166.1|;gi|584368346|gb|EWG88315.1|;gi|584473882|gb|EWH15645.1|;gi|768510920|gb|AJU24017.1|;gi|768518798|gb|AJU31866.1|;gi|768519236|gb|AJU32303.1|;gi|768519934|gb|AJU32999.1|;gi|768521751|gb|AJU34811.1|;gi|768863707|gb|AJV91851.1|;gi|768868704|gb|AJV96834.1|;gi|768871346|gb|AJV99470.1…	28.512	47.8	477	316	11	97	562	194	656	6.18e-43	167
	XP_448240.1	gi|398366407|ref|NP_011797.3|;gi|1730876|sp|P53049.1|YOR1_YEAST;gi|1245963|gb|AAB35750.1|;gi|1323513|emb|CAA97312.1|;gi|151943553|gb|EDN61864.1|;gi|285812469|tpg|DAA08369.1|;gi|392299536|gb|EIW10630.1|;gi|766455229|gb|AJR79346.1|;gi|766455731|gb|AJR79847.1|;gi|766456692|gb|AJR80806.1|;gi|766457696|gb|AJR81807.1|;gi|766458198|gb|AJR82801.1|;gi|766460690|gb|AJR84795.1|;gi|766471075|gb|AJR95656.1|;g…	24.535	42.28	913	562	34	363	1210	597	1447	3.32e-34	141
	XP_448240.1	gi|597960195|pdb|4MYC|A;gi|597960196|pdb|4MYC|C;gi|597960197|pdb|4MYC|B;gi|597960198|pdb|4MYH|A;gi|597960199|pdb|4MYH|C;gi|597960200|pdb|4MYH|B	25.054	41.9	463	307	9	169	616	155	592	6.67e-29	121
	XP_448240.1	gi|597960195|pdb|4MYC|A;gi|597960196|pdb|4MYC|C;gi|597960197|pdb|4MYC|B;gi|597960198|pdb|4MYH|A;gi|597960199|pdb|4MYH|C;gi|597960200|pdb|4MYH|B	24.539	42.44	542	337	15	711	1215	57	563	1.38e-26	114
	XP_448240.1	gi|6323959|ref|NP_014030.1|;gi|1352002|sp|P40416.2|ATM1_YEAST;gi|793877|emb|CAA57359.1|;gi|798943|emb|CAA89134.1|;gi|151946009|gb|EDN64241.1|;gi|285814307|tpg|DAA10202.1|;gi|767187413|gb|AJS66090.1|;gi|767188730|gb|AJS67404.1|;gi|767190488|gb|AJS69158.1|;gi|767190929|gb|AJS69597.1|;gi|767191367|gb|AJS70034.1|;gi|767191806|gb|AJS70472.1|;gi|767198381|gb|AJS77032.1|;gi|767201440|gb|AJS80083.1|;gi|7…	25.054	41.9	463	307	9	169	616	252	689	1.28e-28	121
	XP_448240.1	gi|6323959|ref|NP_014030.1|;gi|1352002|sp|P40416.2|ATM1_YEAST;gi|793877|emb|CAA57359.1|;gi|798943|emb|CAA89134.1|;gi|151946009|gb|EDN64241.1|;gi|285814307|tpg|DAA10202.1|;gi|767187413|gb|AJS66090.1|;gi|767188730|gb|AJS67404.1|;gi|767190488|gb|AJS69158.1|;gi|767190929|gb|AJS69597.1|;gi|767191367|gb|AJS70034.1|;gi|767191806|gb|AJS70472.1|;gi|767198381|gb|AJS77032.1|;gi|767201440|gb|AJS80083.1|;gi|7…	32.328	52.16	232	142	5	992	1215	436	660	2.33e-26	114
	XP_448240.1	gi|398365779|ref|NP_010419.3|;gi|6920083|sp|P39109.2|YCFI_YEAST;gi|665668|emb|CAA88217.1|;gi|285811155|tpg|DAA11979.1|;gi|768748034|gb|AJU72691.1|;gi|768778835|gb|AJV03449.1|;gi|768783787|gb|AJV08394.1|;gi|768791366|gb|AJV15962.1|;gi|768793496|gb|AJV18089.1|;gi|768796345|gb|AJV20934.1|	32.34	54.89	235	153	4	987	1218	1267	1498	2.77e-24	108
	XP_448240.1	gi|398365779|ref|NP_010419.3|;gi|6920083|sp|P39109.2|YCFI_YEAST;gi|665668|emb|CAA88217.1|;gi|285811155|tpg|DAA11979.1|;gi|768748034|gb|AJU72691.1|;gi|768778835|gb|AJV03449.1|;gi|768783787|gb|AJV08394.1|;gi|768791366|gb|AJV15962.1|;gi|768793496|gb|AJV18089.1|;gi|768796345|gb|AJV20934.1|	28.383	47.85	303	186	6	282	569	1199	1485	3.27e-22	102
	XP_448240.1	gi|398365779|ref|NP_010419.3|;gi|6920083|sp|P39109.2|YCFI_YEAST;gi|665668|emb|CAA88217.1|;gi|285811155|tpg|DAA11979.1|;gi|768748034|gb|AJU72691.1|;gi|768778835|gb|AJV03449.1|;gi|768783787|gb|AJV08394.1|;gi|768791366|gb|AJV15962.1|;gi|768793496|gb|AJV18089.1|;gi|768796345|gb|AJV20934.1|	30.603	47.41	232	138	7	355	581	630	843	3.14e-15	79.3
	XP_448240.1	gi|6322957|ref|NP_013030.1|;gi|292495550|sp|P0CE69.1|YK104_YEAST;gi|486613|emb|CAA82184.1|;gi|45269790|gb|AAS56275.1|;gi|259147929|emb|CAY81179.1|;gi|285813358|tpg|DAA09255.1|;gi|392298252|gb|EIW09350.1|;gi|584475700|gb|EWH17455.1|;gi|628182476|gb|AHY76336.1|;gi|767008657|gb|AJS30328.1|;gi|767012456|gb|AJS32422.1|;gi|767032654|gb|AJS34170.1|;gi|767034045|gb|AJS35073.1|;gi|767041284|gb|AJS36571.1|…	30.469	48.44	256	144	8	972	1205	21	264	2.03e-21	94.7
	XP_448240.1	gi|6322980|ref|NP_013052.1|;gi|3915963|sp|P32386.2|YBT1_YEAST;gi|1360247|emb|CAA97500.1|;gi|285813380|tpg|DAA09276.1|;gi|584374688|gb|EWG94583.1|;gi|768822012|gb|AJV46048.1|;gi|768822463|gb|AJV46498.1|;gi|768823857|gb|AJV47854.1|;gi|768825223|gb|AJV49217.1|;gi|768825678|gb|AJV49671.1|;gi|768826996|gb|AJV50986.1|;gi|768827895|gb|AJV51883.1|;gi|768828793|gb|AJV52779.1|;gi|768829687|gb|AJV53671.1|;g…	27.757	47.15	263	153	7	967	1205	1365	1614	1.1e-20	97.1
	XP_448240.1	gi|6322980|ref|NP_013052.1|;gi|3915963|sp|P32386.2|YBT1_YEAST;gi|1360247|emb|CAA97500.1|;gi|285813380|tpg|DAA09276.1|;gi|584374688|gb|EWG94583.1|;gi|768822012|gb|AJV46048.1|;gi|768822463|gb|AJV46498.1|;gi|768823857|gb|AJV47854.1|;gi|768825223|gb|AJV49217.1|;gi|768825678|gb|AJV49671.1|;gi|768826996|gb|AJV50986.1|;gi|768827895|gb|AJV51883.1|;gi|768828793|gb|AJV52779.1|;gi|768829687|gb|AJV53671.1|;g…	30.493	49.78	223	145	5	353	569	695	913	2.56e-18	89.4
	XP_448240.1	gi|6322980|ref|NP_013052.1|;gi|3915963|sp|P32386.2|YBT1_YEAST;gi|1360247|emb|CAA97500.1|;gi|285813380|tpg|DAA09276.1|;gi|584374688|gb|EWG94583.1|;gi|768822012|gb|AJV46048.1|;gi|768822463|gb|AJV46498.1|;gi|768823857|gb|AJV47854.1|;gi|768825223|gb|AJV49217.1|;gi|768825678|gb|AJV49671.1|;gi|768826996|gb|AJV50986.1|;gi|768827895|gb|AJV51883.1|;gi|768828793|gb|AJV52779.1|;gi|768829687|gb|AJV53671.1|;g…	25.523	48.95	239	168	5	986	1216	688	924	5.95e-14	75.1
	XP_448240.1	gi|6321752|ref|NP_011828.1|;gi|731612|sp|P38735.1|VMR1_YEAST;gi|2289864|gb|AAB65047.1|;gi|285809863|tpg|DAA06650.1|;gi|392299088|gb|EIW10183.1|	27.419	47.98	248	160	4	987	1217	1318	1562	1.71e-17	86.7
	XP_448240.1	gi|6321752|ref|NP_011828.1|;gi|731612|sp|P38735.1|VMR1_YEAST;gi|2289864|gb|AAB65047.1|;gi|285809863|tpg|DAA06650.1|;gi|392299088|gb|EIW10183.1|	24.434	43.89	442	296	14	156	577	471	894	2.58e-15	79.7
	XP_448240.1	gi|6321752|ref|NP_011828.1|;gi|731612|sp|P38735.1|VMR1_YEAST;gi|2289864|gb|AAB65047.1|;gi|285809863|tpg|DAA06650.1|;gi|392299088|gb|EIW10183.1|	27.805	44.88	205	137	1	369	562	1339	1543	1.2e-13	73.9
	XP_448240.1	gi|6321752|ref|NP_011828.1|;gi|731612|sp|P38735.1|VMR1_YEAST;gi|2289864|gb|AAB65047.1|;gi|285809863|tpg|DAA06650.1|;gi|392299088|gb|EIW10183.1|	27.303	44.74	304	190	8	927	1214	607	895	2.63e-11	66.6
	XP_444820.1	gi|37362699|ref|NP_015053.2|;gi|84028222|sp|P33311.3|MDL2_YEAST;gi|190407696|gb|EDV10961.1|;gi|285815274|tpg|DAA11166.1|;gi|584368346|gb|EWG88315.1|;gi|584473882|gb|EWH15645.1|;gi|768510920|gb|AJU24017.1|;gi|768518798|gb|AJU31866.1|;gi|768519236|gb|AJU32303.1|;gi|768519934|gb|AJU32999.1|;gi|768521751|gb|AJU34811.1|;gi|768863707|gb|AJV91851.1|;gi|768868704|gb|AJV96834.1|;gi|768871346|gb|AJV99470.1…	69.928	81.15	695	186	5	105	795	94	769	0	951
	XP_444820.1	gi|6323217|ref|NP_013289.1|;gi|1346512|sp|P33310.2|MDL1_YEAST;gi|577195|gb|AAB67455.1|;gi|285813611|tpg|DAA09507.1|	46.699	64.9	621	312	8	98	711	67	675	3.99e-175	518
	XP_444820.1	gi|6322640|ref|NP_012713.1|;gi|134967|sp|P12866.1|STE6_YEAST;gi|4564|emb|CAA33467.1|;gi|172758|gb|AAA35116.1|;gi|486373|emb|CAA82054.1|;gi|285813063|tpg|DAA08960.1|;gi|349579366|dbj|GAA24528.1|;gi|392298079|gb|EIW09177.1|;gi|1238274547|dbj|GAX70559.1|	29.946	51.36	551	340	15	192	713	757	1290	1.55e-57	211
	XP_444820.1	gi|6322640|ref|NP_012713.1|;gi|134967|sp|P12866.1|STE6_YEAST;gi|4564|emb|CAA33467.1|;gi|172758|gb|AAA35116.1|;gi|486373|emb|CAA82054.1|;gi|285813063|tpg|DAA08960.1|;gi|349579366|dbj|GAA24528.1|;gi|392298079|gb|EIW09177.1|;gi|1238274547|dbj|GAX70559.1|	27.273	46.21	528	317	13	218	705	99	599	4.18e-45	173
	XP_444820.1	gi|597960195|pdb|4MYC|A;gi|597960196|pdb|4MYC|C;gi|597960197|pdb|4MYC|B;gi|597960198|pdb|4MYH|A;gi|597960199|pdb|4MYH|C;gi|597960200|pdb|4MYH|B	31.39	49.33	446	274	10	275	707	147	573	1.54e-49	182
	XP_444820.1	gi|6323959|ref|NP_014030.1|;gi|1352002|sp|P40416.2|ATM1_YEAST;gi|793877|emb|CAA57359.1|;gi|798943|emb|CAA89134.1|;gi|151946009|gb|EDN64241.1|;gi|285814307|tpg|DAA10202.1|;gi|767187413|gb|AJS66090.1|;gi|767188730|gb|AJS67404.1|;gi|767190488|gb|AJS69158.1|;gi|767190929|gb|AJS69597.1|;gi|767191367|gb|AJS70034.1|;gi|767191806|gb|AJS70472.1|;gi|767198381|gb|AJS77032.1|;gi|767201440|gb|AJS80083.1|;gi|7…	31.519	48.98	441	280	7	275	707	244	670	4.19e-49	182
	XP_444820.1	gi|6321752|ref|NP_011828.1|;gi|731612|sp|P38735.1|VMR1_YEAST;gi|2289864|gb|AAB65047.1|;gi|285809863|tpg|DAA06650.1|;gi|392299088|gb|EIW10183.1|	28.516	47.27	512	287	20	235	699	1083	1562	5.18e-37	148
	XP_444820.1	gi|6322980|ref|NP_013052.1|;gi|3915963|sp|P32386.2|YBT1_YEAST;gi|1360247|emb|CAA97500.1|;gi|285813380|tpg|DAA09276.1|;gi|584374688|gb|EWG94583.1|;gi|768822012|gb|AJV46048.1|;gi|768822463|gb|AJV46498.1|;gi|768823857|gb|AJV47854.1|;gi|768825223|gb|AJV49217.1|;gi|768825678|gb|AJV49671.1|;gi|768826996|gb|AJV50986.1|;gi|768827895|gb|AJV51883.1|;gi|768828793|gb|AJV52779.1|;gi|768829687|gb|AJV53671.1|;g…	27.846	46.23	571	305	25	196	712	1112	1629	2.02e-35	143
	XP_444820.1	gi|6322980|ref|NP_013052.1|;gi|3915963|sp|P32386.2|YBT1_YEAST;gi|1360247|emb|CAA97500.1|;gi|285813380|tpg|DAA09276.1|;gi|584374688|gb|EWG94583.1|;gi|768822012|gb|AJV46048.1|;gi|768822463|gb|AJV46498.1|;gi|768823857|gb|AJV47854.1|;gi|768825223|gb|AJV49217.1|;gi|768825678|gb|AJV49671.1|;gi|768826996|gb|AJV50986.1|;gi|768827895|gb|AJV51883.1|;gi|768828793|gb|AJV52779.1|;gi|768829687|gb|AJV53671.1|;g…	22.263	43.78	539	357	20	193	691	401	917	2.24e-19	92
	XP_444820.1	gi|398366407|ref|NP_011797.3|;gi|1730876|sp|P53049.1|YOR1_YEAST;gi|1245963|gb|AAB35750.1|;gi|1323513|emb|CAA97312.1|;gi|151943553|gb|EDN61864.1|;gi|285812469|tpg|DAA08369.1|;gi|392299536|gb|EIW10630.1|;gi|766455229|gb|AJR79346.1|;gi|766455731|gb|AJR79847.1|;gi|766456692|gb|AJR80806.1|;gi|766457696|gb|AJR81807.1|;gi|766458198|gb|AJR82801.1|;gi|766460690|gb|AJR84795.1|;gi|766471075|gb|AJR95656.1|;g…	26.056	45.42	568	333	22	183	706	930	1454	2.33e-35	143
	XP_444820.1	gi|398366407|ref|NP_011797.3|;gi|1730876|sp|P53049.1|YOR1_YEAST;gi|1245963|gb|AAB35750.1|;gi|1323513|emb|CAA97312.1|;gi|151943553|gb|EDN61864.1|;gi|285812469|tpg|DAA08369.1|;gi|392299536|gb|EIW10630.1|;gi|766455229|gb|AJR79346.1|;gi|766455731|gb|AJR79847.1|;gi|766456692|gb|AJR80806.1|;gi|766457696|gb|AJR81807.1|;gi|766458198|gb|AJR82801.1|;gi|766460690|gb|AJR84795.1|;gi|766471075|gb|AJR95656.1|;g…	33.333	50.23	213	118	7	487	696	604	795	1.77e-19	92
	XP_444820.1	gi|398365779|ref|NP_010419.3|;gi|6920083|sp|P39109.2|YCFI_YEAST;gi|665668|emb|CAA88217.1|;gi|285811155|tpg|DAA11979.1|;gi|768748034|gb|AJU72691.1|;gi|768778835|gb|AJV03449.1|;gi|768783787|gb|AJV08394.1|;gi|768791366|gb|AJV15962.1|;gi|768793496|gb|AJV18089.1|;gi|768796345|gb|AJV20934.1|	25.524	45.33	525	368	12	197	710	996	1508	2.76e-32	133
	XP_444820.1	gi|6323014|ref|NP_013086.1|;gi|2506123|sp|P14772.2|BPT1_YEAST;gi|1297015|emb|CAA66162.1|;gi|1360185|emb|CAA97460.1|;gi|1495208|emb|CAA62776.1|;gi|285813407|tpg|DAA09303.1|;gi|392297914|gb|EIW09013.1|;gi|768854270|gb|AJV78199.1|	26.703	46.42	558	334	16	191	702	1018	1546	1.22e-30	128
	XP_444820.1	gi|6323014|ref|NP_013086.1|;gi|2506123|sp|P14772.2|BPT1_YEAST;gi|1297015|emb|CAA66162.1|;gi|1360185|emb|CAA97460.1|;gi|1495208|emb|CAA62776.1|;gi|285813407|tpg|DAA09303.1|;gi|392297914|gb|EIW09013.1|;gi|768854270|gb|AJV78199.1|	23.093	43.51	485	299	16	274	719	434	883	1.77e-19	92
	XP_449941.1	gi|6323959|ref|NP_014030.1|;gi|1352002|sp|P40416.2|ATM1_YEAST;gi|793877|emb|CAA57359.1|;gi|798943|emb|CAA89134.1|;gi|151946009|gb|EDN64241.1|;gi|285814307|tpg|DAA10202.1|;gi|767187413|gb|AJS66090.1|;gi|767188730|gb|AJS67404.1|;gi|767190488|gb|AJS69158.1|;gi|767190929|gb|AJS69597.1|;gi|767191367|gb|AJS70034.1|;gi|767191806|gb|AJS70472.1|;gi|767198381|gb|AJS77032.1|;gi|767201440|gb|AJS80083.1|;gi|7…	74.236	84.13	687	169	4	37	718	6	689	0	1038
	XP_449941.1	gi|597960195|pdb|4MYC|A;gi|597960196|pdb|4MYC|C;gi|597960197|pdb|4MYC|B;gi|597960198|pdb|4MYH|A;gi|597960199|pdb|4MYH|C;gi|597960200|pdb|4MYH|B	81.113	90.56	593	111	1	126	718	1	592	0	1008
	XP_449941.1	gi|6323217|ref|NP_013289.1|;gi|1346512|sp|P33310.2|MDL1_YEAST;gi|577195|gb|AAB67455.1|;gi|285813611|tpg|DAA09507.1|	34.957	53.87	349	216	6	363	705	334	677	2.17e-52	191
	XP_449941.1	gi|37362699|ref|NP_015053.2|;gi|84028222|sp|P33311.3|MDL2_YEAST;gi|190407696|gb|EDV10961.1|;gi|285815274|tpg|DAA11166.1|;gi|584368346|gb|EWG88315.1|;gi|584473882|gb|EWH15645.1|;gi|768510920|gb|AJU24017.1|;gi|768518798|gb|AJU31866.1|;gi|768519236|gb|AJU32303.1|;gi|768519934|gb|AJU32999.1|;gi|768521751|gb|AJU34811.1|;gi|768863707|gb|AJV91851.1|;gi|768868704|gb|AJV96834.1|;gi|768871346|gb|AJV99470.1…	29.775	47.57	534	334	17	182	699	176	684	4.38e-47	177
	XP_449941.1	gi|6322640|ref|NP_012713.1|;gi|134967|sp|P12866.1|STE6_YEAST;gi|4564|emb|CAA33467.1|;gi|172758|gb|AAA35116.1|;gi|486373|emb|CAA82054.1|;gi|285813063|tpg|DAA08960.1|;gi|349579366|dbj|GAA24528.1|;gi|392298079|gb|EIW09177.1|;gi|1238274547|dbj|GAX70559.1|	27.812	47.24	489	317	13	267	727	154	634	1.38e-42	164
	XP_449941.1	gi|6322640|ref|NP_012713.1|;gi|134967|sp|P12866.1|STE6_YEAST;gi|4564|emb|CAA33467.1|;gi|172758|gb|AAA35116.1|;gi|486373|emb|CAA82054.1|;gi|285813063|tpg|DAA08960.1|;gi|349579366|dbj|GAA24528.1|;gi|392298079|gb|EIW09177.1|;gi|1238274547|dbj|GAX70559.1|	33.051	52.97	236	151	5	465	697	1052	1283	7.85e-30	125
	XP_449941.1	gi|398366407|ref|NP_011797.3|;gi|1730876|sp|P53049.1|YOR1_YEAST;gi|1245963|gb|AAB35750.1|;gi|1323513|emb|CAA97312.1|;gi|151943553|gb|EDN61864.1|;gi|285812469|tpg|DAA08369.1|;gi|392299536|gb|EIW10630.1|;gi|766455229|gb|AJR79346.1|;gi|766455731|gb|AJR79847.1|;gi|766456692|gb|AJR80806.1|;gi|766457696|gb|AJR81807.1|;gi|766458198|gb|AJR82801.1|;gi|766460690|gb|AJR84795.1|;gi|766471075|gb|AJR95656.1|;g…	31.746	52.7	315	186	9	409	699	1153	1462	1.37e-34	140
	XP_449941.1	gi|398366407|ref|NP_011797.3|;gi|1730876|sp|P53049.1|YOR1_YEAST;gi|1245963|gb|AAB35750.1|;gi|1323513|emb|CAA97312.1|;gi|151943553|gb|EDN61864.1|;gi|285812469|tpg|DAA08369.1|;gi|392299536|gb|EIW10630.1|;gi|766455229|gb|AJR79346.1|;gi|766455731|gb|AJR79847.1|;gi|766456692|gb|AJR80806.1|;gi|766457696|gb|AJR81807.1|;gi|766458198|gb|AJR82801.1|;gi|766460690|gb|AJR84795.1|;gi|766471075|gb|AJR95656.1|;g…	29.661	46.61	236	142	6	460	695	591	802	7.12e-17	83.6
	XP_449941.1	gi|6322980|ref|NP_013052.1|;gi|3915963|sp|P32386.2|YBT1_YEAST;gi|1360247|emb|CAA97500.1|;gi|285813380|tpg|DAA09276.1|;gi|584374688|gb|EWG94583.1|;gi|768822012|gb|AJV46048.1|;gi|768822463|gb|AJV46498.1|;gi|768823857|gb|AJV47854.1|;gi|768825223|gb|AJV49217.1|;gi|768825678|gb|AJV49671.1|;gi|768826996|gb|AJV50986.1|;gi|768827895|gb|AJV51883.1|;gi|768828793|gb|AJV52779.1|;gi|768829687|gb|AJV53671.1|;g…	30.952	52.72	294	174	6	453	724	1371	1657	1.58e-34	140
	XP_449941.1	gi|6322980|ref|NP_013052.1|;gi|3915963|sp|P32386.2|YBT1_YEAST;gi|1360247|emb|CAA97500.1|;gi|285813380|tpg|DAA09276.1|;gi|584374688|gb|EWG94583.1|;gi|768822012|gb|AJV46048.1|;gi|768822463|gb|AJV46498.1|;gi|768823857|gb|AJV47854.1|;gi|768825223|gb|AJV49217.1|;gi|768825678|gb|AJV49671.1|;gi|768826996|gb|AJV50986.1|;gi|768827895|gb|AJV51883.1|;gi|768828793|gb|AJV52779.1|;gi|768829687|gb|AJV53671.1|;g…	27.273	51.08	231	161	4	467	691	696	925	1.56e-20	95.5
	XP_449941.1	gi|398365779|ref|NP_010419.3|;gi|6920083|sp|P39109.2|YCFI_YEAST;gi|665668|emb|CAA88217.1|;gi|285811155|tpg|DAA11979.1|;gi|768748034|gb|AJU72691.1|;gi|768778835|gb|AJV03449.1|;gi|768783787|gb|AJV08394.1|;gi|768791366|gb|AJV15962.1|;gi|768793496|gb|AJV18089.1|;gi|768796345|gb|AJV20934.1|	25.934	48.55	482	319	14	238	699	1042	1505	6.48e-34	137
	XP_449941.1	gi|398365779|ref|NP_010419.3|;gi|6920083|sp|P39109.2|YCFI_YEAST;gi|665668|emb|CAA88217.1|;gi|285811155|tpg|DAA11979.1|;gi|768748034|gb|AJU72691.1|;gi|768778835|gb|AJV03449.1|;gi|768783787|gb|AJV08394.1|;gi|768791366|gb|AJV15962.1|;gi|768793496|gb|AJV18089.1|;gi|768796345|gb|AJV20934.1|	28.344	45.86	314	193	9	397	702	562	851	6.1e-21	96.7
	XP_449941.1	gi|6322957|ref|NP_013030.1|;gi|292495550|sp|P0CE69.1|YK104_YEAST;gi|486613|emb|CAA82184.1|;gi|45269790|gb|AAS56275.1|;gi|259147929|emb|CAY81179.1|;gi|285813358|tpg|DAA09255.1|;gi|392298252|gb|EIW09350.1|;gi|584475700|gb|EWH17455.1|;gi|628182476|gb|AHY76336.1|;gi|767008657|gb|AJS30328.1|;gi|767012456|gb|AJS32422.1|;gi|767032654|gb|AJS34170.1|;gi|767034045|gb|AJS35073.1|;gi|767041284|gb|AJS36571.1|…	32.046	54.05	259	151	6	464	701	32	286	7.82e-34	130
	XP_449941.1	gi|6321752|ref|NP_011828.1|;gi|731612|sp|P38735.1|VMR1_YEAST;gi|2289864|gb|AAB65047.1|;gi|285809863|tpg|DAA06650.1|;gi|392299088|gb|EIW10183.1|	32.143	53.57	308	182	8	420	710	1284	1581	9.13e-34	137
	XP_449941.1	gi|6321752|ref|NP_011828.1|;gi|731612|sp|P38735.1|VMR1_YEAST;gi|2289864|gb|AAB65047.1|;gi|285809863|tpg|DAA06650.1|;gi|392299088|gb|EIW10183.1|	26.531	46.03	441	298	12	271	698	476	903	5.8e-27	115
	XP_445704.1	gi|6323217|ref|NP_013289.1|;gi|1346512|sp|P33310.2|MDL1_YEAST;gi|577195|gb|AAB67455.1|;gi|285813611|tpg|DAA09507.1|	59.967	74.14	607	218	7	20	602	69	674	0	687
	XP_445704.1	gi|37362699|ref|NP_015053.2|;gi|84028222|sp|P33311.3|MDL2_YEAST;gi|190407696|gb|EDV10961.1|;gi|285815274|tpg|DAA11166.1|;gi|584368346|gb|EWG88315.1|;gi|584473882|gb|EWH15645.1|;gi|768510920|gb|AJU24017.1|;gi|768518798|gb|AJU31866.1|;gi|768519236|gb|AJU32303.1|;gi|768519934|gb|AJU32999.1|;gi|768521751|gb|AJU34811.1|;gi|768863707|gb|AJV91851.1|;gi|768868704|gb|AJV96834.1|;gi|768871346|gb|AJV99470.1…	44.932	63.34	592	308	8	27	602	98	687	1.88e-163	484
	XP_445704.1	gi|6322640|ref|NP_012713.1|;gi|134967|sp|P12866.1|STE6_YEAST;gi|4564|emb|CAA33467.1|;gi|172758|gb|AAA35116.1|;gi|486373|emb|CAA82054.1|;gi|285813063|tpg|DAA08960.1|;gi|349579366|dbj|GAA24528.1|;gi|392298079|gb|EIW09177.1|;gi|1238274547|dbj|GAX70559.1|	29.268	47.28	533	347	9	85	592	751	1278	1.68e-51	189
	XP_445704.1	gi|6322640|ref|NP_012713.1|;gi|134967|sp|P12866.1|STE6_YEAST;gi|4564|emb|CAA33467.1|;gi|172758|gb|AAA35116.1|;gi|486373|emb|CAA82054.1|;gi|285813063|tpg|DAA08960.1|;gi|349579366|dbj|GAA24528.1|;gi|392298079|gb|EIW09177.1|;gi|1238274547|dbj|GAX70559.1|	27.328	45.95	494	333	7	113	588	105	590	2.29e-41	159
	XP_445704.1	gi|6323959|ref|NP_014030.1|;gi|1352002|sp|P40416.2|ATM1_YEAST;gi|793877|emb|CAA57359.1|;gi|798943|emb|CAA89134.1|;gi|151946009|gb|EDN64241.1|;gi|285814307|tpg|DAA10202.1|;gi|767187413|gb|AJS66090.1|;gi|767188730|gb|AJS67404.1|;gi|767190488|gb|AJS69158.1|;gi|767190929|gb|AJS69597.1|;gi|767191367|gb|AJS70034.1|;gi|767191806|gb|AJS70472.1|;gi|767198381|gb|AJS77032.1|;gi|767201440|gb|AJS80083.1|;gi|7…	26.282	47.12	624	403	17	22	606	74	679	1.08e-50	184
	XP_445704.1	gi|597960195|pdb|4MYC|A;gi|597960196|pdb|4MYC|C;gi|597960197|pdb|4MYC|B;gi|597960198|pdb|4MYH|A;gi|597960199|pdb|4MYH|C;gi|597960200|pdb|4MYH|B	25.901	47.34	583	388	13	51	606	17	582	1.55e-50	182
	XP_445704.1	gi|6323014|ref|NP_013086.1|;gi|2506123|sp|P14772.2|BPT1_YEAST;gi|1297015|emb|CAA66162.1|;gi|1360185|emb|CAA97460.1|;gi|1495208|emb|CAA62776.1|;gi|285813407|tpg|DAA09303.1|;gi|392297914|gb|EIW09013.1|;gi|768854270|gb|AJV78199.1|	25.167	44.77	449	278	14	195	602	443	874	1.99e-23	103
	XP_445704.1	gi|398365779|ref|NP_010419.3|;gi|6920083|sp|P39109.2|YCFI_YEAST;gi|665668|emb|CAA88217.1|;gi|285811155|tpg|DAA11979.1|;gi|768748034|gb|AJU72691.1|;gi|768778835|gb|AJV03449.1|;gi|768783787|gb|AJV08394.1|;gi|768791366|gb|AJV15962.1|;gi|768793496|gb|AJV18089.1|;gi|768796345|gb|AJV20934.1|	23.112	44.39	437	281	16	188	600	447	852	1.25e-17	85.5
	XP_445704.1	gi|398366407|ref|NP_011797.3|;gi|1730876|sp|P53049.1|YOR1_YEAST;gi|1245963|gb|AAB35750.1|;gi|1323513|emb|CAA97312.1|;gi|151943553|gb|EDN61864.1|;gi|285812469|tpg|DAA08369.1|;gi|392299536|gb|EIW10630.1|;gi|766455229|gb|AJR79346.1|;gi|766455731|gb|AJR79847.1|;gi|766456692|gb|AJR80806.1|;gi|766457696|gb|AJR81807.1|;gi|766458198|gb|AJR82801.1|;gi|766460690|gb|AJR84795.1|;gi|766471075|gb|AJR95656.1|;g…	30.594	47.49	219	135	5	382	599	604	806	6.88e-16	79.7
	XP_445704.1	gi|6321752|ref|NP_011828.1|;gi|731612|sp|P38735.1|VMR1_YEAST;gi|2289864|gb|AAB65047.1|;gi|285809863|tpg|DAA06650.1|;gi|392299088|gb|EIW10183.1|	23.319	45.38	476	312	17	145	590	445	897	2.59e-15	77.8
	XP_445704.1	gi|398365539|ref|NP_013029.3|;gi|984143000|ref|XP_015331883.1|;gi|292630837|sp|P0CE68.1|NFT1_YEAST;gi|486611|emb|CAA82183.1|;gi|285813357|tpg|DAA09254.1|;gi|392298251|gb|EIW09349.1|	31.361	50.89	169	104	5	442	606	732	892	4.76e-14	73.6
ABCC	XP_445860.1	gi|6322980|ref|NP_013052.1|;gi|3915963|sp|P32386.2|YBT1_YEAST;gi|1360247|emb|CAA97500.1|;gi|285813380|tpg|DAA09276.1|;gi|584374688|gb|EWG94583.1|;gi|768822012|gb|AJV46048.1|;gi|768822463|gb|AJV46498.1|;gi|768823857|gb|AJV47854.1|;gi|768825223|gb|AJV49217.1|;gi|768825678|gb|AJV49671.1|;gi|768826996|gb|AJV50986.1|;gi|768827895|gb|AJV51883.1|;gi|768828793|gb|AJV52779.1|;gi|768829687|gb|AJV53671.1|;g…	61.058	76.99	1682	589	14	10	1659	12	1659	0	2089
	XP_445860.1	gi|6321752|ref|NP_011828.1|;gi|731612|sp|P38735.1|VMR1_YEAST;gi|2289864|gb|AAB65047.1|;gi|285809863|tpg|DAA06650.1|;gi|392299088|gb|EIW10183.1|	48.642	66.14	1657	751	21	12	1651	14	1587	0	1528
	XP_445860.1	gi|398365539|ref|NP_013029.3|;gi|984143000|ref|XP_015331883.1|;gi|292630837|sp|P0CE68.1|NFT1_YEAST;gi|486611|emb|CAA82183.1|;gi|285813357|tpg|DAA09254.1|;gi|392298251|gb|EIW09349.1|	35.698	56.83	1311	739	17	8	1314	5	1215	0	809
	XP_445860.1	gi|398365779|ref|NP_010419.3|;gi|6920083|sp|P39109.2|YCFI_YEAST;gi|665668|emb|CAA88217.1|;gi|285811155|tpg|DAA11979.1|;gi|768748034|gb|AJU72691.1|;gi|768778835|gb|AJV03449.1|;gi|768783787|gb|AJV08394.1|;gi|768791366|gb|AJV15962.1|;gi|768793496|gb|AJV18089.1|;gi|768796345|gb|AJV20934.1|	32	50.67	1425	772	28	289	1639	209	1510	0	669
	XP_445860.1	gi|6323014|ref|NP_013086.1|;gi|2506123|sp|P14772.2|BPT1_YEAST;gi|1297015|emb|CAA66162.1|;gi|1360185|emb|CAA97460.1|;gi|1495208|emb|CAA62776.1|;gi|285813407|tpg|DAA09303.1|;gi|392297914|gb|EIW09013.1|;gi|768854270|gb|AJV78199.1|	33.521	51.97	1241	677	22	486	1642	383	1559	0	620
	XP_445860.1	gi|398366407|ref|NP_011797.3|;gi|1730876|sp|P53049.1|YOR1_YEAST;gi|1245963|gb|AAB35750.1|;gi|1323513|emb|CAA97312.1|;gi|151943553|gb|EDN61864.1|;gi|285812469|tpg|DAA08369.1|;gi|392299536|gb|EIW10630.1|;gi|766455229|gb|AJR79346.1|;gi|766455731|gb|AJR79847.1|;gi|766456692|gb|AJR80806.1|;gi|766457696|gb|AJR81807.1|;gi|766458198|gb|AJR82801.1|;gi|766460690|gb|AJR84795.1|;gi|766471075|gb|AJR95656.1|;g…	30.048	47.62	1258	660	31	516	1642	302	1470	5.54e-153	505
	XP_445860.1	gi|6322957|ref|NP_013030.1|;gi|292495550|sp|P0CE69.1|YK104_YEAST;gi|486613|emb|CAA82184.1|;gi|45269790|gb|AAS56275.1|;gi|259147929|emb|CAY81179.1|;gi|285813358|tpg|DAA09255.1|;gi|392298252|gb|EIW09350.1|;gi|584475700|gb|EWH17455.1|;gi|628182476|gb|AHY76336.1|;gi|767008657|gb|AJS30328.1|;gi|767012456|gb|AJS32422.1|;gi|767032654|gb|AJS34170.1|;gi|767034045|gb|AJS35073.1|;gi|767041284|gb|AJS36571.1|…	54.397	71.34	307	135	3	1352	1655	1	305	4.14e-103	330
	XP_445860.1	gi|37362699|ref|NP_015053.2|;gi|84028222|sp|P33311.3|MDL2_YEAST;gi|190407696|gb|EDV10961.1|;gi|285815274|tpg|DAA11166.1|;gi|584368346|gb|EWG88315.1|;gi|584473882|gb|EWH15645.1|;gi|768510920|gb|AJU24017.1|;gi|768518798|gb|AJU31866.1|;gi|768519236|gb|AJU32303.1|;gi|768519934|gb|AJU32999.1|;gi|768521751|gb|AJU34811.1|;gi|768863707|gb|AJV91851.1|;gi|768868704|gb|AJV96834.1|;gi|768871346|gb|AJV99470.1…	28.402	45.56	507	290	17	1141	1616	202	666	2.89e-39	156
	XP_445860.1	gi|37362699|ref|NP_015053.2|;gi|84028222|sp|P33311.3|MDL2_YEAST;gi|190407696|gb|EDV10961.1|;gi|285815274|tpg|DAA11166.1|;gi|584368346|gb|EWG88315.1|;gi|584473882|gb|EWH15645.1|;gi|768510920|gb|AJU24017.1|;gi|768518798|gb|AJU31866.1|;gi|768519236|gb|AJU32303.1|;gi|768519934|gb|AJU32999.1|;gi|768521751|gb|AJU34811.1|;gi|768863707|gb|AJV91851.1|;gi|768868704|gb|AJV96834.1|;gi|768871346|gb|AJV99470.1…	24.837	43.79	459	315	13	494	936	224	668	5.31e-24	107
	XP_445860.1	gi|597960195|pdb|4MYC|A;gi|597960196|pdb|4MYC|C;gi|597960197|pdb|4MYC|B;gi|597960198|pdb|4MYH|A;gi|597960199|pdb|4MYH|C;gi|597960200|pdb|4MYH|B	32.979	50.71	282	152	5	1383	1644	319	583	1.69e-33	136
	XP_445860.1	gi|597960195|pdb|4MYC|A;gi|597960196|pdb|4MYC|C;gi|597960197|pdb|4MYC|B;gi|597960198|pdb|4MYH|A;gi|597960199|pdb|4MYH|C;gi|597960200|pdb|4MYH|B	24.8	46.93	375	239	14	589	942	211	563	2.62e-22	101
	XP_445860.1	gi|6323959|ref|NP_014030.1|;gi|1352002|sp|P40416.2|ATM1_YEAST;gi|793877|emb|CAA57359.1|;gi|798943|emb|CAA89134.1|;gi|151946009|gb|EDN64241.1|;gi|285814307|tpg|DAA10202.1|;gi|767187413|gb|AJS66090.1|;gi|767188730|gb|AJS67404.1|;gi|767190488|gb|AJS69158.1|;gi|767190929|gb|AJS69597.1|;gi|767191367|gb|AJS70034.1|;gi|767191806|gb|AJS70472.1|;gi|767198381|gb|AJS77032.1|;gi|767201440|gb|AJS80083.1|;gi|7…	32.979	50.71	282	152	5	1383	1644	416	680	3.25e-33	136
	XP_445860.1	gi|6323959|ref|NP_014030.1|;gi|1352002|sp|P40416.2|ATM1_YEAST;gi|793877|emb|CAA57359.1|;gi|798943|emb|CAA89134.1|;gi|151946009|gb|EDN64241.1|;gi|285814307|tpg|DAA10202.1|;gi|767187413|gb|AJS66090.1|;gi|767188730|gb|AJS67404.1|;gi|767190488|gb|AJS69158.1|;gi|767190929|gb|AJS69597.1|;gi|767191367|gb|AJS70034.1|;gi|767191806|gb|AJS70472.1|;gi|767198381|gb|AJS77032.1|;gi|767201440|gb|AJS80083.1|;gi|7…	24.8	46.93	375	239	14	589	942	308	660	2.07e-22	102
	XP_445319.1	gi|6322980|ref|NP_013052.1|;gi|3915963|sp|P32386.2|YBT1_YEAST;gi|1360247|emb|CAA97500.1|;gi|285813380|tpg|DAA09276.1|;gi|584374688|gb|EWG94583.1|;gi|768822012|gb|AJV46048.1|;gi|768822463|gb|AJV46498.1|;gi|768823857|gb|AJV47854.1|;gi|768825223|gb|AJV49217.1|;gi|768825678|gb|AJV49671.1|;gi|768826996|gb|AJV50986.1|;gi|768827895|gb|AJV51883.1|;gi|768828793|gb|AJV52779.1|;gi|768829687|gb|AJV53671.1|;g…	55.384	72.69	1681	669	15	10	1644	13	1658	0	1861
	XP_445319.1	gi|6321752|ref|NP_011828.1|;gi|731612|sp|P38735.1|VMR1_YEAST;gi|2289864|gb|AAB65047.1|;gi|285809863|tpg|DAA06650.1|;gi|392299088|gb|EIW10183.1|	46.472	66	1644	793	20	11	1637	14	1587	0	1428
	XP_445319.1	gi|398365539|ref|NP_013029.3|;gi|984143000|ref|XP_015331883.1|;gi|292630837|sp|P0CE68.1|NFT1_YEAST;gi|486611|emb|CAA82183.1|;gi|285813357|tpg|DAA09254.1|;gi|392298251|gb|EIW09349.1|	34.182	55.4	1296	761	17	8	1297	6	1215	0	708
	XP_445319.1	gi|398365779|ref|NP_010419.3|;gi|6920083|sp|P39109.2|YCFI_YEAST;gi|665668|emb|CAA88217.1|;gi|285811155|tpg|DAA11979.1|;gi|768748034|gb|AJU72691.1|;gi|768778835|gb|AJV03449.1|;gi|768783787|gb|AJV08394.1|;gi|768791366|gb|AJV15962.1|;gi|768793496|gb|AJV18089.1|;gi|768796345|gb|AJV20934.1|	31.77	50.73	1429	784	26	270	1625	200	1510	0	682
	XP_445319.1	gi|6323014|ref|NP_013086.1|;gi|2506123|sp|P14772.2|BPT1_YEAST;gi|1297015|emb|CAA66162.1|;gi|1360185|emb|CAA97460.1|;gi|1495208|emb|CAA62776.1|;gi|285813407|tpg|DAA09303.1|;gi|392297914|gb|EIW09013.1|;gi|768854270|gb|AJV78199.1|	33.769	52.41	1223	672	23	488	1627	391	1558	0	614
	XP_445319.1	gi|398366407|ref|NP_011797.3|;gi|1730876|sp|P53049.1|YOR1_YEAST;gi|1245963|gb|AAB35750.1|;gi|1323513|emb|CAA97312.1|;gi|151943553|gb|EDN61864.1|;gi|285812469|tpg|DAA08369.1|;gi|392299536|gb|EIW10630.1|;gi|766455229|gb|AJR79346.1|;gi|766455731|gb|AJR79847.1|;gi|766456692|gb|AJR80806.1|;gi|766457696|gb|AJR81807.1|;gi|766458198|gb|AJR82801.1|;gi|766460690|gb|AJR84795.1|;gi|766471075|gb|AJR95656.1|;g…	28.947	47.77	1482	821	36	267	1625	95	1467	3.51e-167	544
	XP_445319.1	gi|6322957|ref|NP_013030.1|;gi|292495550|sp|P0CE69.1|YK104_YEAST;gi|486613|emb|CAA82184.1|;gi|45269790|gb|AAS56275.1|;gi|259147929|emb|CAY81179.1|;gi|285813358|tpg|DAA09255.1|;gi|392298252|gb|EIW09350.1|;gi|584475700|gb|EWH17455.1|;gi|628182476|gb|AHY76336.1|;gi|767008657|gb|AJS30328.1|;gi|767012456|gb|AJS32422.1|;gi|767032654|gb|AJS34170.1|;gi|767034045|gb|AJS35073.1|;gi|767041284|gb|AJS36571.1|…	52.443	72.31	307	138	3	1335	1638	1	302	1.14e-102	329
	XP_445319.1	gi|6322957|ref|NP_013030.1|;gi|292495550|sp|P0CE69.1|YK104_YEAST;gi|486613|emb|CAA82184.1|;gi|45269790|gb|AAS56275.1|;gi|259147929|emb|CAY81179.1|;gi|285813358|tpg|DAA09255.1|;gi|392298252|gb|EIW09350.1|;gi|584475700|gb|EWH17455.1|;gi|628182476|gb|AHY76336.1|;gi|767008657|gb|AJS30328.1|;gi|767012456|gb|AJS32422.1|;gi|767032654|gb|AJS34170.1|;gi|767034045|gb|AJS35073.1|;gi|767041284|gb|AJS36571.1|…	25.194	46.12	258	151	10	706	936	33	275	1.65e-09	59.3
	XP_445319.1	gi|597960195|pdb|4MYC|A;gi|597960196|pdb|4MYC|C;gi|597960197|pdb|4MYC|B;gi|597960198|pdb|4MYH|A;gi|597960199|pdb|4MYH|C;gi|597960200|pdb|4MYH|B	30.293	51.14	307	185	7	1335	1630	295	583	2.21e-32	133
	XP_445319.1	gi|597960195|pdb|4MYC|A;gi|597960196|pdb|4MYC|C;gi|597960197|pdb|4MYC|B;gi|597960198|pdb|4MYH|A;gi|597960199|pdb|4MYH|C;gi|597960200|pdb|4MYH|B	25.455	43.47	605	359	23	367	936	17	564	1.09e-27	118
	XP_445319.1	gi|6323959|ref|NP_014030.1|;gi|1352002|sp|P40416.2|ATM1_YEAST;gi|793877|emb|CAA57359.1|;gi|798943|emb|CAA89134.1|;gi|151946009|gb|EDN64241.1|;gi|285814307|tpg|DAA10202.1|;gi|767187413|gb|AJS66090.1|;gi|767188730|gb|AJS67404.1|;gi|767190488|gb|AJS69158.1|;gi|767190929|gb|AJS69597.1|;gi|767191367|gb|AJS70034.1|;gi|767191806|gb|AJS70472.1|;gi|767198381|gb|AJS77032.1|;gi|767201440|gb|AJS80083.1|;gi|7…	30.065	50.98	306	187	6	1335	1630	392	680	6.17e-32	132
	XP_445319.1	gi|6323959|ref|NP_014030.1|;gi|1352002|sp|P40416.2|ATM1_YEAST;gi|793877|emb|CAA57359.1|;gi|798943|emb|CAA89134.1|;gi|151946009|gb|EDN64241.1|;gi|285814307|tpg|DAA10202.1|;gi|767187413|gb|AJS66090.1|;gi|767188730|gb|AJS67404.1|;gi|767190488|gb|AJS69158.1|;gi|767190929|gb|AJS69597.1|;gi|767191367|gb|AJS70034.1|;gi|767191806|gb|AJS70472.1|;gi|767198381|gb|AJS77032.1|;gi|767201440|gb|AJS80083.1|;gi|7…	25.037	42.96	675	399	26	310	936	46	661	7.93e-29	122
	XP_445319.1	gi|6322640|ref|NP_012713.1|;gi|134967|sp|P12866.1|STE6_YEAST;gi|4564|emb|CAA33467.1|;gi|172758|gb|AAA35116.1|;gi|486373|emb|CAA82054.1|;gi|285813063|tpg|DAA08960.1|;gi|349579366|dbj|GAA24528.1|;gi|392298079|gb|EIW09177.1|;gi|1238274547|dbj|GAX70559.1|	30.738	52.87	244	143	7	1372	1608	1052	1276	1.32e-24	110
	XP_445319.1	gi|6322640|ref|NP_012713.1|;gi|134967|sp|P12866.1|STE6_YEAST;gi|4564|emb|CAA33467.1|;gi|172758|gb|AAA35116.1|;gi|486373|emb|CAA82054.1|;gi|285813063|tpg|DAA08960.1|;gi|349579366|dbj|GAA24528.1|;gi|392298079|gb|EIW09177.1|;gi|1238274547|dbj|GAX70559.1|	27.273	45.2	396	252	12	565	936	209	592	4.79e-24	108
	XP_445319.1	gi|6322640|ref|NP_012713.1|;gi|134967|sp|P12866.1|STE6_YEAST;gi|4564|emb|CAA33467.1|;gi|172758|gb|AAA35116.1|;gi|486373|emb|CAA82054.1|;gi|285813063|tpg|DAA08960.1|;gi|349579366|dbj|GAA24528.1|;gi|392298079|gb|EIW09177.1|;gi|1238274547|dbj|GAX70559.1|	25.379	48.11	264	156	9	692	929	1021	1269	3.01e-15	79.7
	XP_445834.1	gi|6323014|ref|NP_013086.1|;gi|2506123|sp|P14772.2|BPT1_YEAST;gi|1297015|emb|CAA66162.1|;gi|1360185|emb|CAA97460.1|;gi|1495208|emb|CAA62776.1|;gi|285813407|tpg|DAA09303.1|;gi|392297914|gb|EIW09013.1|;gi|768854270|gb|AJV78199.1|	57.106	74.79	1555	633	19	2	1532	15	1559	0	1728
	XP_445834.1	gi|398365779|ref|NP_010419.3|;gi|6920083|sp|P39109.2|YCFI_YEAST;gi|665668|emb|CAA88217.1|;gi|285811155|tpg|DAA11979.1|;gi|768748034|gb|AJU72691.1|;gi|768778835|gb|AJV03449.1|;gi|768783787|gb|AJV08394.1|;gi|768791366|gb|AJV15962.1|;gi|768793496|gb|AJV18089.1|;gi|768796345|gb|AJV20934.1|	43.005	61.07	1351	690	17	203	1529	216	1510	0	1060
	XP_445834.1	gi|6322980|ref|NP_013052.1|;gi|3915963|sp|P32386.2|YBT1_YEAST;gi|1360247|emb|CAA97500.1|;gi|285813380|tpg|DAA09276.1|;gi|584374688|gb|EWG94583.1|;gi|768822012|gb|AJV46048.1|;gi|768822463|gb|AJV46498.1|;gi|768823857|gb|AJV47854.1|;gi|768825223|gb|AJV49217.1|;gi|768825678|gb|AJV49671.1|;gi|768826996|gb|AJV50986.1|;gi|768827895|gb|AJV51883.1|;gi|768828793|gb|AJV52779.1|;gi|768829687|gb|AJV53671.1|;g…	33.74	54.23	1230	711	25	358	1531	460	1641	0	644
	XP_445834.1	gi|6321752|ref|NP_011828.1|;gi|731612|sp|P38735.1|VMR1_YEAST;gi|2289864|gb|AAB65047.1|;gi|285809863|tpg|DAA06650.1|;gi|392299088|gb|EIW10183.1|	32.652	52.35	1320	776	25	261	1532	324	1578	0	634
	XP_445834.1	gi|398366407|ref|NP_011797.3|;gi|1730876|sp|P53049.1|YOR1_YEAST;gi|1245963|gb|AAB35750.1|;gi|1323513|emb|CAA97312.1|;gi|151943553|gb|EDN61864.1|;gi|285812469|tpg|DAA08369.1|;gi|392299536|gb|EIW10630.1|;gi|766455229|gb|AJR79346.1|;gi|766455731|gb|AJR79847.1|;gi|766456692|gb|AJR80806.1|;gi|766457696|gb|AJR81807.1|;gi|766458198|gb|AJR82801.1|;gi|766460690|gb|AJR84795.1|;gi|766471075|gb|AJR95656.1|;g…	31.078	48.85	1345	791	29	260	1533	192	1471	1.29e-177	570
	XP_445834.1	gi|398365539|ref|NP_013029.3|;gi|984143000|ref|XP_015331883.1|;gi|292630837|sp|P0CE68.1|NFT1_YEAST;gi|486611|emb|CAA82183.1|;gi|285813357|tpg|DAA09254.1|;gi|392298251|gb|EIW09349.1|	26.729	45.6	853	534	18	366	1197	430	1212	4.83e-75	272
	XP_445834.1	gi|6322957|ref|NP_013030.1|;gi|292495550|sp|P0CE69.1|YK104_YEAST;gi|486613|emb|CAA82184.1|;gi|45269790|gb|AAS56275.1|;gi|259147929|emb|CAY81179.1|;gi|285813358|tpg|DAA09255.1|;gi|392298252|gb|EIW09350.1|;gi|584475700|gb|EWH17455.1|;gi|628182476|gb|AHY76336.1|;gi|767008657|gb|AJS30328.1|;gi|767012456|gb|AJS32422.1|;gi|767032654|gb|AJS34170.1|;gi|767034045|gb|AJS35073.1|;gi|767041284|gb|AJS36571.1|…	43.333	62	300	152	4	1243	1533	3	293	8.29e-71	238
	XP_445834.1	gi|6322957|ref|NP_013030.1|;gi|292495550|sp|P0CE69.1|YK104_YEAST;gi|486613|emb|CAA82184.1|;gi|45269790|gb|AAS56275.1|;gi|259147929|emb|CAY81179.1|;gi|285813358|tpg|DAA09255.1|;gi|392298252|gb|EIW09350.1|;gi|584475700|gb|EWH17455.1|;gi|628182476|gb|AHY76336.1|;gi|767008657|gb|AJS30328.1|;gi|767012456|gb|AJS32422.1|;gi|767032654|gb|AJS34170.1|;gi|767034045|gb|AJS35073.1|;gi|767041284|gb|AJS36571.1|…	22.099	45.3	181	99	5	635	781	48	220	0.00041	42.4
	XP_445834.1	gi|37362699|ref|NP_015053.2|;gi|84028222|sp|P33311.3|MDL2_YEAST;gi|190407696|gb|EDV10961.1|;gi|285815274|tpg|DAA11166.1|;gi|584368346|gb|EWG88315.1|;gi|584473882|gb|EWH15645.1|;gi|768510920|gb|AJU24017.1|;gi|768518798|gb|AJU31866.1|;gi|768519236|gb|AJU32303.1|;gi|768519934|gb|AJU32999.1|;gi|768521751|gb|AJU34811.1|;gi|768863707|gb|AJV91851.1|;gi|768868704|gb|AJV96834.1|;gi|768871346|gb|AJV99470.1…	27.19	46.17	548	347	15	989	1516	168	683	6.7e-39	155
	XP_445834.1	gi|37362699|ref|NP_015053.2|;gi|84028222|sp|P33311.3|MDL2_YEAST;gi|190407696|gb|EDV10961.1|;gi|285815274|tpg|DAA11166.1|;gi|584368346|gb|EWG88315.1|;gi|584473882|gb|EWH15645.1|;gi|768510920|gb|AJU24017.1|;gi|768518798|gb|AJU31866.1|;gi|768519236|gb|AJU32303.1|;gi|768519934|gb|AJU32999.1|;gi|768521751|gb|AJU34811.1|;gi|768863707|gb|AJV91851.1|;gi|768868704|gb|AJV96834.1|;gi|768871346|gb|AJV99470.1…	27.917	50	240	152	9	639	865	468	699	1.83e-16	83.2
	XP_445834.1	gi|597960195|pdb|4MYC|A;gi|597960196|pdb|4MYC|C;gi|597960197|pdb|4MYC|B;gi|597960198|pdb|4MYH|A;gi|597960199|pdb|4MYH|C;gi|597960200|pdb|4MYH|B	28.682	49.1	387	245	10	1148	1524	208	573	2.24e-33	135
	XP_445834.1	gi|597960195|pdb|4MYC|A;gi|597960196|pdb|4MYC|C;gi|597960197|pdb|4MYC|B;gi|597960198|pdb|4MYH|A;gi|597960199|pdb|4MYH|C;gi|597960200|pdb|4MYH|B	30.288	52.88	208	135	5	639	839	359	563	1.17e-21	99.4
	XP_445834.1	gi|6323959|ref|NP_014030.1|;gi|1352002|sp|P40416.2|ATM1_YEAST;gi|793877|emb|CAA57359.1|;gi|798943|emb|CAA89134.1|;gi|151946009|gb|EDN64241.1|;gi|285814307|tpg|DAA10202.1|;gi|767187413|gb|AJS66090.1|;gi|767188730|gb|AJS67404.1|;gi|767190488|gb|AJS69158.1|;gi|767190929|gb|AJS69597.1|;gi|767191367|gb|AJS70034.1|;gi|767191806|gb|AJS70472.1|;gi|767198381|gb|AJS77032.1|;gi|767201440|gb|AJS80083.1|;gi|7…	28.682	49.1	387	245	10	1148	1524	305	670	4.71e-33	135
	XP_445834.1	gi|6323959|ref|NP_014030.1|;gi|1352002|sp|P40416.2|ATM1_YEAST;gi|793877|emb|CAA57359.1|;gi|798943|emb|CAA89134.1|;gi|151946009|gb|EDN64241.1|;gi|285814307|tpg|DAA10202.1|;gi|767187413|gb|AJS66090.1|;gi|767188730|gb|AJS67404.1|;gi|767190488|gb|AJS69158.1|;gi|767190929|gb|AJS69597.1|;gi|767191367|gb|AJS70034.1|;gi|767191806|gb|AJS70472.1|;gi|767198381|gb|AJS77032.1|;gi|767201440|gb|AJS80083.1|;gi|7…	30.288	52.88	208	135	5	639	839	456	660	1.71e-21	99.4
	XP_449053.1	gi|398365779|ref|NP_010419.3|;gi|6920083|sp|P39109.2|YCFI_YEAST;gi|665668|emb|CAA88217.1|;gi|285811155|tpg|DAA11979.1|;gi|768748034|gb|AJU72691.1|;gi|768778835|gb|AJV03449.1|;gi|768783787|gb|AJV08394.1|;gi|768791366|gb|AJV15962.1|;gi|768793496|gb|AJV18089.1|;gi|768796345|gb|AJV20934.1|	75	86.97	1512	370	2	27	1533	3	1511	0	2412
	XP_449053.1	gi|6323014|ref|NP_013086.1|;gi|2506123|sp|P14772.2|BPT1_YEAST;gi|1297015|emb|CAA66162.1|;gi|1360185|emb|CAA97460.1|;gi|1495208|emb|CAA62776.1|;gi|285813407|tpg|DAA09303.1|;gi|392297914|gb|EIW09013.1|;gi|768854270|gb|AJV78199.1|	40.877	60.14	1573	823	26	40	1532	11	1556	0	1087
	XP_449053.1	gi|6322980|ref|NP_013052.1|;gi|3915963|sp|P32386.2|YBT1_YEAST;gi|1360247|emb|CAA97500.1|;gi|285813380|tpg|DAA09276.1|;gi|584374688|gb|EWG94583.1|;gi|768822012|gb|AJV46048.1|;gi|768822463|gb|AJV46498.1|;gi|768823857|gb|AJV47854.1|;gi|768825223|gb|AJV49217.1|;gi|768825678|gb|AJV49671.1|;gi|768826996|gb|AJV50986.1|;gi|768827895|gb|AJV51883.1|;gi|768828793|gb|AJV52779.1|;gi|768829687|gb|AJV53671.1|;g…	33.942	55.35	1205	693	18	406	1532	460	1639	0	693
	XP_449053.1	gi|6321752|ref|NP_011828.1|;gi|731612|sp|P38735.1|VMR1_YEAST;gi|2289864|gb|AAB65047.1|;gi|285809863|tpg|DAA06650.1|;gi|392299088|gb|EIW10183.1|	31.98	52.86	1379	799	32	227	1532	263	1575	0	633
	XP_449053.1	gi|398366407|ref|NP_011797.3|;gi|1730876|sp|P53049.1|YOR1_YEAST;gi|1245963|gb|AAB35750.1|;gi|1323513|emb|CAA97312.1|;gi|151943553|gb|EDN61864.1|;gi|285812469|tpg|DAA08369.1|;gi|392299536|gb|EIW10630.1|;gi|766455229|gb|AJR79346.1|;gi|766455731|gb|AJR79847.1|;gi|766456692|gb|AJR80806.1|;gi|766457696|gb|AJR81807.1|;gi|766458198|gb|AJR82801.1|;gi|766460690|gb|AJR84795.1|;gi|766471075|gb|AJR95656.1|;g…	36.161	56.14	896	516	18	664	1533	603	1468	2.02e-163	531
	XP_449053.1	gi|398366407|ref|NP_011797.3|;gi|1730876|sp|P53049.1|YOR1_YEAST;gi|1245963|gb|AAB35750.1|;gi|1323513|emb|CAA97312.1|;gi|151943553|gb|EDN61864.1|;gi|285812469|tpg|DAA08369.1|;gi|392299536|gb|EIW10630.1|;gi|766455229|gb|AJR79346.1|;gi|766455731|gb|AJR79847.1|;gi|766456692|gb|AJR80806.1|;gi|766457696|gb|AJR81807.1|;gi|766458198|gb|AJR82801.1|;gi|766460690|gb|AJR84795.1|;gi|766471075|gb|AJR95656.1|;g…	21.678	41.96	429	302	5	219	625	93	509	1.32e-20	97.4
	XP_449053.1	gi|398366407|ref|NP_011797.3|;gi|1730876|sp|P53049.1|YOR1_YEAST;gi|1245963|gb|AAB35750.1|;gi|1323513|emb|CAA97312.1|;gi|151943553|gb|EDN61864.1|;gi|285812469|tpg|DAA08369.1|;gi|392299536|gb|EIW10630.1|;gi|766455229|gb|AJR79346.1|;gi|766455731|gb|AJR79847.1|;gi|766456692|gb|AJR80806.1|;gi|766457696|gb|AJR81807.1|;gi|766458198|gb|AJR82801.1|;gi|766460690|gb|AJR84795.1|;gi|766471075|gb|AJR95656.1|;g…	21.605	41.98	486	312	17	417	855	984	1447	5.76e-13	72.4
	XP_449053.1	gi|398365539|ref|NP_013029.3|;gi|984143000|ref|XP_015331883.1|;gi|292630837|sp|P0CE68.1|NFT1_YEAST;gi|486611|emb|CAA82183.1|;gi|285813357|tpg|DAA09254.1|;gi|392298251|gb|EIW09349.1|	29.132	49.46	841	513	18	414	1220	425	1216	9.43e-88	311
	XP_449053.1	gi|6322957|ref|NP_013030.1|;gi|292495550|sp|P0CE69.1|YK104_YEAST;gi|486613|emb|CAA82184.1|;gi|45269790|gb|AAS56275.1|;gi|259147929|emb|CAY81179.1|;gi|285813358|tpg|DAA09255.1|;gi|392298252|gb|EIW09350.1|;gi|584475700|gb|EWH17455.1|;gi|628182476|gb|AHY76336.1|;gi|767008657|gb|AJS30328.1|;gi|767012456|gb|AJS32422.1|;gi|767032654|gb|AJS34170.1|;gi|767034045|gb|AJS35073.1|;gi|767041284|gb|AJS36571.1|…	40	62.76	290	153	2	1261	1532	3	289	2.11e-67	228
	XP_449053.1	gi|6323217|ref|NP_013289.1|;gi|1346512|sp|P33310.2|MDL1_YEAST;gi|577195|gb|AAB67455.1|;gi|285813611|tpg|DAA09507.1|	28.2	48.6	500	302	20	1061	1530	202	674	5.09e-36	145
	XP_449053.1	gi|6323217|ref|NP_013289.1|;gi|1346512|sp|P33310.2|MDL1_YEAST;gi|577195|gb|AAB67455.1|;gi|285813611|tpg|DAA09507.1|	24.853	42.47	511	305	18	417	881	205	682	3.31e-22	101
	XP_449053.1	gi|597960195|pdb|4MYC|A;gi|597960196|pdb|4MYC|C;gi|597960197|pdb|4MYC|B;gi|597960198|pdb|4MYH|A;gi|597960199|pdb|4MYH|C;gi|597960200|pdb|4MYH|B	31.949	52.72	313	196	6	1223	1527	270	573	2.51e-35	142
	XP_449053.1	gi|597960195|pdb|4MYC|A;gi|597960196|pdb|4MYC|C;gi|597960197|pdb|4MYC|B;gi|597960198|pdb|4MYH|A;gi|597960199|pdb|4MYH|C;gi|597960200|pdb|4MYH|B	26.519	44.2	362	223	12	527	856	209	559	3.34e-18	88.6
	XP_449053.1	gi|6323959|ref|NP_014030.1|;gi|1352002|sp|P40416.2|ATM1_YEAST;gi|793877|emb|CAA57359.1|;gi|798943|emb|CAA89134.1|;gi|151946009|gb|EDN64241.1|;gi|285814307|tpg|DAA10202.1|;gi|767187413|gb|AJS66090.1|;gi|767188730|gb|AJS67404.1|;gi|767190488|gb|AJS69158.1|;gi|767190929|gb|AJS69597.1|;gi|767191367|gb|AJS70034.1|;gi|767191806|gb|AJS70472.1|;gi|767198381|gb|AJS77032.1|;gi|767201440|gb|AJS80083.1|;gi|7…	31.949	52.72	313	196	6	1223	1527	367	670	5.21e-35	142
	XP_449053.1	gi|6323959|ref|NP_014030.1|;gi|1352002|sp|P40416.2|ATM1_YEAST;gi|793877|emb|CAA57359.1|;gi|798943|emb|CAA89134.1|;gi|151946009|gb|EDN64241.1|;gi|285814307|tpg|DAA10202.1|;gi|767187413|gb|AJS66090.1|;gi|767188730|gb|AJS67404.1|;gi|767190488|gb|AJS69158.1|;gi|767190929|gb|AJS69597.1|;gi|767191367|gb|AJS70034.1|;gi|767191806|gb|AJS70472.1|;gi|767198381|gb|AJS77032.1|;gi|767201440|gb|AJS80083.1|;gi|7…	27.74	46.92	292	186	9	581	856	374	656	3.58e-18	88.6
	XP_446375.1	gi|398366407|ref|NP_011797.3|;gi|1730876|sp|P53049.1|YOR1_YEAST;gi|1245963|gb|AAB35750.1|;gi|1323513|emb|CAA97312.1|;gi|151943553|gb|EDN61864.1|;gi|285812469|tpg|DAA08369.1|;gi|392299536|gb|EIW10630.1|;gi|766455229|gb|AJR79346.1|;gi|766455731|gb|AJR79847.1|;gi|766456692|gb|AJR80806.1|;gi|766457696|gb|AJR81807.1|;gi|766458198|gb|AJR82801.1|;gi|766460690|gb|AJR84795.1|;gi|766471075|gb|AJR95656.1|;g…	71.4	83.26	1493	377	11	13	1477	6	1476	0	2180
	XP_446375.1	gi|398365779|ref|NP_010419.3|;gi|6920083|sp|P39109.2|YCFI_YEAST;gi|665668|emb|CAA88217.1|;gi|285811155|tpg|DAA11979.1|;gi|768748034|gb|AJU72691.1|;gi|768778835|gb|AJV03449.1|;gi|768783787|gb|AJV08394.1|;gi|768791366|gb|AJV15962.1|;gi|768793496|gb|AJV18089.1|;gi|768796345|gb|AJV20934.1|	30.216	48.78	1433	834	30	92	1469	190	1511	0	603
	XP_446375.1	gi|6323014|ref|NP_013086.1|;gi|2506123|sp|P14772.2|BPT1_YEAST;gi|1297015|emb|CAA66162.1|;gi|1360185|emb|CAA97460.1|;gi|1495208|emb|CAA62776.1|;gi|285813407|tpg|DAA09303.1|;gi|392297914|gb|EIW09013.1|;gi|768854270|gb|AJV78199.1|	30.174	50.03	1435	850	29	105	1468	203	1556	0	595
	XP_446375.1	gi|6322980|ref|NP_013052.1|;gi|3915963|sp|P32386.2|YBT1_YEAST;gi|1360247|emb|CAA97500.1|;gi|285813380|tpg|DAA09276.1|;gi|584374688|gb|EWG94583.1|;gi|768822012|gb|AJV46048.1|;gi|768822463|gb|AJV46498.1|;gi|768823857|gb|AJV47854.1|;gi|768825223|gb|AJV49217.1|;gi|768825678|gb|AJV49671.1|;gi|768826996|gb|AJV50986.1|;gi|768827895|gb|AJV51883.1|;gi|768828793|gb|AJV52779.1|;gi|768829687|gb|AJV53671.1|;g…	33.539	51.03	972	557	15	579	1468	675	1639	1.63e-157	518
	XP_446375.1	gi|6321752|ref|NP_011828.1|;gi|731612|sp|P38735.1|VMR1_YEAST;gi|2289864|gb|AAB65047.1|;gi|285809863|tpg|DAA06650.1|;gi|392299088|gb|EIW10183.1|	29.226	47.93	1331	788	26	208	1468	329	1575	6.23e-156	512
	XP_446375.1	gi|6322957|ref|NP_013030.1|;gi|292495550|sp|P0CE69.1|YK104_YEAST;gi|486613|emb|CAA82184.1|;gi|45269790|gb|AAS56275.1|;gi|259147929|emb|CAY81179.1|;gi|285813358|tpg|DAA09255.1|;gi|392298252|gb|EIW09350.1|;gi|584475700|gb|EWH17455.1|;gi|628182476|gb|AHY76336.1|;gi|767008657|gb|AJS30328.1|;gi|767012456|gb|AJS32422.1|;gi|767032654|gb|AJS34170.1|;gi|767034045|gb|AJS35073.1|;gi|767041284|gb|AJS36571.1|…	42.321	63.48	293	163	4	1178	1468	1	289	8.18e-71	238
	XP_446375.1	gi|398365539|ref|NP_013029.3|;gi|984143000|ref|XP_015331883.1|;gi|292630837|sp|P0CE68.1|NFT1_YEAST;gi|486611|emb|CAA82183.1|;gi|285813357|tpg|DAA09254.1|;gi|392298251|gb|EIW09349.1|	24.511	43.68	767	474	18	392	1127	510	1202	3.11e-55	209
	XP_446375.1	gi|398365539|ref|NP_013029.3|;gi|984143000|ref|XP_015331883.1|;gi|292630837|sp|P0CE68.1|NFT1_YEAST;gi|486611|emb|CAA82183.1|;gi|285813357|tpg|DAA09254.1|;gi|392298251|gb|EIW09349.1|	25.49	47.06	255	165	7	1210	1456	647	884	2.79e-07	53.5
	XP_446375.1	gi|37362699|ref|NP_015053.2|;gi|84028222|sp|P33311.3|MDL2_YEAST;gi|190407696|gb|EDV10961.1|;gi|285815274|tpg|DAA11166.1|;gi|584368346|gb|EWG88315.1|;gi|584473882|gb|EWH15645.1|;gi|768510920|gb|AJU24017.1|;gi|768518798|gb|AJU31866.1|;gi|768519236|gb|AJU32303.1|;gi|768519934|gb|AJU32999.1|;gi|768521751|gb|AJU34811.1|;gi|768863707|gb|AJV91851.1|;gi|768868704|gb|AJV96834.1|;gi|768871346|gb|AJV99470.1…	25.664	44.42	565	346	19	934	1465	163	686	5.6e-36	145
	XP_446375.1	gi|37362699|ref|NP_015053.2|;gi|84028222|sp|P33311.3|MDL2_YEAST;gi|190407696|gb|EDV10961.1|;gi|285815274|tpg|DAA11166.1|;gi|584368346|gb|EWG88315.1|;gi|584473882|gb|EWH15645.1|;gi|768510920|gb|AJU24017.1|;gi|768518798|gb|AJU31866.1|;gi|768519236|gb|AJU32303.1|;gi|768519934|gb|AJU32999.1|;gi|768521751|gb|AJU34811.1|;gi|768863707|gb|AJV91851.1|;gi|768868704|gb|AJV96834.1|;gi|768871346|gb|AJV99470.1…	33.649	51.66	211	120	6	617	808	464	673	3.99e-22	101
	XP_446375.1	gi|597960195|pdb|4MYC|A;gi|597960196|pdb|4MYC|C;gi|597960197|pdb|4MYC|B;gi|597960198|pdb|4MYH|A;gi|597960199|pdb|4MYH|C;gi|597960200|pdb|4MYH|B	32.268	50.8	313	186	8	1154	1463	284	573	9.67e-33	134
	XP_446375.1	gi|597960195|pdb|4MYC|A;gi|597960196|pdb|4MYC|C;gi|597960197|pdb|4MYC|B;gi|597960198|pdb|4MYH|A;gi|597960199|pdb|4MYH|C;gi|597960200|pdb|4MYH|B	29.268	45.12	246	148	5	619	843	357	597	1.53e-16	83.2
	XP_446375.1	gi|6323959|ref|NP_014030.1|;gi|1352002|sp|P40416.2|ATM1_YEAST;gi|793877|emb|CAA57359.1|;gi|798943|emb|CAA89134.1|;gi|151946009|gb|EDN64241.1|;gi|285814307|tpg|DAA10202.1|;gi|767187413|gb|AJS66090.1|;gi|767188730|gb|AJS67404.1|;gi|767190488|gb|AJS69158.1|;gi|767190929|gb|AJS69597.1|;gi|767191367|gb|AJS70034.1|;gi|767191806|gb|AJS70472.1|;gi|767198381|gb|AJS77032.1|;gi|767201440|gb|AJS80083.1|;gi|7…	32.268	50.8	313	186	8	1154	1463	381	670	1.82e-32	134
	XP_446375.1	gi|6323959|ref|NP_014030.1|;gi|1352002|sp|P40416.2|ATM1_YEAST;gi|793877|emb|CAA57359.1|;gi|798943|emb|CAA89134.1|;gi|151946009|gb|EDN64241.1|;gi|285814307|tpg|DAA10202.1|;gi|767187413|gb|AJS66090.1|;gi|767188730|gb|AJS67404.1|;gi|767190488|gb|AJS69158.1|;gi|767190929|gb|AJS69597.1|;gi|767191367|gb|AJS70034.1|;gi|767191806|gb|AJS70472.1|;gi|767198381|gb|AJS77032.1|;gi|767201440|gb|AJS80083.1|;gi|7…	31.527	48.77	203	112	6	619	800	454	650	4.4e-16	81.6
ABCD	XP_445428.1	gi|6322660|ref|NP_012733.1|;gi|465683|sp|P34230.1|PXA2_YEAST;gi|395237|emb|CAA52250.1|;gi|438237|emb|CAA53736.1|;gi|486333|emb|CAA82031.1|;gi|1931633|gb|AAB51597.1|;gi|285813081|tpg|DAA08978.1|;gi|392298254|gb|EIW09352.1|	60.638	74.47	846	290	9	7	842	9	821	0	995
	XP_445428.1	gi|6325110|ref|NP_015178.1|;gi|114152863|sp|P41909.2|PXA1_YEAST;gi|1063413|gb|AAC37480.1|;gi|1370314|emb|CAA97852.1|;gi|1403562|emb|CAA65546.1|;gi|285815396|tpg|DAA11288.1|;gi|392295862|gb|EIW06965.1|;gi|1588408|prf||2208396A	26.923	46.28	780	439	21	85	777	131	866	2.38e-68	242
	XP_445428.1	gi|6323217|ref|NP_013289.1|;gi|1346512|sp|P33310.2|MDL1_YEAST;gi|577195|gb|AAB67455.1|;gi|285813611|tpg|DAA09507.1|	24.49	41.5	294	171	10	488	771	423	675	3.08e-11	65.1
	XP_445428.1	gi|6322980|ref|NP_013052.1|;gi|3915963|sp|P32386.2|YBT1_YEAST;gi|1360247|emb|CAA97500.1|;gi|285813380|tpg|DAA09276.1|;gi|584374688|gb|EWG94583.1|;gi|768822012|gb|AJV46048.1|;gi|768822463|gb|AJV46498.1|;gi|768823857|gb|AJV47854.1|;gi|768825223|gb|AJV49217.1|;gi|768825678|gb|AJV49671.1|;gi|768826996|gb|AJV50986.1|;gi|768827895|gb|AJV51883.1|;gi|768828793|gb|AJV52779.1|;gi|768829687|gb|AJV53671.1|;g…	26.923	42.79	208	98	10	515	712	714	877	2.72e-06	49.3
	XP_445428.1	gi|398365539|ref|NP_013029.3|;gi|984143000|ref|XP_015331883.1|;gi|292630837|sp|P0CE68.1|NFT1_YEAST;gi|486611|emb|CAA82183.1|;gi|285813357|tpg|DAA09254.1|;gi|392298251|gb|EIW09349.1|	46.512	62.79	43	23	0	670	712	792	834	2.09e-05	46.6
	XP_445428.1	gi|6322640|ref|NP_012713.1|;gi|134967|sp|P12866.1|STE6_YEAST;gi|4564|emb|CAA33467.1|;gi|172758|gb|AAA35116.1|;gi|486373|emb|CAA82054.1|;gi|285813063|tpg|DAA08960.1|;gi|349579366|dbj|GAA24528.1|;gi|392298079|gb|EIW09177.1|;gi|1238274547|dbj|GAX70559.1|	30	41.58	190	86	7	516	700	1073	1220	0.000394	42.4
	XP_445428.1	gi|398366407|ref|NP_011797.3|;gi|1730876|sp|P53049.1|YOR1_YEAST;gi|1245963|gb|AAB35750.1|;gi|1323513|emb|CAA97312.1|;gi|151943553|gb|EDN61864.1|;gi|285812469|tpg|DAA08369.1|;gi|392299536|gb|EIW10630.1|;gi|766455229|gb|AJR79346.1|;gi|766455731|gb|AJR79847.1|;gi|766456692|gb|AJR80806.1|;gi|766457696|gb|AJR81807.1|;gi|766458198|gb|AJR82801.1|;gi|766460690|gb|AJR84795.1|;gi|766471075|gb|AJR95656.1|;g…	26.882	41.4	186	85	9	515	700	606	740	0.002	39.7
	XP_445428.1	gi|6323959|ref|NP_014030.1|;gi|1352002|sp|P40416.2|ATM1_YEAST;gi|793877|emb|CAA57359.1|;gi|798943|emb|CAA89134.1|;gi|151946009|gb|EDN64241.1|;gi|285814307|tpg|DAA10202.1|;gi|767187413|gb|AJS66090.1|;gi|767188730|gb|AJS67404.1|;gi|767190488|gb|AJS69158.1|;gi|767190929|gb|AJS69597.1|;gi|767191367|gb|AJS70034.1|;gi|767191806|gb|AJS70472.1|;gi|767198381|gb|AJS77032.1|;gi|767201440|gb|AJS80083.1|;gi|7…	22.624	40.72	221	117	8	497	708	436	611	0.027	36.2
	XP_445428.1	gi|14318531|ref|NP_116664.1|;gi|1169871|sp|P43535.1|GCN20_YEAST;gi|643479|gb|AAA75444.1|;gi|836764|dbj|BAA09248.1|;gi|51830311|gb|AAU09721.1|;gi|285811904|tpg|DAA12449.1|	25	62.5	48	36	0	496	543	531	578	0.029	36.2
	XP_445428.1	gi|597960195|pdb|4MYC|A;gi|597960196|pdb|4MYC|C;gi|597960197|pdb|4MYC|B;gi|597960198|pdb|4MYH|A;gi|597960199|pdb|4MYH|C;gi|597960200|pdb|4MYH|B	22.624	40.72	221	117	8	497	708	339	514	0.031	35.8
	XP_449450.1	gi|6325110|ref|NP_015178.1|;gi|114152863|sp|P41909.2|PXA1_YEAST;gi|1063413|gb|AAC37480.1|;gi|1370314|emb|CAA97852.1|;gi|1403562|emb|CAA65546.1|;gi|285815396|tpg|DAA11288.1|;gi|392295862|gb|EIW06965.1|;gi|1588408|prf||2208396A	70.104	82.62	863	245	4	5	856	10	870	0	1233
	XP_449450.1	gi|6322660|ref|NP_012733.1|;gi|465683|sp|P34230.1|PXA2_YEAST;gi|395237|emb|CAA52250.1|;gi|438237|emb|CAA53736.1|;gi|486333|emb|CAA82031.1|;gi|1931633|gb|AAB51597.1|;gi|285813081|tpg|DAA08978.1|;gi|392298254|gb|EIW09352.1|	25.775	44.51	710	396	19	192	843	122	758	4.13e-60	218
	XP_449450.1	gi|37362699|ref|NP_015053.2|;gi|84028222|sp|P33311.3|MDL2_YEAST;gi|190407696|gb|EDV10961.1|;gi|285815274|tpg|DAA11166.1|;gi|584368346|gb|EWG88315.1|;gi|584473882|gb|EWH15645.1|;gi|768510920|gb|AJU24017.1|;gi|768518798|gb|AJU31866.1|;gi|768519236|gb|AJU32303.1|;gi|768519934|gb|AJU32999.1|;gi|768521751|gb|AJU34811.1|;gi|768863707|gb|AJV91851.1|;gi|768868704|gb|AJV96834.1|;gi|768871346|gb|AJV99470.1…	28.5	47.5	200	108	10	616	795	466	650	3.43e-10	61.6
	XP_449450.1	gi|6323217|ref|NP_013289.1|;gi|1346512|sp|P33310.2|MDL1_YEAST;gi|577195|gb|AAB67455.1|;gi|285813611|tpg|DAA09507.1|	26.531	44.9	196	124	8	613	796	451	638	1.63e-06	49.7
	XP_449450.1	gi|14318531|ref|NP_116664.1|;gi|1169871|sp|P43535.1|GCN20_YEAST;gi|643479|gb|AAA75444.1|;gi|836764|dbj|BAA09248.1|;gi|51830311|gb|AAU09721.1|;gi|285811904|tpg|DAA12449.1|	27.568	44.86	185	108	8	613	794	549	710	1.1e-05	47
	XP_449450.1	gi|6322640|ref|NP_012713.1|;gi|134967|sp|P12866.1|STE6_YEAST;gi|4564|emb|CAA33467.1|;gi|172758|gb|AAA35116.1|;gi|486373|emb|CAA82054.1|;gi|285813063|tpg|DAA08960.1|;gi|349579366|dbj|GAA24528.1|;gi|392298079|gb|EIW09177.1|;gi|1238274547|dbj|GAX70559.1|	24.444	47.22	180	103	8	616	779	1072	1234	4.57e-05	45.4
	XP_449450.1	gi|6320874|ref|NP_010953.1|;gi|731453|sp|P40024.1|ARB1_YEAST;gi|603269|gb|AAB64571.1|;gi|151944746|gb|EDN63005.1|;gi|190405597|gb|EDV08864.1|;gi|207345989|gb|EDZ72622.1|;gi|285811661|tpg|DAA07689.1|;gi|323305226|gb|EGA58973.1|;gi|323337936|gb|EGA79175.1|;gi|323355438|gb|EGA87262.1|;gi|349577694|dbj|GAA22862.1|;gi|392299726|gb|EIW10818.1|;gi|584366529|gb|EWG86523.1|;gi|584371483|gb|EWG91421.1|;gi|…	24.87	42.49	193	118	8	625	811	422	593	0.000554	41.6
	XP_449450.1	gi|6323959|ref|NP_014030.1|;gi|1352002|sp|P40416.2|ATM1_YEAST;gi|793877|emb|CAA57359.1|;gi|798943|emb|CAA89134.1|;gi|151946009|gb|EDN64241.1|;gi|285814307|tpg|DAA10202.1|;gi|767187413|gb|AJS66090.1|;gi|767188730|gb|AJS67404.1|;gi|767190488|gb|AJS69158.1|;gi|767190929|gb|AJS69597.1|;gi|767191367|gb|AJS70034.1|;gi|767191806|gb|AJS70472.1|;gi|767198381|gb|AJS77032.1|;gi|767201440|gb|AJS80083.1|;gi|7…	28.571	52.04	98	64	3	700	796	539	631	0.001	40.8
	XP_449450.1	gi|597960195|pdb|4MYC|A;gi|597960196|pdb|4MYC|C;gi|597960197|pdb|4MYC|B;gi|597960198|pdb|4MYH|A;gi|597960199|pdb|4MYH|C;gi|597960200|pdb|4MYH|B	25.157	49.06	159	97	8	700	842	442	594	0.001	40.4
	XP_449450.1	gi|6323278|ref|NP_013350.1|;gi|308153652|sp|P16521.4|EF3A_YEAST;gi|662335|gb|AAB67391.1|;gi|285813667|tpg|DAA09563.1|;gi|323307993|gb|EGA61248.1|;gi|349579957|dbj|GAA25118.1|;gi|392297755|gb|EIW08854.1|;gi|768822264|gb|AJV46300.1|;gi|768823657|gb|AJV47656.1|;gi|768825023|gb|AJV49018.1|;gi|768828150|gb|AJV52138.1|;gi|768834454|gb|AJV58428.1|;gi|768834907|gb|AJV58880.1|;gi|768835356|gb|AJV59328.1|;…	27.778	39.51	162	92	6	629	789	461	598	0.002	39.7
	XP_449450.1	gi|6323278|ref|NP_013350.1|;gi|308153652|sp|P16521.4|EF3A_YEAST;gi|662335|gb|AAB67391.1|;gi|285813667|tpg|DAA09563.1|;gi|323307993|gb|EGA61248.1|;gi|349579957|dbj|GAA25118.1|;gi|392297755|gb|EIW08854.1|;gi|768822264|gb|AJV46300.1|;gi|768823657|gb|AJV47656.1|;gi|768825023|gb|AJV49018.1|;gi|768828150|gb|AJV52138.1|;gi|768834454|gb|AJV58428.1|;gi|768834907|gb|AJV58880.1|;gi|768835356|gb|AJV59328.1|;…	34.426	47.54	61	40	0	735	795	897	957	0.01	37.7
ABCE	XP_446712.1	gi|398365537|ref|NP_010376.3|;gi|74676343|sp|Q03195.1|RLI1_YEAST;gi|377656234|pdb|3J16|B;gi|667484739|pdb|4CRM|P;gi|1177806217|pdb|5LL6|HH;gi|914875|emb|CAA90450.1|;gi|51830238|gb|AAU09693.1|;gi|151942081|gb|EDN60437.1|;gi|190404942|gb|EDV08209.1|;gi|207346760|gb|EDZ73159.1|;gi|256269844|gb|EEU05103.1|;gi|285811114|tpg|DAA11938.1|;gi|323338297|gb|EGA79527.1|;gi|349577159|dbj|GAA22328.1|;gi|365766…	88.816	94.57	608	67	1	1	607	1	608	0	1124
	XP_446712.1	gi|6325030|ref|NP_015098.1|;gi|74676486|sp|Q08972.1|NEW1_YEAST;gi|1370468|emb|CAA97941.1|;gi|285815318|tpg|DAA11210.1|;gi|392296208|gb|EIW07311.1|;gi|768863307|gb|AJV91452.1|;gi|768864191|gb|AJV92334.1|;gi|768864627|gb|AJV92769.1|;gi|768876152|gb|AJW04266.1|;gi|768876586|gb|AJW04699.1|;gi|768880958|gb|AJW09061.1|;gi|768881830|gb|AJW09931.1|;gi|768888217|gb|AJW16303.1|;gi|768892125|gb|AJW20202.1|;…	23.676	37.38	321	179	8	103	406	597	868	2.32e-10	62
	XP_446712.1	gi|6325030|ref|NP_015098.1|;gi|74676486|sp|Q08972.1|NEW1_YEAST;gi|1370468|emb|CAA97941.1|;gi|285815318|tpg|DAA11210.1|;gi|392296208|gb|EIW07311.1|;gi|768863307|gb|AJV91452.1|;gi|768864191|gb|AJV92334.1|;gi|768864627|gb|AJV92769.1|;gi|768876152|gb|AJW04266.1|;gi|768876586|gb|AJW04699.1|;gi|768880958|gb|AJW09061.1|;gi|768881830|gb|AJW09931.1|;gi|768888217|gb|AJW16303.1|;gi|768892125|gb|AJW20202.1|;…	32.258	53.23	62	39	1	219	280	1030	1088	0.048	34.7
	XP_446712.1	gi|6325030|ref|NP_015098.1|;gi|74676486|sp|Q08972.1|NEW1_YEAST;gi|1370468|emb|CAA97941.1|;gi|285815318|tpg|DAA11210.1|;gi|392296208|gb|EIW07311.1|;gi|768863307|gb|AJV91452.1|;gi|768864191|gb|AJV92334.1|;gi|768864627|gb|AJV92769.1|;gi|768876152|gb|AJW04266.1|;gi|768876586|gb|AJW04699.1|;gi|768880958|gb|AJW09061.1|;gi|768881830|gb|AJW09931.1|;gi|768888217|gb|AJW16303.1|;gi|768892125|gb|AJW20202.1|;…	46.667	66.67	30	16	0	109	138	845	874	0.24	32.7
	XP_446712.1	gi|6325030|ref|NP_015098.1|;gi|74676486|sp|Q08972.1|NEW1_YEAST;gi|1370468|emb|CAA97941.1|;gi|285815318|tpg|DAA11210.1|;gi|392296208|gb|EIW07311.1|;gi|768863307|gb|AJV91452.1|;gi|768864191|gb|AJV92334.1|;gi|768864627|gb|AJV92769.1|;gi|768876152|gb|AJW04266.1|;gi|768876586|gb|AJW04699.1|;gi|768880958|gb|AJW09061.1|;gi|768881830|gb|AJW09931.1|;gi|768888217|gb|AJW16303.1|;gi|768892125|gb|AJW20202.1|;…	24.719	47.19	89	64	1	467	555	1033	1118	0.42	32
	XP_446712.1	gi|398365455|ref|NP_014384.3|;gi|1706591|sp|P53978.2|EF3B_YEAST;gi|1301836|emb|CAA95874.1|;gi|285814636|tpg|DAA10530.1|;gi|392296974|gb|EIW08075.1|;gi|767256383|gb|AJT34877.1|	22.772	40.59	303	190	9	103	401	456	718	1.41e-09	59.3
	XP_446712.1	gi|398365455|ref|NP_014384.3|;gi|1706591|sp|P53978.2|EF3B_YEAST;gi|1301836|emb|CAA95874.1|;gi|285814636|tpg|DAA10530.1|;gi|392296974|gb|EIW08075.1|;gi|767256383|gb|AJT34877.1|	34.483	49.43	87	46	5	464	545	894	974	0.45	31.6
	XP_446712.1	gi|398365455|ref|NP_014384.3|;gi|1706591|sp|P53978.2|EF3B_YEAST;gi|1301836|emb|CAA95874.1|;gi|285814636|tpg|DAA10530.1|;gi|392296974|gb|EIW08075.1|;gi|767256383|gb|AJT34877.1|	28.571	47.14	70	47	1	222	291	897	963	1.6	30
	XP_446712.1	gi|14318531|ref|NP_116664.1|;gi|1169871|sp|P43535.1|GCN20_YEAST;gi|643479|gb|AAA75444.1|;gi|836764|dbj|BAA09248.1|;gi|51830311|gb|AAU09721.1|;gi|285811904|tpg|DAA12449.1|	26.519	46.96	181	102	6	106	285	561	711	6.62e-08	53.5
	XP_446712.1	gi|14318531|ref|NP_116664.1|;gi|1169871|sp|P43535.1|GCN20_YEAST;gi|643479|gb|AAA75444.1|;gi|836764|dbj|BAA09248.1|;gi|51830311|gb|AAU09721.1|;gi|285811904|tpg|DAA12449.1|	27.273	45.45	165	84	9	352	499	538	683	0.012	36.6
	XP_446712.1	gi|14318531|ref|NP_116664.1|;gi|1169871|sp|P43535.1|GCN20_YEAST;gi|643479|gb|AAA75444.1|;gi|836764|dbj|BAA09248.1|;gi|51830311|gb|AAU09721.1|;gi|285811904|tpg|DAA12449.1|	25.877	39.04	228	100	10	103	285	225	428	0.024	35.8
	XP_446712.1	gi|6323959|ref|NP_014030.1|;gi|1352002|sp|P40416.2|ATM1_YEAST;gi|793877|emb|CAA57359.1|;gi|798943|emb|CAA89134.1|;gi|151946009|gb|EDN64241.1|;gi|285814307|tpg|DAA10202.1|;gi|767187413|gb|AJS66090.1|;gi|767188730|gb|AJS67404.1|;gi|767190488|gb|AJS69158.1|;gi|767190929|gb|AJS69597.1|;gi|767191367|gb|AJS70034.1|;gi|767191806|gb|AJS70472.1|;gi|767198381|gb|AJS77032.1|;gi|767201440|gb|AJS80083.1|;gi|7…	30.128	48.08	156	91	6	103	253	462	604	7.5e-07	50.1
	XP_446712.1	gi|597960195|pdb|4MYC|A;gi|597960196|pdb|4MYC|C;gi|597960197|pdb|4MYC|B;gi|597960198|pdb|4MYH|A;gi|597960199|pdb|4MYH|C;gi|597960200|pdb|4MYH|B	27.66	45.21	188	117	7	103	284	365	539	9.31e-07	49.7
	XP_446712.1	gi|6322640|ref|NP_012713.1|;gi|134967|sp|P12866.1|STE6_YEAST;gi|4564|emb|CAA33467.1|;gi|172758|gb|AAA35116.1|;gi|486373|emb|CAA82054.1|;gi|285813063|tpg|DAA08960.1|;gi|349579366|dbj|GAA24528.1|;gi|392298079|gb|EIW09177.1|;gi|1238274547|dbj|GAX70559.1|	26.452	48.39	155	92	4	378	511	1081	1234	2.07e-06	48.9
	XP_446712.1	gi|330443728|ref|NP_014567.2|;gi|347595771|sp|Q08234.3|YO075_YEAST;gi|151945560|gb|EDN63801.1|;gi|190407272|gb|EDV10539.1|;gi|259149413|emb|CAY86217.1|;gi|323346706|gb|EGA80990.1|;gi|329138972|tpg|DAA10709.2|;gi|365763178|gb|EHN04708.1|;gi|392296756|gb|EIW07858.1|;gi|584363031|gb|EWG83046.1|;gi|628209963|gb|AHY77239.1|;gi|761521015|gb|AJP41471.1|;gi|768458622|gb|AJT70890.1|;gi|768460093|gb|AJT723…	27.542	44.92	236	133	11	90	301	46	267	1.98e-05	45.8
	XP_446712.1	gi|330443728|ref|NP_014567.2|;gi|347595771|sp|Q08234.3|YO075_YEAST;gi|151945560|gb|EDN63801.1|;gi|190407272|gb|EDV10539.1|;gi|259149413|emb|CAY86217.1|;gi|323346706|gb|EGA80990.1|;gi|329138972|tpg|DAA10709.2|;gi|365763178|gb|EHN04708.1|;gi|392296756|gb|EIW07858.1|;gi|584363031|gb|EWG83046.1|;gi|628209963|gb|AHY77239.1|;gi|761521015|gb|AJP41471.1|;gi|768458622|gb|AJT70890.1|;gi|768460093|gb|AJT723…	22.549	40.2	204	109	8	367	525	45	244	0.04	35
	XP_446712.1	gi|10383780|ref|NP_009937.2|;gi|45644964|sp|P25371.2|ADP1_YEAST;gi|14588926|emb|CAA42328.2|;gi|51013563|gb|AAT93075.1|;gi|256271884|gb|EEU06911.1|;gi|285810705|tpg|DAA07489.1|;gi|290770663|emb|CAY78214.2|;gi|392300800|gb|EIW11890.1|;gi|584367432|gb|EWG87420.1|;gi|584377408|gb|EWG97258.1|;gi|584477523|gb|EWH19264.1|;gi|604500691|gb|AHV79270.1|;gi|763825526|gb|AJQ31927.1|;gi|763826113|gb|AJQ32510.1…	26.022	42.01	269	143	9	101	349	414	646	4.78e-05	44.7
	XP_446712.1	gi|6320874|ref|NP_010953.1|;gi|731453|sp|P40024.1|ARB1_YEAST;gi|603269|gb|AAB64571.1|;gi|151944746|gb|EDN63005.1|;gi|190405597|gb|EDV08864.1|;gi|207345989|gb|EDZ72622.1|;gi|285811661|tpg|DAA07689.1|;gi|323305226|gb|EGA58973.1|;gi|323337936|gb|EGA79175.1|;gi|323355438|gb|EGA87262.1|;gi|349577694|dbj|GAA22862.1|;gi|392299726|gb|EIW10818.1|;gi|584366529|gb|EWG86523.1|;gi|584371483|gb|EWG91421.1|;gi|…	24.5	43	200	109	8	382	543	112	307	4.93e-05	44.3
	XP_446712.1	gi|6320874|ref|NP_010953.1|;gi|731453|sp|P40024.1|ARB1_YEAST;gi|603269|gb|AAB64571.1|;gi|151944746|gb|EDN63005.1|;gi|190405597|gb|EDV08864.1|;gi|207345989|gb|EDZ72622.1|;gi|285811661|tpg|DAA07689.1|;gi|323305226|gb|EGA58973.1|;gi|323337936|gb|EGA79175.1|;gi|323355438|gb|EGA87262.1|;gi|349577694|dbj|GAA22862.1|;gi|392299726|gb|EIW10818.1|;gi|584366529|gb|EWG86523.1|;gi|584371483|gb|EWG91421.1|;gi|…	27.273	47.27	165	97	6	103	255	107	260	0.000268	42
	XP_446712.1	gi|6320874|ref|NP_010953.1|;gi|731453|sp|P40024.1|ARB1_YEAST;gi|603269|gb|AAB64571.1|;gi|151944746|gb|EDN63005.1|;gi|190405597|gb|EDV08864.1|;gi|207345989|gb|EDZ72622.1|;gi|285811661|tpg|DAA07689.1|;gi|323305226|gb|EGA58973.1|;gi|323337936|gb|EGA79175.1|;gi|323355438|gb|EGA87262.1|;gi|349577694|dbj|GAA22862.1|;gi|392299726|gb|EIW10818.1|;gi|584366529|gb|EWG86523.1|;gi|584371483|gb|EWG91421.1|;gi|…	25.789	45.26	190	112	7	106	294	424	585	0.000372	41.6
	XP_446712.1	gi|6320874|ref|NP_010953.1|;gi|731453|sp|P40024.1|ARB1_YEAST;gi|603269|gb|AAB64571.1|;gi|151944746|gb|EDN63005.1|;gi|190405597|gb|EDV08864.1|;gi|207345989|gb|EDZ72622.1|;gi|285811661|tpg|DAA07689.1|;gi|323305226|gb|EGA58973.1|;gi|323337936|gb|EGA79175.1|;gi|323355438|gb|EGA87262.1|;gi|349577694|dbj|GAA22862.1|;gi|392299726|gb|EIW10818.1|;gi|584366529|gb|EWG86523.1|;gi|584371483|gb|EWG91421.1|;gi|…	24.747	41.92	198	133	6	376	567	421	608	0.009	37
ABCF	XP_445278.2	gi|6320874|ref|NP_010953.1|;gi|731453|sp|P40024.1|ARB1_YEAST;gi|603269|gb|AAB64571.1|;gi|151944746|gb|EDN63005.1|;gi|190405597|gb|EDV08864.1|;gi|207345989|gb|EDZ72622.1|;gi|285811661|tpg|DAA07689.1|;gi|323305226|gb|EGA58973.1|;gi|323337936|gb|EGA79175.1|;gi|323355438|gb|EGA87262.1|;gi|349577694|dbj|GAA22862.1|;gi|392299726|gb|EIW10818.1|;gi|584366529|gb|EWG86523.1|;gi|584371483|gb|EWG91421.1|;gi|…	90	93.93	610	61	0	111	720	1	610	0	1115
	XP_445278.2	gi|14318531|ref|NP_116664.1|;gi|1169871|sp|P43535.1|GCN20_YEAST;gi|643479|gb|AAA75444.1|;gi|836764|dbj|BAA09248.1|;gi|51830311|gb|AAU09721.1|;gi|285811904|tpg|DAA12449.1|	38.139	60.4	548	307	8	189	711	196	736	3.5e-121	378
	XP_445278.2	gi|6325030|ref|NP_015098.1|;gi|74676486|sp|Q08972.1|NEW1_YEAST;gi|1370468|emb|CAA97941.1|;gi|285815318|tpg|DAA11210.1|;gi|392296208|gb|EIW07311.1|;gi|768863307|gb|AJV91452.1|;gi|768864191|gb|AJV92334.1|;gi|768864627|gb|AJV92769.1|;gi|768876152|gb|AJW04266.1|;gi|768876586|gb|AJW04699.1|;gi|768880958|gb|AJW09061.1|;gi|768881830|gb|AJW09931.1|;gi|768888217|gb|AJW16303.1|;gi|768892125|gb|AJW20202.1|;…	29.535	46.28	430	201	11	191	610	571	908	9.87e-47	177
	XP_445278.2	gi|6325030|ref|NP_015098.1|;gi|74676486|sp|Q08972.1|NEW1_YEAST;gi|1370468|emb|CAA97941.1|;gi|285815318|tpg|DAA11210.1|;gi|392296208|gb|EIW07311.1|;gi|768863307|gb|AJV91452.1|;gi|768864191|gb|AJV92334.1|;gi|768864627|gb|AJV92769.1|;gi|768876152|gb|AJW04266.1|;gi|768876586|gb|AJW04699.1|;gi|768880958|gb|AJW09061.1|;gi|768881830|gb|AJW09931.1|;gi|768888217|gb|AJW16303.1|;gi|768892125|gb|AJW20202.1|;…	40	66.25	80	48	0	618	697	1025	1104	2.5e-11	65.5
	XP_445278.2	gi|6325030|ref|NP_015098.1|;gi|74676486|sp|Q08972.1|NEW1_YEAST;gi|1370468|emb|CAA97941.1|;gi|285815318|tpg|DAA11210.1|;gi|392296208|gb|EIW07311.1|;gi|768863307|gb|AJV91452.1|;gi|768864191|gb|AJV92334.1|;gi|768864627|gb|AJV92769.1|;gi|768876152|gb|AJW04266.1|;gi|768876586|gb|AJW04699.1|;gi|768880958|gb|AJW09061.1|;gi|768881830|gb|AJW09931.1|;gi|768888217|gb|AJW16303.1|;gi|768892125|gb|AJW20202.1|;…	27.586	45.32	203	137	5	507	707	576	770	8.62e-10	60.5
	XP_445278.2	gi|6325030|ref|NP_015098.1|;gi|74676486|sp|Q08972.1|NEW1_YEAST;gi|1370468|emb|CAA97941.1|;gi|285815318|tpg|DAA11210.1|;gi|392296208|gb|EIW07311.1|;gi|768863307|gb|AJV91452.1|;gi|768864191|gb|AJV92334.1|;gi|768864627|gb|AJV92769.1|;gi|768876152|gb|AJW04266.1|;gi|768876586|gb|AJW04699.1|;gi|768880958|gb|AJW09061.1|;gi|768881830|gb|AJW09931.1|;gi|768888217|gb|AJW16303.1|;gi|768892125|gb|AJW20202.1|;…	30.38	60.76	79	55	0	337	415	1033	1111	2.27e-07	52.4
	XP_445278.2	gi|6323278|ref|NP_013350.1|;gi|308153652|sp|P16521.4|EF3A_YEAST;gi|662335|gb|AAB67391.1|;gi|285813667|tpg|DAA09563.1|;gi|323307993|gb|EGA61248.1|;gi|349579957|dbj|GAA25118.1|;gi|392297755|gb|EIW08854.1|;gi|768822264|gb|AJV46300.1|;gi|768823657|gb|AJV47656.1|;gi|768825023|gb|AJV49018.1|;gi|768828150|gb|AJV52138.1|;gi|768834454|gb|AJV58428.1|;gi|768834907|gb|AJV58880.1|;gi|768835356|gb|AJV59328.1|;…	27.88	43.55	434	211	12	198	623	437	776	2.8e-41	160
	XP_445278.2	gi|6323278|ref|NP_013350.1|;gi|308153652|sp|P16521.4|EF3A_YEAST;gi|662335|gb|AAB67391.1|;gi|285813667|tpg|DAA09563.1|;gi|323307993|gb|EGA61248.1|;gi|349579957|dbj|GAA25118.1|;gi|392297755|gb|EIW08854.1|;gi|768822264|gb|AJV46300.1|;gi|768823657|gb|AJV47656.1|;gi|768825023|gb|AJV49018.1|;gi|768828150|gb|AJV52138.1|;gi|768834454|gb|AJV58428.1|;gi|768834907|gb|AJV58880.1|;gi|768835356|gb|AJV59328.1|;…	28.571	46.7	182	121	3	533	713	458	631	2.79e-14	74.7
	XP_445278.2	gi|6323278|ref|NP_013350.1|;gi|308153652|sp|P16521.4|EF3A_YEAST;gi|662335|gb|AAB67391.1|;gi|285813667|tpg|DAA09563.1|;gi|323307993|gb|EGA61248.1|;gi|349579957|dbj|GAA25118.1|;gi|392297755|gb|EIW08854.1|;gi|768822264|gb|AJV46300.1|;gi|768823657|gb|AJV47656.1|;gi|768825023|gb|AJV49018.1|;gi|768828150|gb|AJV52138.1|;gi|768834454|gb|AJV58428.1|;gi|768834907|gb|AJV58880.1|;gi|768835356|gb|AJV59328.1|;…	34.211	64.47	76	50	0	626	701	897	972	6.38e-10	60.8
	XP_445278.2	gi|6323278|ref|NP_013350.1|;gi|308153652|sp|P16521.4|EF3A_YEAST;gi|662335|gb|AAB67391.1|;gi|285813667|tpg|DAA09563.1|;gi|323307993|gb|EGA61248.1|;gi|349579957|dbj|GAA25118.1|;gi|392297755|gb|EIW08854.1|;gi|768822264|gb|AJV46300.1|;gi|768823657|gb|AJV47656.1|;gi|768825023|gb|AJV49018.1|;gi|768828150|gb|AJV52138.1|;gi|768834454|gb|AJV58428.1|;gi|768834907|gb|AJV58880.1|;gi|768835356|gb|AJV59328.1|;…	27.273	60.23	88	64	0	333	420	893	980	7.65e-08	53.9
	XP_445278.2	gi|398365455|ref|NP_014384.3|;gi|1706591|sp|P53978.2|EF3B_YEAST;gi|1301836|emb|CAA95874.1|;gi|285814636|tpg|DAA10530.1|;gi|392296974|gb|EIW08075.1|;gi|767256383|gb|AJT34877.1|	27.578	42.15	446	225	12	184	623	423	776	3.14e-37	147
	XP_445278.2	gi|398365455|ref|NP_014384.3|;gi|1706591|sp|P53978.2|EF3B_YEAST;gi|1301836|emb|CAA95874.1|;gi|285814636|tpg|DAA10530.1|;gi|392296974|gb|EIW08075.1|;gi|767256383|gb|AJT34877.1|	29.891	48.91	184	116	4	533	713	458	631	1.06e-15	79.3
	XP_445278.2	gi|398365455|ref|NP_014384.3|;gi|1706591|sp|P53978.2|EF3B_YEAST;gi|1301836|emb|CAA95874.1|;gi|285814636|tpg|DAA10530.1|;gi|392296974|gb|EIW08075.1|;gi|767256383|gb|AJT34877.1|	32.895	61.84	76	51	0	626	701	897	972	1.7e-09	59.3
	XP_445278.2	gi|398365455|ref|NP_014384.3|;gi|1706591|sp|P53978.2|EF3B_YEAST;gi|1301836|emb|CAA95874.1|;gi|285814636|tpg|DAA10530.1|;gi|392296974|gb|EIW08075.1|;gi|767256383|gb|AJT34877.1|	27.835	59.79	97	69	1	323	418	882	978	2.26e-08	55.8
	XP_445278.2	gi|398365333|ref|NP_010346.3|;gi|74676574|sp|Q12298.1|YD061_YEAST;gi|706827|emb|CAA58977.1|;gi|798912|emb|CAA89090.1|;gi|1431511|emb|CAA98879.1|;gi|285811083|tpg|DAA11907.1|	23.274	41.94	391	213	13	337	680	162	512	9.95e-15	75.5
	XP_445278.2	gi|37362699|ref|NP_015053.2|;gi|84028222|sp|P33311.3|MDL2_YEAST;gi|190407696|gb|EDV10961.1|;gi|285815274|tpg|DAA11166.1|;gi|584368346|gb|EWG88315.1|;gi|584473882|gb|EWH15645.1|;gi|768510920|gb|AJU24017.1|;gi|768518798|gb|AJU31866.1|;gi|768519236|gb|AJU32303.1|;gi|768519934|gb|AJU32999.1|;gi|768521751|gb|AJU34811.1|;gi|768863707|gb|AJV91851.1|;gi|768868704|gb|AJV96834.1|;gi|768871346|gb|AJV99470.1…	22.022	40.07	277	150	7	418	658	372	618	9.2e-11	63.2
	XP_445278.2	gi|37362699|ref|NP_015053.2|;gi|84028222|sp|P33311.3|MDL2_YEAST;gi|190407696|gb|EDV10961.1|;gi|285815274|tpg|DAA11166.1|;gi|584368346|gb|EWG88315.1|;gi|584473882|gb|EWH15645.1|;gi|768510920|gb|AJU24017.1|;gi|768518798|gb|AJU31866.1|;gi|768519236|gb|AJU32303.1|;gi|768519934|gb|AJU32999.1|;gi|768521751|gb|AJU34811.1|;gi|768863707|gb|AJV91851.1|;gi|768868704|gb|AJV96834.1|;gi|768871346|gb|AJV99470.1…	38.983	64.41	59	32	1	337	391	586	644	1.91e-05	46.2
	XP_445278.2	gi|6323217|ref|NP_013289.1|;gi|1346512|sp|P33310.2|MDL1_YEAST;gi|577195|gb|AAB67455.1|;gi|285813611|tpg|DAA09507.1|	24.889	43.56	225	134	8	456	657	393	605	5.64e-08	54.3
	XP_445278.2	gi|6323959|ref|NP_014030.1|;gi|1352002|sp|P40416.2|ATM1_YEAST;gi|793877|emb|CAA57359.1|;gi|798943|emb|CAA89134.1|;gi|151946009|gb|EDN64241.1|;gi|285814307|tpg|DAA10202.1|;gi|767187413|gb|AJS66090.1|;gi|767188730|gb|AJS67404.1|;gi|767190488|gb|AJS69158.1|;gi|767190929|gb|AJS69597.1|;gi|767191367|gb|AJS70034.1|;gi|767191806|gb|AJS70472.1|;gi|767198381|gb|AJS77032.1|;gi|767201440|gb|AJS80083.1|;gi|7…	23.361	42.62	244	135	9	500	709	433	658	7.93e-08	53.9
	XP_445278.2	gi|597960195|pdb|4MYC|A;gi|597960196|pdb|4MYC|C;gi|597960197|pdb|4MYC|B;gi|597960198|pdb|4MYH|A;gi|597960199|pdb|4MYH|C;gi|597960200|pdb|4MYH|B	23.361	42.62	244	135	9	500	709	336	561	1.46e-07	52.8
	XP_445575.1	gi|6325030|ref|NP_015098.1|;gi|74676486|sp|Q08972.1|NEW1_YEAST;gi|1370468|emb|CAA97941.1|;gi|285815318|tpg|DAA11210.1|;gi|392296208|gb|EIW07311.1|;gi|768863307|gb|AJV91452.1|;gi|768864191|gb|AJV92334.1|;gi|768864627|gb|AJV92769.1|;gi|768876152|gb|AJW04266.1|;gi|768876586|gb|AJW04699.1|;gi|768880958|gb|AJW09061.1|;gi|768881830|gb|AJW09931.1|;gi|768888217|gb|AJW16303.1|;gi|768892125|gb|AJW20202.1|;…	76.534	85.57	1206	252	8	1	1185	1	1196	0	1852
	XP_445575.1	gi|398365455|ref|NP_014384.3|;gi|1706591|sp|P53978.2|EF3B_YEAST;gi|1301836|emb|CAA95874.1|;gi|285814636|tpg|DAA10530.1|;gi|392296974|gb|EIW08075.1|;gi|767256383|gb|AJT34877.1|	39.642	58.25	951	525	20	178	1104	50	975	0	640
	XP_445575.1	gi|6323278|ref|NP_013350.1|;gi|308153652|sp|P16521.4|EF3A_YEAST;gi|662335|gb|AAB67391.1|;gi|285813667|tpg|DAA09563.1|;gi|323307993|gb|EGA61248.1|;gi|349579957|dbj|GAA25118.1|;gi|392297755|gb|EIW08854.1|;gi|768822264|gb|AJV46300.1|;gi|768823657|gb|AJV47656.1|;gi|768825023|gb|AJV49018.1|;gi|768828150|gb|AJV52138.1|;gi|768834454|gb|AJV58428.1|;gi|768834907|gb|AJV58880.1|;gi|768835356|gb|AJV59328.1|;…	37.994	56.67	937	500	17	210	1104	78	975	0	620
	XP_445575.1	gi|6320874|ref|NP_010953.1|;gi|731453|sp|P40024.1|ARB1_YEAST;gi|603269|gb|AAB64571.1|;gi|151944746|gb|EDN63005.1|;gi|190405597|gb|EDV08864.1|;gi|207345989|gb|EDZ72622.1|;gi|285811661|tpg|DAA07689.1|;gi|323305226|gb|EGA58973.1|;gi|323337936|gb|EGA79175.1|;gi|323355438|gb|EGA87262.1|;gi|349577694|dbj|GAA22862.1|;gi|392299726|gb|EIW10818.1|;gi|584366529|gb|EWG86523.1|;gi|584371483|gb|EWG91421.1|;gi|…	26.744	43.49	430	199	10	571	901	88	500	6.61e-42	161
	XP_445575.1	gi|6320874|ref|NP_010953.1|;gi|731453|sp|P40024.1|ARB1_YEAST;gi|603269|gb|AAB64571.1|;gi|151944746|gb|EDN63005.1|;gi|190405597|gb|EDV08864.1|;gi|207345989|gb|EDZ72622.1|;gi|285811661|tpg|DAA07689.1|;gi|323305226|gb|EGA58973.1|;gi|323337936|gb|EGA79175.1|;gi|323355438|gb|EGA87262.1|;gi|349577694|dbj|GAA22862.1|;gi|392299726|gb|EIW10818.1|;gi|584366529|gb|EWG86523.1|;gi|584371483|gb|EWG91421.1|;gi|…	40.26	66.23	77	46	0	1023	1099	513	589	2.09e-10	62.8
	XP_445575.1	gi|6320874|ref|NP_010953.1|;gi|731453|sp|P40024.1|ARB1_YEAST;gi|603269|gb|AAB64571.1|;gi|151944746|gb|EDN63005.1|;gi|190405597|gb|EDV08864.1|;gi|207345989|gb|EDZ72622.1|;gi|285811661|tpg|DAA07689.1|;gi|323305226|gb|EGA58973.1|;gi|323337936|gb|EGA79175.1|;gi|323355438|gb|EGA87262.1|;gi|349577694|dbj|GAA22862.1|;gi|392299726|gb|EIW10818.1|;gi|584366529|gb|EWG86523.1|;gi|584371483|gb|EWG91421.1|;gi|…	30.319	46.81	188	117	5	592	767	423	608	2.44e-10	62.8
	XP_445575.1	gi|6320874|ref|NP_010953.1|;gi|731453|sp|P40024.1|ARB1_YEAST;gi|603269|gb|AAB64571.1|;gi|151944746|gb|EDN63005.1|;gi|190405597|gb|EDV08864.1|;gi|207345989|gb|EDZ72622.1|;gi|285811661|tpg|DAA07689.1|;gi|323305226|gb|EGA58973.1|;gi|323337936|gb|EGA79175.1|;gi|323355438|gb|EGA87262.1|;gi|349577694|dbj|GAA22862.1|;gi|392299726|gb|EIW10818.1|;gi|584366529|gb|EWG86523.1|;gi|584371483|gb|EWG91421.1|;gi|…	32.812	65.62	64	43	0	1026	1089	227	290	2.23e-06	49.7
	XP_445575.1	gi|14318531|ref|NP_116664.1|;gi|1169871|sp|P43535.1|GCN20_YEAST;gi|643479|gb|AAA75444.1|;gi|836764|dbj|BAA09248.1|;gi|51830311|gb|AAU09721.1|;gi|285811904|tpg|DAA12449.1|	30.602	43.61	415	178	10	563	877	199	603	1.82e-41	162
	XP_445575.1	gi|14318531|ref|NP_116664.1|;gi|1169871|sp|P43535.1|GCN20_YEAST;gi|643479|gb|AAA75444.1|;gi|836764|dbj|BAA09248.1|;gi|51830311|gb|AAU09721.1|;gi|285811904|tpg|DAA12449.1|	48	70.67	75	39	0	1026	1100	651	725	1.72e-17	85.9
	XP_445575.1	gi|14318531|ref|NP_116664.1|;gi|1169871|sp|P43535.1|GCN20_YEAST;gi|643479|gb|AAA75444.1|;gi|836764|dbj|BAA09248.1|;gi|51830311|gb|AAU09721.1|;gi|285811904|tpg|DAA12449.1|	30.049	47.78	203	134	6	569	766	536	735	7.56e-14	74.3
	XP_445575.1	gi|14318531|ref|NP_116664.1|;gi|1169871|sp|P43535.1|GCN20_YEAST;gi|643479|gb|AAA75444.1|;gi|836764|dbj|BAA09248.1|;gi|51830311|gb|AAU09721.1|;gi|285811904|tpg|DAA12449.1|	27.113	41.9	284	144	12	814	1091	207	433	2.11e-10	63.2
	XP_445575.1	gi|398365537|ref|NP_010376.3|;gi|74676343|sp|Q03195.1|RLI1_YEAST;gi|377656234|pdb|3J16|B;gi|667484739|pdb|4CRM|P;gi|1177806217|pdb|5LL6|HH;gi|914875|emb|CAA90450.1|;gi|51830238|gb|AAU09693.1|;gi|151942081|gb|EDN60437.1|;gi|190404942|gb|EDV08209.1|;gi|207346760|gb|EDZ73159.1|;gi|256269844|gb|EEU05103.1|;gi|285811114|tpg|DAA11938.1|;gi|323338297|gb|EGA79527.1|;gi|349577159|dbj|GAA22328.1|;gi|365766…	24.159	38.23	327	173	13	590	862	103	408	7.3e-08	54.7
	XP_445575.1	gi|398365537|ref|NP_010376.3|;gi|74676343|sp|Q03195.1|RLI1_YEAST;gi|377656234|pdb|3J16|B;gi|667484739|pdb|4CRM|P;gi|1177806217|pdb|5LL6|HH;gi|914875|emb|CAA90450.1|;gi|51830238|gb|AAU09693.1|;gi|151942081|gb|EDN60437.1|;gi|190404942|gb|EDV08209.1|;gi|207346760|gb|EDZ73159.1|;gi|256269844|gb|EEU05103.1|;gi|285811114|tpg|DAA11938.1|;gi|323338297|gb|EGA79527.1|;gi|349577159|dbj|GAA22328.1|;gi|365766…	28.495	43.01	186	89	10	595	761	383	543	0.000447	42.4
	XP_445575.1	gi|398365537|ref|NP_010376.3|;gi|74676343|sp|Q03195.1|RLI1_YEAST;gi|377656234|pdb|3J16|B;gi|667484739|pdb|4CRM|P;gi|1177806217|pdb|5LL6|HH;gi|914875|emb|CAA90450.1|;gi|51830238|gb|AAU09693.1|;gi|151942081|gb|EDN60437.1|;gi|190404942|gb|EDV08209.1|;gi|207346760|gb|EDZ73159.1|;gi|256269844|gb|EEU05103.1|;gi|285811114|tpg|DAA11938.1|;gi|323338297|gb|EGA79527.1|;gi|349577159|dbj|GAA22328.1|;gi|365766…	28.302	45.28	106	62	3	1026	1131	468	559	0.42	32.7
	XP_445575.1	gi|398365537|ref|NP_010376.3|;gi|74676343|sp|Q03195.1|RLI1_YEAST;gi|377656234|pdb|3J16|B;gi|667484739|pdb|4CRM|P;gi|1177806217|pdb|5LL6|HH;gi|914875|emb|CAA90450.1|;gi|51830238|gb|AAU09693.1|;gi|151942081|gb|EDN60437.1|;gi|190404942|gb|EDV08209.1|;gi|207346760|gb|EDZ73159.1|;gi|256269844|gb|EEU05103.1|;gi|285811114|tpg|DAA11938.1|;gi|323338297|gb|EGA79527.1|;gi|349577159|dbj|GAA22328.1|;gi|365766…	37.5	59.38	32	20	0	1026	1057	222	253	4.7	29.3
	XP_445575.1	gi|14318491|ref|NP_116625.1|;gi|1175936|sp|P43569.1|CAF16_YEAST;gi|836726|dbj|BAA09210.1|;gi|256268885|gb|EEU04234.1|;gi|285811867|tpg|DAA12412.1|;gi|323333709|gb|EGA75101.1|;gi|323337818|gb|EGA79060.1|;gi|323355235|gb|EGA87061.1|;gi|349577889|dbj|GAA23056.1|;gi|392299644|gb|EIW10737.1|;gi|584366342|gb|EWG86337.1|;gi|584371304|gb|EWG91243.1|;gi|584476934|gb|EWH18680.1|;gi|628169345|gb|AHY75763.1|…	37.931	70.69	58	36	0	806	863	8	65	1.31e-06	49.7
	XP_445575.1	gi|14318491|ref|NP_116625.1|;gi|1175936|sp|P43569.1|CAF16_YEAST;gi|836726|dbj|BAA09210.1|;gi|256268885|gb|EEU04234.1|;gi|285811867|tpg|DAA12412.1|;gi|323333709|gb|EGA75101.1|;gi|323337818|gb|EGA79060.1|;gi|323355235|gb|EGA87061.1|;gi|349577889|dbj|GAA23056.1|;gi|392299644|gb|EIW10737.1|;gi|584366342|gb|EWG86337.1|;gi|584371304|gb|EWG91243.1|;gi|584476934|gb|EWH18680.1|;gi|628169345|gb|AHY75763.1|…	24.215	41.7	223	142	7	562	757	6	228	0.000517	41.6
	XP_445575.1	gi|398366407|ref|NP_011797.3|;gi|1730876|sp|P53049.1|YOR1_YEAST;gi|1245963|gb|AAB35750.1|;gi|1323513|emb|CAA97312.1|;gi|151943553|gb|EDN61864.1|;gi|285812469|tpg|DAA08369.1|;gi|392299536|gb|EIW10630.1|;gi|766455229|gb|AJR79346.1|;gi|766455731|gb|AJR79847.1|;gi|766456692|gb|AJR80806.1|;gi|766457696|gb|AJR81807.1|;gi|766458198|gb|AJR82801.1|;gi|766460690|gb|AJR84795.1|;gi|766471075|gb|AJR95656.1|;g…	43.182	63.64	44	25	0	567	610	1217	1260	8.39e-05	45.1
	XP_445575.1	gi|6320214|ref|NP_010294.1|;gi|1351079|sp|P32568.2|SNQ2_YEAST;gi|642816|emb|CAA88071.1|;gi|1216218|emb|CAA65203.1|;gi|1431430|emb|CAA98831.1|;gi|285811033|tpg|DAA11857.1|;gi|392300125|gb|EIW11216.1|;gi|768778053|gb|AJV02668.1|	26.667	45.56	180	104	8	559	712	848	1025	8.48e-05	45.1
	XP_445575.1	gi|6322640|ref|NP_012713.1|;gi|134967|sp|P12866.1|STE6_YEAST;gi|4564|emb|CAA33467.1|;gi|172758|gb|AAA35116.1|;gi|486373|emb|CAA82054.1|;gi|285813063|tpg|DAA08960.1|;gi|349579366|dbj|GAA24528.1|;gi|392298079|gb|EIW09177.1|;gi|1238274547|dbj|GAX70559.1|	25.581	45.12	215	126	9	584	772	1074	1280	0.000393	42.7
	XP_445575.1	gi|6322640|ref|NP_012713.1|;gi|134967|sp|P12866.1|STE6_YEAST;gi|4564|emb|CAA33467.1|;gi|172758|gb|AAA35116.1|;gi|486373|emb|CAA82054.1|;gi|285813063|tpg|DAA08960.1|;gi|349579366|dbj|GAA24528.1|;gi|392298079|gb|EIW09177.1|;gi|1238274547|dbj|GAX70559.1|	29.474	54.74	95	60	4	1012	1104	1180	1269	0.053	35.8
	XP_448674.1	gi|14318531|ref|NP_116664.1|;gi|1169871|sp|P43535.1|GCN20_YEAST;gi|643479|gb|AAA75444.1|;gi|836764|dbj|BAA09248.1|;gi|51830311|gb|AAU09721.1|;gi|285811904|tpg|DAA12449.1|	88.83	96.41	752	84	0	1	752	1	752	0	1414
	XP_448674.1	gi|6320874|ref|NP_010953.1|;gi|731453|sp|P40024.1|ARB1_YEAST;gi|603269|gb|AAB64571.1|;gi|151944746|gb|EDN63005.1|;gi|190405597|gb|EDV08864.1|;gi|207345989|gb|EDZ72622.1|;gi|285811661|tpg|DAA07689.1|;gi|323305226|gb|EGA58973.1|;gi|323337936|gb|EGA79175.1|;gi|323355438|gb|EGA87262.1|;gi|349577694|dbj|GAA22862.1|;gi|392299726|gb|EIW10818.1|;gi|584366529|gb|EWG86523.1|;gi|584371483|gb|EWG91421.1|;gi|…	37.477	60	555	313	8	191	737	74	602	1.82e-121	375
	XP_448674.1	gi|6325030|ref|NP_015098.1|;gi|74676486|sp|Q08972.1|NEW1_YEAST;gi|1370468|emb|CAA97941.1|;gi|285815318|tpg|DAA11210.1|;gi|392296208|gb|EIW07311.1|;gi|768863307|gb|AJV91452.1|;gi|768864191|gb|AJV92334.1|;gi|768864627|gb|AJV92769.1|;gi|768876152|gb|AJW04266.1|;gi|768876586|gb|AJW04699.1|;gi|768880958|gb|AJW09061.1|;gi|768881830|gb|AJW09931.1|;gi|768888217|gb|AJW16303.1|;gi|768892125|gb|AJW20202.1|;…	32.53	45.06	415	182	13	193	603	564	884	2.34e-43	167
	XP_448674.1	gi|6325030|ref|NP_015098.1|;gi|74676486|sp|Q08972.1|NEW1_YEAST;gi|1370468|emb|CAA97941.1|;gi|285815318|tpg|DAA11210.1|;gi|392296208|gb|EIW07311.1|;gi|768863307|gb|AJV91452.1|;gi|768864191|gb|AJV92334.1|;gi|768864627|gb|AJV92769.1|;gi|768876152|gb|AJW04266.1|;gi|768876586|gb|AJW04699.1|;gi|768880958|gb|AJW09061.1|;gi|768881830|gb|AJW09931.1|;gi|768888217|gb|AJW16303.1|;gi|768892125|gb|AJW20202.1|;…	43.836	68.49	73	41	0	651	723	1033	1105	4.11e-16	80.9
	XP_448674.1	gi|6325030|ref|NP_015098.1|;gi|74676486|sp|Q08972.1|NEW1_YEAST;gi|1370468|emb|CAA97941.1|;gi|285815318|tpg|DAA11210.1|;gi|392296208|gb|EIW07311.1|;gi|768863307|gb|AJV91452.1|;gi|768864191|gb|AJV92334.1|;gi|768864627|gb|AJV92769.1|;gi|768876152|gb|AJW04266.1|;gi|768876586|gb|AJW04699.1|;gi|768880958|gb|AJW09061.1|;gi|768881830|gb|AJW09931.1|;gi|768888217|gb|AJW16303.1|;gi|768892125|gb|AJW20202.1|;…	29.5	46	200	133	6	536	732	576	770	2.07e-13	72
	XP_448674.1	gi|6325030|ref|NP_015098.1|;gi|74676486|sp|Q08972.1|NEW1_YEAST;gi|1370468|emb|CAA97941.1|;gi|285815318|tpg|DAA11210.1|;gi|392296208|gb|EIW07311.1|;gi|768863307|gb|AJV91452.1|;gi|768864191|gb|AJV92334.1|;gi|768864627|gb|AJV92769.1|;gi|768876152|gb|AJW04266.1|;gi|768876586|gb|AJW04699.1|;gi|768880958|gb|AJW09061.1|;gi|768881830|gb|AJW09931.1|;gi|768888217|gb|AJW16303.1|;gi|768892125|gb|AJW20202.1|;…	26.51	39.6	298	146	9	207	442	821	1107	1.32e-11	66.2
	XP_448674.1	gi|398365455|ref|NP_014384.3|;gi|1706591|sp|P53978.2|EF3B_YEAST;gi|1301836|emb|CAA95874.1|;gi|285814636|tpg|DAA10530.1|;gi|392296974|gb|EIW08075.1|;gi|767256383|gb|AJT34877.1|	26.087	40.8	598	276	21	71	621	284	762	2.29e-33	136
	XP_448674.1	gi|398365455|ref|NP_014384.3|;gi|1706591|sp|P53978.2|EF3B_YEAST;gi|1301836|emb|CAA95874.1|;gi|285814636|tpg|DAA10530.1|;gi|392296974|gb|EIW08075.1|;gi|767256383|gb|AJT34877.1|	27.749	50.79	191	133	3	545	735	443	628	2.66e-16	81.6
	XP_448674.1	gi|398365455|ref|NP_014384.3|;gi|1706591|sp|P53978.2|EF3B_YEAST;gi|1301836|emb|CAA95874.1|;gi|285814636|tpg|DAA10530.1|;gi|392296974|gb|EIW08075.1|;gi|767256383|gb|AJT34877.1|	33.962	54.72	106	69	1	619	723	864	969	1.4e-14	75.9
	XP_448674.1	gi|6323278|ref|NP_013350.1|;gi|308153652|sp|P16521.4|EF3A_YEAST;gi|662335|gb|AAB67391.1|;gi|285813667|tpg|DAA09563.1|;gi|323307993|gb|EGA61248.1|;gi|349579957|dbj|GAA25118.1|;gi|392297755|gb|EIW08854.1|;gi|768822264|gb|AJV46300.1|;gi|768823657|gb|AJV47656.1|;gi|768825023|gb|AJV49018.1|;gi|768828150|gb|AJV52138.1|;gi|768834454|gb|AJV58428.1|;gi|768834907|gb|AJV58880.1|;gi|768835356|gb|AJV59328.1|;…	26.878	41.24	599	270	24	71	621	284	762	3.03e-32	132
	XP_448674.1	gi|6323278|ref|NP_013350.1|;gi|308153652|sp|P16521.4|EF3A_YEAST;gi|662335|gb|AAB67391.1|;gi|285813667|tpg|DAA09563.1|;gi|323307993|gb|EGA61248.1|;gi|349579957|dbj|GAA25118.1|;gi|392297755|gb|EIW08854.1|;gi|768822264|gb|AJV46300.1|;gi|768823657|gb|AJV47656.1|;gi|768825023|gb|AJV49018.1|;gi|768828150|gb|AJV52138.1|;gi|768834454|gb|AJV58428.1|;gi|768834907|gb|AJV58880.1|;gi|768835356|gb|AJV59328.1|;…	26.592	47.19	267	178	6	470	735	379	628	1.86e-20	94.7
	XP_448674.1	gi|6323278|ref|NP_013350.1|;gi|308153652|sp|P16521.4|EF3A_YEAST;gi|662335|gb|AAB67391.1|;gi|285813667|tpg|DAA09563.1|;gi|323307993|gb|EGA61248.1|;gi|349579957|dbj|GAA25118.1|;gi|392297755|gb|EIW08854.1|;gi|768822264|gb|AJV46300.1|;gi|768823657|gb|AJV47656.1|;gi|768825023|gb|AJV49018.1|;gi|768828150|gb|AJV52138.1|;gi|768834454|gb|AJV58428.1|;gi|768834907|gb|AJV58880.1|;gi|768835356|gb|AJV59328.1|;…	33.019	55.66	106	70	1	619	723	864	969	5.38e-14	73.9
	XP_448674.1	gi|6323959|ref|NP_014030.1|;gi|1352002|sp|P40416.2|ATM1_YEAST;gi|793877|emb|CAA57359.1|;gi|798943|emb|CAA89134.1|;gi|151946009|gb|EDN64241.1|;gi|285814307|tpg|DAA10202.1|;gi|767187413|gb|AJS66090.1|;gi|767188730|gb|AJS67404.1|;gi|767190488|gb|AJS69158.1|;gi|767190929|gb|AJS69597.1|;gi|767191367|gb|AJS70034.1|;gi|767191806|gb|AJS70472.1|;gi|767198381|gb|AJS77032.1|;gi|767201440|gb|AJS80083.1|;gi|7…	30.151	47.74	199	102	7	529	699	433	622	1.33e-13	72.4
	XP_448674.1	gi|6323959|ref|NP_014030.1|;gi|1352002|sp|P40416.2|ATM1_YEAST;gi|793877|emb|CAA57359.1|;gi|798943|emb|CAA89134.1|;gi|151946009|gb|EDN64241.1|;gi|285814307|tpg|DAA10202.1|;gi|767187413|gb|AJS66090.1|;gi|767188730|gb|AJS67404.1|;gi|767190488|gb|AJS69158.1|;gi|767190929|gb|AJS69597.1|;gi|767191367|gb|AJS70034.1|;gi|767191806|gb|AJS70472.1|;gi|767198381|gb|AJS77032.1|;gi|767201440|gb|AJS80083.1|;gi|7…	24.737	42.63	190	107	5	212	399	449	604	0.001	40
	XP_448674.1	gi|597960195|pdb|4MYC|A;gi|597960196|pdb|4MYC|C;gi|597960197|pdb|4MYC|B;gi|597960198|pdb|4MYH|A;gi|597960199|pdb|4MYH|C;gi|597960200|pdb|4MYH|B	30.151	47.74	199	102	7	529	699	336	525	1.4e-13	72
	XP_448674.1	gi|597960195|pdb|4MYC|A;gi|597960196|pdb|4MYC|C;gi|597960197|pdb|4MYC|B;gi|597960198|pdb|4MYH|A;gi|597960199|pdb|4MYH|C;gi|597960200|pdb|4MYH|B	24.737	42.63	190	107	5	212	399	352	507	0.001	40.4
	XP_448674.1	gi|6323217|ref|NP_013289.1|;gi|1346512|sp|P33310.2|MDL1_YEAST;gi|577195|gb|AAB67455.1|;gi|285813611|tpg|DAA09507.1|	26.812	45.65	276	157	11	482	725	389	651	1.46e-13	72.4
	XP_448674.1	gi|37362699|ref|NP_015053.2|;gi|84028222|sp|P33311.3|MDL2_YEAST;gi|190407696|gb|EDV10961.1|;gi|285815274|tpg|DAA11166.1|;gi|584368346|gb|EWG88315.1|;gi|584473882|gb|EWH15645.1|;gi|768510920|gb|AJU24017.1|;gi|768518798|gb|AJU31866.1|;gi|768519236|gb|AJU32303.1|;gi|768519934|gb|AJU32999.1|;gi|768521751|gb|AJU34811.1|;gi|768863707|gb|AJV91851.1|;gi|768868704|gb|AJV96834.1|;gi|768871346|gb|AJV99470.1…	27.358	43.87	212	108	6	531	711	445	641	1.21e-12	69.3
	XP_448674.1	gi|14318491|ref|NP_116625.1|;gi|1175936|sp|P43569.1|CAF16_YEAST;gi|836726|dbj|BAA09210.1|;gi|256268885|gb|EEU04234.1|;gi|285811867|tpg|DAA12412.1|;gi|323333709|gb|EGA75101.1|;gi|323337818|gb|EGA79060.1|;gi|323355235|gb|EGA87061.1|;gi|349577889|dbj|GAA23056.1|;gi|392299644|gb|EIW10737.1|;gi|584366342|gb|EWG86337.1|;gi|584371304|gb|EWG91243.1|;gi|584476934|gb|EWH18680.1|;gi|628169345|gb|AHY75763.1|…	26.471	43.53	170	97	3	550	694	26	192	2.7e-07	50.8
	XP_448674.1	gi|14318491|ref|NP_116625.1|;gi|1175936|sp|P43569.1|CAF16_YEAST;gi|836726|dbj|BAA09210.1|;gi|256268885|gb|EEU04234.1|;gi|285811867|tpg|DAA12412.1|;gi|323333709|gb|EGA75101.1|;gi|323337818|gb|EGA79060.1|;gi|323355235|gb|EGA87061.1|;gi|349577889|dbj|GAA23056.1|;gi|392299644|gb|EIW10737.1|;gi|584366342|gb|EWG86337.1|;gi|584371304|gb|EWG91243.1|;gi|584476934|gb|EWH18680.1|;gi|628169345|gb|AHY75763.1|…	48.387	64.52	31	16	0	220	250	29	59	0.99	30.4
	XP_445123.1	gi|6323278|ref|NP_013350.1|;gi|308153652|sp|P16521.4|EF3A_YEAST;gi|662335|gb|AAB67391.1|;gi|285813667|tpg|DAA09563.1|;gi|323307993|gb|EGA61248.1|;gi|349579957|dbj|GAA25118.1|;gi|392297755|gb|EIW08854.1|;gi|768822264|gb|AJV46300.1|;gi|768823657|gb|AJV47656.1|;gi|768825023|gb|AJV49018.1|;gi|768828150|gb|AJV52138.1|;gi|768834454|gb|AJV58428.1|;gi|768834907|gb|AJV58880.1|;gi|768835356|gb|AJV59328.1|;…	88.207	94.44	1043	123	0	1	1043	1	1043	0	1855
	XP_445123.1	gi|398365455|ref|NP_014384.3|;gi|1706591|sp|P53978.2|EF3B_YEAST;gi|1301836|emb|CAA95874.1|;gi|285814636|tpg|DAA10530.1|;gi|392296974|gb|EIW08075.1|;gi|767256383|gb|AJT34877.1|	86.22	93.11	1045	143	1	1	1045	1	1044	0	1836
	XP_445123.1	gi|6325030|ref|NP_015098.1|;gi|74676486|sp|Q08972.1|NEW1_YEAST;gi|1370468|emb|CAA97941.1|;gi|285815318|tpg|DAA11210.1|;gi|392296208|gb|EIW07311.1|;gi|768863307|gb|AJV91452.1|;gi|768864191|gb|AJV92334.1|;gi|768864627|gb|AJV92769.1|;gi|768876152|gb|AJW04266.1|;gi|768876586|gb|AJW04699.1|;gi|768880958|gb|AJW09061.1|;gi|768881830|gb|AJW09931.1|;gi|768888217|gb|AJW16303.1|;gi|768892125|gb|AJW20202.1|;…	38.05	55.74	1046	542	21	39	1030	172	1165	0	647
	XP_445123.1	gi|6320874|ref|NP_010953.1|;gi|731453|sp|P40024.1|ARB1_YEAST;gi|603269|gb|AAB64571.1|;gi|151944746|gb|EDN63005.1|;gi|190405597|gb|EDV08864.1|;gi|207345989|gb|EDZ72622.1|;gi|285811661|tpg|DAA07689.1|;gi|323305226|gb|EGA58973.1|;gi|323337936|gb|EGA79175.1|;gi|323355438|gb|EGA87262.1|;gi|349577694|dbj|GAA22862.1|;gi|392299726|gb|EIW10818.1|;gi|584366529|gb|EWG86523.1|;gi|584371483|gb|EWG91421.1|;gi|…	27.483	42.49	433	202	11	430	763	81	500	8.93e-42	160
	XP_445123.1	gi|6320874|ref|NP_010953.1|;gi|731453|sp|P40024.1|ARB1_YEAST;gi|603269|gb|AAB64571.1|;gi|151944746|gb|EDN63005.1|;gi|190405597|gb|EDV08864.1|;gi|207345989|gb|EDZ72622.1|;gi|285811661|tpg|DAA07689.1|;gi|323305226|gb|EGA58973.1|;gi|323337936|gb|EGA79175.1|;gi|323355438|gb|EGA87262.1|;gi|349577694|dbj|GAA22862.1|;gi|392299726|gb|EIW10818.1|;gi|584366529|gb|EWG86523.1|;gi|584371483|gb|EWG91421.1|;gi|…	29.947	47.06	187	114	4	458	632	423	604	4.15e-16	80.9
	XP_445123.1	gi|6320874|ref|NP_010953.1|;gi|731453|sp|P40024.1|ARB1_YEAST;gi|603269|gb|AAB64571.1|;gi|151944746|gb|EDN63005.1|;gi|190405597|gb|EDV08864.1|;gi|207345989|gb|EDZ72622.1|;gi|285811661|tpg|DAA07689.1|;gi|323305226|gb|EGA58973.1|;gi|323337936|gb|EGA79175.1|;gi|323355438|gb|EGA87262.1|;gi|349577694|dbj|GAA22862.1|;gi|392299726|gb|EIW10818.1|;gi|584366529|gb|EWG86523.1|;gi|584371483|gb|EWG91421.1|;gi|…	31.579	65.79	76	52	0	897	972	516	591	1.49e-09	60.1
	XP_445123.1	gi|6320874|ref|NP_010953.1|;gi|731453|sp|P40024.1|ARB1_YEAST;gi|603269|gb|AAB64571.1|;gi|151944746|gb|EDN63005.1|;gi|190405597|gb|EDV08864.1|;gi|207345989|gb|EDZ72622.1|;gi|285811661|tpg|DAA07689.1|;gi|323305226|gb|EGA58973.1|;gi|323337936|gb|EGA79175.1|;gi|323355438|gb|EGA87262.1|;gi|349577694|dbj|GAA22862.1|;gi|392299726|gb|EIW10818.1|;gi|584366529|gb|EWG86523.1|;gi|584371483|gb|EWG91421.1|;gi|…	29.545	61.36	88	62	0	893	980	223	310	1.79e-08	56.6
	XP_445123.1	gi|14318531|ref|NP_116664.1|;gi|1169871|sp|P43535.1|GCN20_YEAST;gi|643479|gb|AAA75444.1|;gi|836764|dbj|BAA09248.1|;gi|51830311|gb|AAU09721.1|;gi|285811904|tpg|DAA12449.1|	30.024	43.97	423	175	15	441	758	211	617	2.03e-38	152
	XP_445123.1	gi|14318531|ref|NP_116664.1|;gi|1169871|sp|P43535.1|GCN20_YEAST;gi|643479|gb|AAA75444.1|;gi|836764|dbj|BAA09248.1|;gi|51830311|gb|AAU09721.1|;gi|285811904|tpg|DAA12449.1|	32.105	51.05	190	124	3	444	628	546	735	2.92e-20	94.7
	XP_445123.1	gi|14318531|ref|NP_116664.1|;gi|1169871|sp|P43535.1|GCN20_YEAST;gi|643479|gb|AAA75444.1|;gi|836764|dbj|BAA09248.1|;gi|51830311|gb|AAU09721.1|;gi|285811904|tpg|DAA12449.1|	36.792	56.6	106	66	1	864	969	619	723	1.78e-15	79.3
	XP_445123.1	gi|14318531|ref|NP_116664.1|;gi|1169871|sp|P43535.1|GCN20_YEAST;gi|643479|gb|AAA75444.1|;gi|836764|dbj|BAA09248.1|;gi|51830311|gb|AAU09721.1|;gi|285811904|tpg|DAA12449.1|	35	52.5	40	26	0	676	715	207	246	0.35	32.7
	XP_445123.1	gi|14318491|ref|NP_116625.1|;gi|1175936|sp|P43569.1|CAF16_YEAST;gi|836726|dbj|BAA09210.1|;gi|256268885|gb|EEU04234.1|;gi|285811867|tpg|DAA12412.1|;gi|323333709|gb|EGA75101.1|;gi|323337818|gb|EGA79060.1|;gi|323355235|gb|EGA87061.1|;gi|349577889|dbj|GAA23056.1|;gi|392299644|gb|EIW10737.1|;gi|584366342|gb|EWG86337.1|;gi|584371304|gb|EWG91243.1|;gi|584476934|gb|EWH18680.1|;gi|628169345|gb|AHY75763.1|…	37.097	67.74	62	39	0	667	728	7	68	1.07e-08	55.8
	XP_445123.1	gi|14318491|ref|NP_116625.1|;gi|1175936|sp|P43569.1|CAF16_YEAST;gi|836726|dbj|BAA09210.1|;gi|256268885|gb|EEU04234.1|;gi|285811867|tpg|DAA12412.1|;gi|323333709|gb|EGA75101.1|;gi|323337818|gb|EGA79060.1|;gi|323355235|gb|EGA87061.1|;gi|349577889|dbj|GAA23056.1|;gi|392299644|gb|EIW10737.1|;gi|584366342|gb|EWG86337.1|;gi|584371304|gb|EWG91243.1|;gi|584476934|gb|EWH18680.1|;gi|628169345|gb|AHY75763.1|…	25.455	41.82	165	92	5	451	586	29	191	0.086	34.3
	XP_445123.1	gi|6321752|ref|NP_011828.1|;gi|731612|sp|P38735.1|VMR1_YEAST;gi|2289864|gb|AAB65047.1|;gi|285809863|tpg|DAA06650.1|;gi|392299088|gb|EIW10183.1|	35.088	59.65	57	37	0	667	723	1323	1379	8.07e-05	45.1
	XP_445123.1	gi|398366407|ref|NP_011797.3|;gi|1730876|sp|P53049.1|YOR1_YEAST;gi|1245963|gb|AAB35750.1|;gi|1323513|emb|CAA97312.1|;gi|151943553|gb|EDN61864.1|;gi|285812469|tpg|DAA08369.1|;gi|392299536|gb|EIW10630.1|;gi|766455229|gb|AJR79346.1|;gi|766455731|gb|AJR79847.1|;gi|766456692|gb|AJR80806.1|;gi|766457696|gb|AJR81807.1|;gi|766458198|gb|AJR82801.1|;gi|766460690|gb|AJR84795.1|;gi|766471075|gb|AJR95656.1|;g…	43.182	61.36	44	25	0	433	476	1217	1260	0.000191	43.5
	XP_445123.1	gi|398366407|ref|NP_011797.3|;gi|1730876|sp|P53049.1|YOR1_YEAST;gi|1245963|gb|AAB35750.1|;gi|1323513|emb|CAA97312.1|;gi|151943553|gb|EDN61864.1|;gi|285812469|tpg|DAA08369.1|;gi|392299536|gb|EIW10630.1|;gi|766455229|gb|AJR79346.1|;gi|766455731|gb|AJR79847.1|;gi|766456692|gb|AJR80806.1|;gi|766457696|gb|AJR81807.1|;gi|766458198|gb|AJR82801.1|;gi|766460690|gb|AJR84795.1|;gi|766471075|gb|AJR95656.1|;g…	36.17	53.19	47	30	0	679	725	599	645	0.044	35.8
	XP_445123.1	gi|398366407|ref|NP_011797.3|;gi|1730876|sp|P53049.1|YOR1_YEAST;gi|1245963|gb|AAB35750.1|;gi|1323513|emb|CAA97312.1|;gi|151943553|gb|EDN61864.1|;gi|285812469|tpg|DAA08369.1|;gi|392299536|gb|EIW10630.1|;gi|766455229|gb|AJR79346.1|;gi|766455731|gb|AJR79847.1|;gi|766456692|gb|AJR80806.1|;gi|766457696|gb|AJR81807.1|;gi|766458198|gb|AJR82801.1|;gi|766460690|gb|AJR84795.1|;gi|766471075|gb|AJR95656.1|;g…	44.118	70.59	34	19	0	542	575	1365	1398	0.78	32
	XP_445123.1	gi|6323014|ref|NP_013086.1|;gi|2506123|sp|P14772.2|BPT1_YEAST;gi|1297015|emb|CAA66162.1|;gi|1360185|emb|CAA97460.1|;gi|1495208|emb|CAA62776.1|;gi|285813407|tpg|DAA09303.1|;gi|392297914|gb|EIW09013.1|;gi|768854270|gb|AJV78199.1|	30	43.53	170	93	7	428	575	636	801	0.000471	42.4
	XP_445123.1	gi|6323014|ref|NP_013086.1|;gi|2506123|sp|P14772.2|BPT1_YEAST;gi|1297015|emb|CAA66162.1|;gi|1360185|emb|CAA97460.1|;gi|1495208|emb|CAA62776.1|;gi|285813407|tpg|DAA09303.1|;gi|392297914|gb|EIW09013.1|;gi|768854270|gb|AJV78199.1|	48.718	64.1	39	20	0	537	575	1449	1487	0.39	32.7
	XP_445123.1	gi|6323014|ref|NP_013086.1|;gi|2506123|sp|P14772.2|BPT1_YEAST;gi|1297015|emb|CAA66162.1|;gi|1360185|emb|CAA97460.1|;gi|1495208|emb|CAA62776.1|;gi|285813407|tpg|DAA09303.1|;gi|392297914|gb|EIW09013.1|;gi|768854270|gb|AJV78199.1|	29.31	51.72	58	41	0	664	721	1299	1356	3.5	29.6
	XP_445123.1	gi|6322980|ref|NP_013052.1|;gi|3915963|sp|P32386.2|YBT1_YEAST;gi|1360247|emb|CAA97500.1|;gi|285813380|tpg|DAA09276.1|;gi|584374688|gb|EWG94583.1|;gi|768822012|gb|AJV46048.1|;gi|768822463|gb|AJV46498.1|;gi|768823857|gb|AJV47854.1|;gi|768825223|gb|AJV49217.1|;gi|768825678|gb|AJV49671.1|;gi|768826996|gb|AJV50986.1|;gi|768827895|gb|AJV51883.1|;gi|768828793|gb|AJV52779.1|;gi|768829687|gb|AJV53671.1|;g…	31.746	55.56	63	43	0	663	725	1377	1439	0.000586	42
	XP_445123.1	gi|6322980|ref|NP_013052.1|;gi|3915963|sp|P32386.2|YBT1_YEAST;gi|1360247|emb|CAA97500.1|;gi|285813380|tpg|DAA09276.1|;gi|584374688|gb|EWG94583.1|;gi|768822012|gb|AJV46048.1|;gi|768822463|gb|AJV46498.1|;gi|768823857|gb|AJV47854.1|;gi|768825223|gb|AJV49217.1|;gi|768825678|gb|AJV49671.1|;gi|768826996|gb|AJV50986.1|;gi|768827895|gb|AJV51883.1|;gi|768828793|gb|AJV52779.1|;gi|768829687|gb|AJV53671.1|;g…	46.429	71.43	28	15	0	698	725	726	753	0.54	32.3
ABCG	XP_447598.1	gi|330443728|ref|NP_014567.2|;gi|347595771|sp|Q08234.3|YO075_YEAST;gi|151945560|gb|EDN63801.1|;gi|190407272|gb|EDV10539.1|;gi|259149413|emb|CAY86217.1|;gi|323346706|gb|EGA80990.1|;gi|329138972|tpg|DAA10709.2|;gi|365763178|gb|EHN04708.1|;gi|392296756|gb|EIW07858.1|;gi|584363031|gb|EWG83046.1|;gi|628209963|gb|AHY77239.1|;gi|761521015|gb|AJP41471.1|;gi|768458622|gb|AJT70890.1|;gi|768460093|gb|AJT723…	66.356	81.59	1287	423	5	5	1285	12	1294	0	1801
	XP_447598.1	gi|398365893|ref|NP_014468.3|;gi|1730699|sp|P53756.1|PDR18_YEAST;gi|1302604|emb|CAA96352.1|;gi|2253198|emb|CAA96354.1|;gi|151944598|gb|EDN62876.1|;gi|285814717|tpg|DAA10611.1|;gi|584474544|gb|EWH16305.1|;gi|767226224|gb|AJT05182.1|;gi|767228456|gb|AJT07785.1|;gi|767237160|gb|AJT15711.1|	24.85	45.19	998	615	33	36	948	44	991	6.19e-69	253
	XP_447598.1	gi|6320214|ref|NP_010294.1|;gi|1351079|sp|P32568.2|SNQ2_YEAST;gi|642816|emb|CAA88071.1|;gi|1216218|emb|CAA65203.1|;gi|1431430|emb|CAA98831.1|;gi|285811033|tpg|DAA11857.1|;gi|392300125|gb|EIW11216.1|;gi|768778053|gb|AJV02668.1|	25.025	45.53	995	612	35	47	959	185	1127	2.11e-67	248
	XP_447598.1	gi|6325199|ref|NP_015267.1|;gi|6093664|sp|Q02785.1|PDR12_YEAST;gi|1079684|gb|AAB68307.1|;gi|285815480|tpg|DAA11372.1|;gi|392295952|gb|EIW07055.1|	24.492	45.93	984	622	33	47	954	173	1111	4.08e-67	247
	XP_447598.1	gi|6320614|ref|NP_010694.1|;gi|6093665|sp|Q04182.1|PDR15_YEAST;gi|927337|gb|AAB64846.1|;gi|285811424|tpg|DAA12248.1|;gi|392300525|gb|EIW11616.1|	23.252	41.63	1230	742	44	37	1146	185	1332	6.56e-61	228
	XP_447598.1	gi|6324585|ref|NP_014654.1|;gi|51701315|sp|Q08409.1|AUS1_YEAST;gi|1420108|emb|CAA99199.1|;gi|256273431|gb|EEU08367.1|;gi|285814901|tpg|DAA10794.1|;gi|768469991|gb|AJT82236.1|;gi|768476384|gb|AJT88616.1|;gi|768477861|gb|AJT90090.1|;gi|768488082|gb|AJU00291.1|;gi|768495436|gb|AJU07630.1|;gi|768501790|gb|AJU13971.1|;gi|768502783|gb|AJU14962.1|	23.617	41.78	1211	753	38	41	1142	52	1199	2.38e-60	225
	XP_447598.1	gi|398365429|ref|NP_014796.3|;gi|464819|sp|P33302.1|PDR5_YEAST;gi|395259|emb|CAA52212.1|;gi|402501|gb|AAB53769.1|;gi|1293713|gb|AAC49639.1|;gi|1420383|emb|CAA99359.1|;gi|285815033|tpg|DAA10926.1|;gi|392296480|gb|EIW07582.1|;gi|768464214|gb|AJT76471.1|;gi|768467160|gb|AJT79411.1|;gi|768475032|gb|AJT87267.1|;gi|768493580|gb|AJU05778.1|;gi|768494074|gb|AJU06271.1|	24.831	44.06	1035	634	38	15	955	155	1139	3.1e-60	225
	XP_447598.1	gi|398365429|ref|NP_014796.3|;gi|464819|sp|P33302.1|PDR5_YEAST;gi|395259|emb|CAA52212.1|;gi|402501|gb|AAB53769.1|;gi|1293713|gb|AAC49639.1|;gi|1420383|emb|CAA99359.1|;gi|285815033|tpg|DAA10926.1|;gi|392296480|gb|EIW07582.1|;gi|768464214|gb|AJT76471.1|;gi|768467160|gb|AJT79411.1|;gi|768475032|gb|AJT87267.1|;gi|768493580|gb|AJU05778.1|;gi|768494074|gb|AJU06271.1|	27.205	46.34	533	298	24	48	538	898	1382	2.68e-31	132
	XP_447598.1	gi|398365429|ref|NP_014796.3|;gi|464819|sp|P33302.1|PDR5_YEAST;gi|395259|emb|CAA52212.1|;gi|402501|gb|AAB53769.1|;gi|1293713|gb|AAC49639.1|;gi|1420383|emb|CAA99359.1|;gi|285815033|tpg|DAA10926.1|;gi|392296480|gb|EIW07582.1|;gi|768464214|gb|AJT76471.1|;gi|768467160|gb|AJT79411.1|;gi|768475032|gb|AJT87267.1|;gi|768493580|gb|AJU05778.1|;gi|768494074|gb|AJU06271.1|	25.041	40.69	607	384	22	676	1233	150	734	1.04e-22	103
	XP_447598.1	gi|6324904|ref|NP_014973.1|;gi|1709621|sp|P51533.1|PDR10_YEAST;gi|861119|emb|CAA89975.1|;gi|1420717|emb|CAA99649.1|;gi|256272580|gb|EEU07559.1|;gi|285815198|tpg|DAA11091.1|;gi|392296656|gb|EIW07758.1|;gi|584363375|gb|EWG83390.1|;gi|584368621|gb|EWG88588.1|;gi|584474348|gb|EWH16110.1|;gi|761521376|gb|AJP41832.1|;gi|768459476|gb|AJT71743.1|;gi|768460937|gb|AJT73201.1|;gi|768463871|gb|AJT76129.1|;gi…	24.046	42.94	1048	652	31	10	945	168	1183	1e-59	224
	XP_447598.1	gi|6322177|ref|NP_012252.1|;gi|731781|sp|P40550.3|PDR11_YEAST;gi|151943145|gb|EDN61480.1|;gi|207344265|gb|EDZ71467.1|;gi|256274153|gb|EEU09063.1|;gi|285812634|tpg|DAA08533.1|;gi|584375436|gb|EWG95319.1|;gi|584476198|gb|EWH17949.1|;gi|628175603|gb|AHY75984.1|;gi|765531090|gb|AJR36745.1|;gi|765597492|gb|AJR38043.1|;gi|765615764|gb|AJR38233.1|;gi|765647350|gb|AJR38426.1|;gi|765665325|gb|AJR38619.1|;…	23.801	41.41	1147	710	36	114	1142	109	1209	1.21e-57	217
	XP_447598.1	gi|6322177|ref|NP_012252.1|;gi|731781|sp|P40550.3|PDR11_YEAST;gi|151943145|gb|EDN61480.1|;gi|207344265|gb|EDZ71467.1|;gi|256274153|gb|EEU09063.1|;gi|285812634|tpg|DAA08533.1|;gi|584375436|gb|EWG95319.1|;gi|584476198|gb|EWH17949.1|;gi|628175603|gb|AHY75984.1|;gi|765531090|gb|AJR36745.1|;gi|765597492|gb|AJR38043.1|;gi|765615764|gb|AJR38233.1|;gi|765647350|gb|AJR38426.1|;gi|765665325|gb|AJR38619.1|;…	25.237	45.54	527	326	20	47	542	774	1263	1.08e-28	123
	XP_447598.1	gi|10383780|ref|NP_009937.2|;gi|45644964|sp|P25371.2|ADP1_YEAST;gi|14588926|emb|CAA42328.2|;gi|51013563|gb|AAT93075.1|;gi|256271884|gb|EEU06911.1|;gi|285810705|tpg|DAA07489.1|;gi|290770663|emb|CAY78214.2|;gi|392300800|gb|EIW11890.1|;gi|584367432|gb|EWG87420.1|;gi|584377408|gb|EWG97258.1|;gi|584477523|gb|EWH19264.1|;gi|604500691|gb|AHV79270.1|;gi|763825526|gb|AJQ31927.1|;gi|763826113|gb|AJQ32510.1…	25.411	45.74	669	397	11	27	613	395	1043	1.57e-45	177
	XP_447598.1	gi|10383780|ref|NP_009937.2|;gi|45644964|sp|P25371.2|ADP1_YEAST;gi|14588926|emb|CAA42328.2|;gi|51013563|gb|AAT93075.1|;gi|256271884|gb|EEU06911.1|;gi|285810705|tpg|DAA07489.1|;gi|290770663|emb|CAY78214.2|;gi|392300800|gb|EIW11890.1|;gi|584367432|gb|EWG87420.1|;gi|584377408|gb|EWG97258.1|;gi|584477523|gb|EWH19264.1|;gi|604500691|gb|AHV79270.1|;gi|763825526|gb|AJQ31927.1|;gi|763826113|gb|AJQ32510.1…	37.828	62.92	267	157	5	699	963	403	662	1e-43	171
	XP_449421.1	gi|398365429|ref|NP_014796.3|;gi|464819|sp|P33302.1|PDR5_YEAST;gi|395259|emb|CAA52212.1|;gi|402501|gb|AAB53769.1|;gi|1293713|gb|AAC49639.1|;gi|1420383|emb|CAA99359.1|;gi|285815033|tpg|DAA10926.1|;gi|392296480|gb|EIW07582.1|;gi|768464214|gb|AJT76471.1|;gi|768467160|gb|AJT79411.1|;gi|768475032|gb|AJT87267.1|;gi|768493580|gb|AJU05778.1|;gi|768494074|gb|AJU06271.1|	74.23	86.41	1494	365	5	20	1499	24	1511	0	2364
	XP_449421.1	gi|6320614|ref|NP_010694.1|;gi|6093665|sp|Q04182.1|PDR15_YEAST;gi|927337|gb|AAB64846.1|;gi|285811424|tpg|DAA12248.1|;gi|392300525|gb|EIW11616.1|	73.262	84.83	1496	373	5	28	1499	34	1526	0	2336
	XP_449421.1	gi|6324904|ref|NP_014973.1|;gi|1709621|sp|P51533.1|PDR10_YEAST;gi|861119|emb|CAA89975.1|;gi|1420717|emb|CAA99649.1|;gi|256272580|gb|EEU07559.1|;gi|285815198|tpg|DAA11091.1|;gi|392296656|gb|EIW07758.1|;gi|584363375|gb|EWG83390.1|;gi|584368621|gb|EWG88588.1|;gi|584474348|gb|EWH16110.1|;gi|761521376|gb|AJP41832.1|;gi|768459476|gb|AJT71743.1|;gi|768460937|gb|AJT73201.1|;gi|768463871|gb|AJT76129.1|;gi…	66.034	79.71	1528	454	6	28	1490	29	1556	0	2130
	XP_449421.1	gi|6320214|ref|NP_010294.1|;gi|1351079|sp|P32568.2|SNQ2_YEAST;gi|642816|emb|CAA88071.1|;gi|1216218|emb|CAA65203.1|;gi|1431430|emb|CAA98831.1|;gi|285811033|tpg|DAA11857.1|;gi|392300125|gb|EIW11216.1|;gi|768778053|gb|AJV02668.1|	40.789	59.43	1395	770	17	114	1493	129	1482	0	1054
	XP_449421.1	gi|398365893|ref|NP_014468.3|;gi|1730699|sp|P53756.1|PDR18_YEAST;gi|1302604|emb|CAA96352.1|;gi|2253198|emb|CAA96354.1|;gi|151944598|gb|EDN62876.1|;gi|285814717|tpg|DAA10611.1|;gi|584474544|gb|EWH16305.1|;gi|767226224|gb|AJT05182.1|;gi|767228456|gb|AJT07785.1|;gi|767237160|gb|AJT15711.1|	40.286	59.34	1328	760	15	149	1467	28	1331	0	1000
	XP_449421.1	gi|6325199|ref|NP_015267.1|;gi|6093664|sp|Q02785.1|PDR12_YEAST;gi|1079684|gb|AAB68307.1|;gi|285815480|tpg|DAA11372.1|;gi|392295952|gb|EIW07055.1|	38.047	57.79	1393	819	13	109	1489	108	1468	0	994
	XP_449421.1	gi|6322177|ref|NP_012252.1|;gi|731781|sp|P40550.3|PDR11_YEAST;gi|151943145|gb|EDN61480.1|;gi|207344265|gb|EDZ71467.1|;gi|256274153|gb|EEU09063.1|;gi|285812634|tpg|DAA08533.1|;gi|584375436|gb|EWG95319.1|;gi|584476198|gb|EWH17949.1|;gi|628175603|gb|AHY75984.1|;gi|765531090|gb|AJR36745.1|;gi|765597492|gb|AJR38043.1|;gi|765615764|gb|AJR38233.1|;gi|765647350|gb|AJR38426.1|;gi|765665325|gb|AJR38619.1|;…	30.741	49.93	1376	844	24	173	1489	57	1382	0	646
	XP_449421.1	gi|6324585|ref|NP_014654.1|;gi|51701315|sp|Q08409.1|AUS1_YEAST;gi|1420108|emb|CAA99199.1|;gi|256273431|gb|EEU08367.1|;gi|285814901|tpg|DAA10794.1|;gi|768469991|gb|AJT82236.1|;gi|768476384|gb|AJT88616.1|;gi|768477861|gb|AJT90090.1|;gi|768488082|gb|AJU00291.1|;gi|768495436|gb|AJU07630.1|;gi|768501790|gb|AJU13971.1|;gi|768502783|gb|AJU14962.1|	30.397	50.11	1385	843	26	175	1499	59	1382	0	644
	XP_449421.1	gi|330443728|ref|NP_014567.2|;gi|347595771|sp|Q08234.3|YO075_YEAST;gi|151945560|gb|EDN63801.1|;gi|190407272|gb|EDV10539.1|;gi|259149413|emb|CAY86217.1|;gi|323346706|gb|EGA80990.1|;gi|329138972|tpg|DAA10709.2|;gi|365763178|gb|EHN04708.1|;gi|392296756|gb|EIW07858.1|;gi|584363031|gb|EWG83046.1|;gi|628209963|gb|AHY77239.1|;gi|761521015|gb|AJP41471.1|;gi|768458622|gb|AJT70890.1|;gi|768460093|gb|AJT723…	23.446	41.78	1271	801	42	175	1382	55	1216	6.25e-64	237
	XP_449421.1	gi|330443728|ref|NP_014567.2|;gi|347595771|sp|Q08234.3|YO075_YEAST;gi|151945560|gb|EDN63801.1|;gi|190407272|gb|EDV10539.1|;gi|259149413|emb|CAY86217.1|;gi|323346706|gb|EGA80990.1|;gi|329138972|tpg|DAA10709.2|;gi|365763178|gb|EHN04708.1|;gi|392296756|gb|EIW07858.1|;gi|584363031|gb|EWG83046.1|;gi|628209963|gb|AHY77239.1|;gi|761521015|gb|AJP41471.1|;gi|768458622|gb|AJT70890.1|;gi|768460093|gb|AJT723…	26.032	45.96	557	341	20	857	1372	28	554	2.62e-34	142
	XP_449421.1	gi|330443728|ref|NP_014567.2|;gi|347595771|sp|Q08234.3|YO075_YEAST;gi|151945560|gb|EDN63801.1|;gi|190407272|gb|EDV10539.1|;gi|259149413|emb|CAY86217.1|;gi|323346706|gb|EGA80990.1|;gi|329138972|tpg|DAA10709.2|;gi|365763178|gb|EHN04708.1|;gi|392296756|gb|EIW07858.1|;gi|584363031|gb|EWG83046.1|;gi|628209963|gb|AHY77239.1|;gi|761521015|gb|AJP41471.1|;gi|768458622|gb|AJT70890.1|;gi|768460093|gb|AJT723…	22.942	40.11	571	372	19	158	704	698	1224	2.69e-20	96.3
	XP_449421.1	gi|10383780|ref|NP_009937.2|;gi|45644964|sp|P25371.2|ADP1_YEAST;gi|14588926|emb|CAA42328.2|;gi|51013563|gb|AAT93075.1|;gi|256271884|gb|EEU06911.1|;gi|285810705|tpg|DAA07489.1|;gi|290770663|emb|CAY78214.2|;gi|392300800|gb|EIW11890.1|;gi|584367432|gb|EWG87420.1|;gi|584377408|gb|EWG97258.1|;gi|584477523|gb|EWH19264.1|;gi|604500691|gb|AHV79270.1|;gi|763825526|gb|AJQ31927.1|;gi|763826113|gb|AJQ32510.1…	34.559	58.09	272	165	9	855	1120	382	646	7.24e-36	146
	XP_449421.1	gi|10383780|ref|NP_009937.2|;gi|45644964|sp|P25371.2|ADP1_YEAST;gi|14588926|emb|CAA42328.2|;gi|51013563|gb|AAT93075.1|;gi|256271884|gb|EEU06911.1|;gi|285810705|tpg|DAA07489.1|;gi|290770663|emb|CAY78214.2|;gi|392300800|gb|EIW11890.1|;gi|584367432|gb|EWG87420.1|;gi|584377408|gb|EWG97258.1|;gi|584477523|gb|EWH19264.1|;gi|604500691|gb|AHV79270.1|;gi|763825526|gb|AJQ31927.1|;gi|763826113|gb|AJQ32510.1…	24.522	44.43	628	404	17	151	720	393	1008	1.5e-33	139
	XP_447461.1	gi|6320214|ref|NP_010294.1|;gi|1351079|sp|P32568.2|SNQ2_YEAST;gi|642816|emb|CAA88071.1|;gi|1216218|emb|CAA65203.1|;gi|1431430|emb|CAA98831.1|;gi|285811033|tpg|DAA11857.1|;gi|392300125|gb|EIW11216.1|;gi|768778053|gb|AJV02668.1|	75.238	87.41	1470	338	7	23	1487	35	1483	0	2358
	XP_447461.1	gi|398365893|ref|NP_014468.3|;gi|1730699|sp|P53756.1|PDR18_YEAST;gi|1302604|emb|CAA96352.1|;gi|2253198|emb|CAA96354.1|;gi|151944598|gb|EDN62876.1|;gi|285814717|tpg|DAA10611.1|;gi|584474544|gb|EWH16305.1|;gi|767226224|gb|AJT05182.1|;gi|767228456|gb|AJT07785.1|;gi|767237160|gb|AJT15711.1|	69.933	84.37	1337	388	7	134	1461	1	1332	0	2003
	XP_447461.1	gi|6325199|ref|NP_015267.1|;gi|6093664|sp|Q02785.1|PDR12_YEAST;gi|1079684|gb|AAB68307.1|;gi|285815480|tpg|DAA11372.1|;gi|392295952|gb|EIW07055.1|	44.364	63.41	1517	805	16	9	1507	1	1496	0	1325
	XP_447461.1	gi|398365429|ref|NP_014796.3|;gi|464819|sp|P33302.1|PDR5_YEAST;gi|395259|emb|CAA52212.1|;gi|402501|gb|AAB53769.1|;gi|1293713|gb|AAC49639.1|;gi|1420383|emb|CAA99359.1|;gi|285815033|tpg|DAA10926.1|;gi|392296480|gb|EIW07582.1|;gi|768464214|gb|AJT76471.1|;gi|768467160|gb|AJT79411.1|;gi|768475032|gb|AJT87267.1|;gi|768493580|gb|AJU05778.1|;gi|768494074|gb|AJU06271.1|	38.848	57.94	1493	848	22	26	1482	38	1501	0	1057
	XP_447461.1	gi|6320614|ref|NP_010694.1|;gi|6093665|sp|Q04182.1|PDR15_YEAST;gi|927337|gb|AAB64846.1|;gi|285811424|tpg|DAA12248.1|;gi|392300525|gb|EIW11616.1|	38.342	58.89	1411	815	16	131	1505	138	1529	0	1045
	XP_447461.1	gi|6324904|ref|NP_014973.1|;gi|1709621|sp|P51533.1|PDR10_YEAST;gi|861119|emb|CAA89975.1|;gi|1420717|emb|CAA99649.1|;gi|256272580|gb|EEU07559.1|;gi|285815198|tpg|DAA11091.1|;gi|392296656|gb|EIW07758.1|;gi|584363375|gb|EWG83390.1|;gi|584368621|gb|EWG88588.1|;gi|584474348|gb|EWH16110.1|;gi|761521376|gb|AJP41832.1|;gi|768459476|gb|AJT71743.1|;gi|768460937|gb|AJT73201.1|;gi|768463871|gb|AJT76129.1|;gi…	39.1	58.23	1422	792	16	131	1482	138	1555	0	1040
	XP_447461.1	gi|6324585|ref|NP_014654.1|;gi|51701315|sp|Q08409.1|AUS1_YEAST;gi|1420108|emb|CAA99199.1|;gi|256273431|gb|EEU08367.1|;gi|285814901|tpg|DAA10794.1|;gi|768469991|gb|AJT82236.1|;gi|768476384|gb|AJT88616.1|;gi|768477861|gb|AJT90090.1|;gi|768488082|gb|AJU00291.1|;gi|768495436|gb|AJU07630.1|;gi|768501790|gb|AJU13971.1|;gi|768502783|gb|AJU14962.1|	36.455	55.97	1399	761	26	178	1505	49	1390	0	880
	XP_447461.1	gi|6322177|ref|NP_012252.1|;gi|731781|sp|P40550.3|PDR11_YEAST;gi|151943145|gb|EDN61480.1|;gi|207344265|gb|EDZ71467.1|;gi|256274153|gb|EEU09063.1|;gi|285812634|tpg|DAA08533.1|;gi|584375436|gb|EWG95319.1|;gi|584476198|gb|EWH17949.1|;gi|628175603|gb|AHY75984.1|;gi|765531090|gb|AJR36745.1|;gi|765597492|gb|AJR38043.1|;gi|765615764|gb|AJR38233.1|;gi|765647350|gb|AJR38426.1|;gi|765665325|gb|AJR38619.1|;…	34.767	54.98	1395	786	24	168	1485	35	1382	0	839
	XP_447461.1	gi|6322177|ref|NP_012252.1|;gi|731781|sp|P40550.3|PDR11_YEAST;gi|151943145|gb|EDN61480.1|;gi|207344265|gb|EDZ71467.1|;gi|256274153|gb|EEU09063.1|;gi|285812634|tpg|DAA08533.1|;gi|584375436|gb|EWG95319.1|;gi|584476198|gb|EWH17949.1|;gi|628175603|gb|AHY75984.1|;gi|765531090|gb|AJR36745.1|;gi|765597492|gb|AJR38043.1|;gi|765615764|gb|AJR38233.1|;gi|765647350|gb|AJR38426.1|;gi|765665325|gb|AJR38619.1|;…	21.711	42.6	608	410	19	935	1507	111	687	1.47e-21	100
	XP_447461.1	gi|330443728|ref|NP_014567.2|;gi|347595771|sp|Q08234.3|YO075_YEAST;gi|151945560|gb|EDN63801.1|;gi|190407272|gb|EDV10539.1|;gi|259149413|emb|CAY86217.1|;gi|323346706|gb|EGA80990.1|;gi|329138972|tpg|DAA10709.2|;gi|365763178|gb|EHN04708.1|;gi|392296756|gb|EIW07858.1|;gi|584363031|gb|EWG83046.1|;gi|628209963|gb|AHY77239.1|;gi|761521015|gb|AJP41471.1|;gi|768458622|gb|AJT70890.1|;gi|768460093|gb|AJT723…	24.789	43	1186	749	37	166	1290	30	1133	1.39e-73	268
	XP_447461.1	gi|330443728|ref|NP_014567.2|;gi|347595771|sp|Q08234.3|YO075_YEAST;gi|151945560|gb|EDN63801.1|;gi|190407272|gb|EDV10539.1|;gi|259149413|emb|CAY86217.1|;gi|323346706|gb|EGA80990.1|;gi|329138972|tpg|DAA10709.2|;gi|365763178|gb|EHN04708.1|;gi|392296756|gb|EIW07858.1|;gi|584363031|gb|EWG83046.1|;gi|628209963|gb|AHY77239.1|;gi|761521015|gb|AJP41471.1|;gi|768458622|gb|AJT70890.1|;gi|768460093|gb|AJT723…	26.519	46.59	543	306	23	875	1362	44	548	1.46e-34	142
	XP_447461.1	gi|330443728|ref|NP_014567.2|;gi|347595771|sp|Q08234.3|YO075_YEAST;gi|151945560|gb|EDN63801.1|;gi|190407272|gb|EDV10539.1|;gi|259149413|emb|CAY86217.1|;gi|323346706|gb|EGA80990.1|;gi|329138972|tpg|DAA10709.2|;gi|365763178|gb|EHN04708.1|;gi|392296756|gb|EIW07858.1|;gi|584363031|gb|EWG83046.1|;gi|628209963|gb|AHY77239.1|;gi|761521015|gb|AJP41471.1|;gi|768458622|gb|AJT70890.1|;gi|768460093|gb|AJT723…	25.09	44.27	558	358	22	175	712	707	1224	4.54e-30	128
	XP_447461.1	gi|10383780|ref|NP_009937.2|;gi|45644964|sp|P25371.2|ADP1_YEAST;gi|14588926|emb|CAA42328.2|;gi|51013563|gb|AAT93075.1|;gi|256271884|gb|EEU06911.1|;gi|285810705|tpg|DAA07489.1|;gi|290770663|emb|CAY78214.2|;gi|392300800|gb|EIW11890.1|;gi|584367432|gb|EWG87420.1|;gi|584377408|gb|EWG97258.1|;gi|584477523|gb|EWH19264.1|;gi|604500691|gb|AHV79270.1|;gi|763825526|gb|AJQ31927.1|;gi|763826113|gb|AJQ32510.1…	35.616	59.59	292	170	10	834	1114	357	641	9.34e-38	152
	XP_447461.1	gi|10383780|ref|NP_009937.2|;gi|45644964|sp|P25371.2|ADP1_YEAST;gi|14588926|emb|CAA42328.2|;gi|51013563|gb|AAT93075.1|;gi|256271884|gb|EEU06911.1|;gi|285810705|tpg|DAA07489.1|;gi|290770663|emb|CAY78214.2|;gi|392300800|gb|EIW11890.1|;gi|584367432|gb|EWG87420.1|;gi|584377408|gb|EWG97258.1|;gi|584477523|gb|EWH19264.1|;gi|604500691|gb|AHV79270.1|;gi|763825526|gb|AJQ31927.1|;gi|763826113|gb|AJQ32510.1…	23.993	43.29	596	382	16	175	711	403	986	2.31e-34	141
	XP_446088.1	gi|6320614|ref|NP_010694.1|;gi|6093665|sp|Q04182.1|PDR15_YEAST;gi|927337|gb|AAB64846.1|;gi|285811424|tpg|DAA12248.1|;gi|392300525|gb|EIW11616.1|	75.23	86.01	1522	359	4	8	1529	25	1528	0	2425
	XP_446088.1	gi|398365429|ref|NP_014796.3|;gi|464819|sp|P33302.1|PDR5_YEAST;gi|395259|emb|CAA52212.1|;gi|402501|gb|AAB53769.1|;gi|1293713|gb|AAC49639.1|;gi|1420383|emb|CAA99359.1|;gi|285815033|tpg|DAA10926.1|;gi|392296480|gb|EIW07582.1|;gi|768464214|gb|AJT76471.1|;gi|768467160|gb|AJT79411.1|;gi|768475032|gb|AJT87267.1|;gi|768493580|gb|AJU05778.1|;gi|768494074|gb|AJU06271.1|	72.643	84.44	1517	384	6	10	1526	25	1510	0	2324
	XP_446088.1	gi|6324904|ref|NP_014973.1|;gi|1709621|sp|P51533.1|PDR10_YEAST;gi|861119|emb|CAA89975.1|;gi|1420717|emb|CAA99649.1|;gi|256272580|gb|EEU07559.1|;gi|285815198|tpg|DAA11091.1|;gi|392296656|gb|EIW07758.1|;gi|584363375|gb|EWG83390.1|;gi|584368621|gb|EWG88588.1|;gi|584474348|gb|EWH16110.1|;gi|761521376|gb|AJP41832.1|;gi|768459476|gb|AJT71743.1|;gi|768460937|gb|AJT73201.1|;gi|768463871|gb|AJT76129.1|;gi…	67.123	80.76	1533	471	6	16	1518	27	1556	0	2167
	XP_446088.1	gi|6320214|ref|NP_010294.1|;gi|1351079|sp|P32568.2|SNQ2_YEAST;gi|642816|emb|CAA88071.1|;gi|1216218|emb|CAA65203.1|;gi|1431430|emb|CAA98831.1|;gi|285811033|tpg|DAA11857.1|;gi|392300125|gb|EIW11216.1|;gi|768778053|gb|AJV02668.1|	40.098	59.27	1434	805	18	94	1521	97	1482	0	1084
	XP_446088.1	gi|398365893|ref|NP_014468.3|;gi|1730699|sp|P53756.1|PDR18_YEAST;gi|1302604|emb|CAA96352.1|;gi|2253198|emb|CAA96354.1|;gi|151944598|gb|EDN62876.1|;gi|285814717|tpg|DAA10611.1|;gi|584474544|gb|EWH16305.1|;gi|767226224|gb|AJT05182.1|;gi|767228456|gb|AJT07785.1|;gi|767237160|gb|AJT15711.1|	41.366	59.76	1332	726	16	174	1495	45	1331	0	1047
	XP_446088.1	gi|398365893|ref|NP_014468.3|;gi|1730699|sp|P53756.1|PDR18_YEAST;gi|1302604|emb|CAA96352.1|;gi|2253198|emb|CAA96354.1|;gi|151944598|gb|EDN62876.1|;gi|285814717|tpg|DAA10611.1|;gi|584474544|gb|EWH16305.1|;gi|767226224|gb|AJT05182.1|;gi|767228456|gb|AJT07785.1|;gi|767237160|gb|AJT15711.1|	23.367	42.38	689	439	28	897	1538	39	685	1.42e-31	133
	XP_446088.1	gi|6325199|ref|NP_015267.1|;gi|6093664|sp|Q02785.1|PDR12_YEAST;gi|1079684|gb|AAB68307.1|;gi|285815480|tpg|DAA11372.1|;gi|392295952|gb|EIW07055.1|	38.129	57.83	1411	808	15	122	1517	108	1468	0	1016
	XP_446088.1	gi|6322177|ref|NP_012252.1|;gi|731781|sp|P40550.3|PDR11_YEAST;gi|151943145|gb|EDN61480.1|;gi|207344265|gb|EDZ71467.1|;gi|256274153|gb|EEU09063.1|;gi|285812634|tpg|DAA08533.1|;gi|584375436|gb|EWG95319.1|;gi|584476198|gb|EWH17949.1|;gi|628175603|gb|AHY75984.1|;gi|765531090|gb|AJR36745.1|;gi|765597492|gb|AJR38043.1|;gi|765615764|gb|AJR38233.1|;gi|765647350|gb|AJR38426.1|;gi|765665325|gb|AJR38619.1|;…	31.613	50.68	1395	821	30	185	1517	59	1382	0	672
	XP_446088.1	gi|6324585|ref|NP_014654.1|;gi|51701315|sp|Q08409.1|AUS1_YEAST;gi|1420108|emb|CAA99199.1|;gi|256273431|gb|EEU08367.1|;gi|285814901|tpg|DAA10794.1|;gi|768469991|gb|AJT82236.1|;gi|768476384|gb|AJT88616.1|;gi|768477861|gb|AJT90090.1|;gi|768488082|gb|AJU00291.1|;gi|768495436|gb|AJU07630.1|;gi|768501790|gb|AJU13971.1|;gi|768502783|gb|AJU14962.1|	31.241	49.5	1402	830	30	183	1526	57	1382	0	656
	XP_446088.1	gi|10383780|ref|NP_009937.2|;gi|45644964|sp|P25371.2|ADP1_YEAST;gi|14588926|emb|CAA42328.2|;gi|51013563|gb|AAT93075.1|;gi|256271884|gb|EEU06911.1|;gi|285810705|tpg|DAA07489.1|;gi|290770663|emb|CAY78214.2|;gi|392300800|gb|EIW11890.1|;gi|584367432|gb|EWG87420.1|;gi|584377408|gb|EWG97258.1|;gi|584477523|gb|EWH19264.1|;gi|604500691|gb|AHV79270.1|;gi|763825526|gb|AJQ31927.1|;gi|763826113|gb|AJQ32510.1…	36.194	58.58	268	158	8	883	1144	382	642	1.22e-38	155
	XP_446088.1	gi|10383780|ref|NP_009937.2|;gi|45644964|sp|P25371.2|ADP1_YEAST;gi|14588926|emb|CAA42328.2|;gi|51013563|gb|AAT93075.1|;gi|256271884|gb|EEU06911.1|;gi|285810705|tpg|DAA07489.1|;gi|290770663|emb|CAY78214.2|;gi|392300800|gb|EIW11890.1|;gi|584367432|gb|EWG87420.1|;gi|584377408|gb|EWG97258.1|;gi|584477523|gb|EWH19264.1|;gi|604500691|gb|AHV79270.1|;gi|763825526|gb|AJQ31927.1|;gi|763826113|gb|AJQ32510.1…	23.435	43.66	623	404	18	165	726	394	1004	1.1e-32	136
	XP_446088.1	gi|330443728|ref|NP_014567.2|;gi|347595771|sp|Q08234.3|YO075_YEAST;gi|151945560|gb|EDN63801.1|;gi|190407272|gb|EDV10539.1|;gi|259149413|emb|CAY86217.1|;gi|323346706|gb|EGA80990.1|;gi|329138972|tpg|DAA10709.2|;gi|365763178|gb|EHN04708.1|;gi|392296756|gb|EIW07858.1|;gi|584363031|gb|EWG83046.1|;gi|628209963|gb|AHY77239.1|;gi|761521015|gb|AJP41471.1|;gi|768458622|gb|AJT70890.1|;gi|768460093|gb|AJT723…	25.719	41.73	556	359	15	182	716	52	574	8.09e-34	140
	XP_446088.1	gi|330443728|ref|NP_014567.2|;gi|347595771|sp|Q08234.3|YO075_YEAST;gi|151945560|gb|EDN63801.1|;gi|190407272|gb|EDV10539.1|;gi|259149413|emb|CAY86217.1|;gi|323346706|gb|EGA80990.1|;gi|329138972|tpg|DAA10709.2|;gi|365763178|gb|EHN04708.1|;gi|392296756|gb|EIW07858.1|;gi|584363031|gb|EWG83046.1|;gi|628209963|gb|AHY77239.1|;gi|761521015|gb|AJP41471.1|;gi|768458622|gb|AJT70890.1|;gi|768460093|gb|AJT723…	26.426	45.25	526	322	19	914	1400	55	554	1.34e-33	139
	XP_446088.1	gi|330443728|ref|NP_014567.2|;gi|347595771|sp|Q08234.3|YO075_YEAST;gi|151945560|gb|EDN63801.1|;gi|190407272|gb|EDV10539.1|;gi|259149413|emb|CAY86217.1|;gi|323346706|gb|EGA80990.1|;gi|329138972|tpg|DAA10709.2|;gi|365763178|gb|EHN04708.1|;gi|392296756|gb|EIW07858.1|;gi|584363031|gb|EWG83046.1|;gi|628209963|gb|AHY77239.1|;gi|761521015|gb|AJP41471.1|;gi|768458622|gb|AJT70890.1|;gi|768460093|gb|AJT723…	25.243	45.83	515	341	15	899	1390	705	1198	1.83e-33	139
	XP_446088.1	gi|330443728|ref|NP_014567.2|;gi|347595771|sp|Q08234.3|YO075_YEAST;gi|151945560|gb|EDN63801.1|;gi|190407272|gb|EDV10539.1|;gi|259149413|emb|CAY86217.1|;gi|323346706|gb|EGA80990.1|;gi|329138972|tpg|DAA10709.2|;gi|365763178|gb|EHN04708.1|;gi|392296756|gb|EIW07858.1|;gi|584363031|gb|EWG83046.1|;gi|628209963|gb|AHY77239.1|;gi|761521015|gb|AJP41471.1|;gi|768458622|gb|AJT70890.1|;gi|768460093|gb|AJT723…	22.342	40.99	649	427	25	160	791	697	1285	2.68e-23	105
	XP_449665.1	gi|6325199|ref|NP_015267.1|;gi|6093664|sp|Q02785.1|PDR12_YEAST;gi|1079684|gb|AAB68307.1|;gi|285815480|tpg|DAA11372.1|;gi|392295952|gb|EIW07055.1|	84.58	91.66	1511	225	3	5	1514	8	1511	0	2715
	XP_449665.1	gi|6320214|ref|NP_010294.1|;gi|1351079|sp|P32568.2|SNQ2_YEAST;gi|642816|emb|CAA88071.1|;gi|1216218|emb|CAA65203.1|;gi|1431430|emb|CAA98831.1|;gi|285811033|tpg|DAA11857.1|;gi|392300125|gb|EIW11216.1|;gi|768778053|gb|AJV02668.1|	46.096	64.56	1473	760	15	17	1478	36	1485	0	1341
	XP_449665.1	gi|398365893|ref|NP_014468.3|;gi|1730699|sp|P53756.1|PDR18_YEAST;gi|1302604|emb|CAA96352.1|;gi|2253198|emb|CAA96354.1|;gi|151944598|gb|EDN62876.1|;gi|285814717|tpg|DAA10611.1|;gi|584474544|gb|EWH16305.1|;gi|767226224|gb|AJT05182.1|;gi|767228456|gb|AJT07785.1|;gi|767237160|gb|AJT15711.1|	46.285	65.97	1346	684	11	125	1451	8	1333	0	1258
	XP_449665.1	gi|398365893|ref|NP_014468.3|;gi|1730699|sp|P53756.1|PDR18_YEAST;gi|1302604|emb|CAA96352.1|;gi|2253198|emb|CAA96354.1|;gi|151944598|gb|EDN62876.1|;gi|285814717|tpg|DAA10611.1|;gi|584474544|gb|EWH16305.1|;gi|767226224|gb|AJT05182.1|;gi|767228456|gb|AJT07785.1|;gi|767237160|gb|AJT15711.1|	21.846	40	650	406	26	863	1455	45	649	7.2e-21	98.2
	XP_449665.1	gi|398365429|ref|NP_014796.3|;gi|464819|sp|P33302.1|PDR5_YEAST;gi|395259|emb|CAA52212.1|;gi|402501|gb|AAB53769.1|;gi|1293713|gb|AAC49639.1|;gi|1420383|emb|CAA99359.1|;gi|285815033|tpg|DAA10926.1|;gi|392296480|gb|EIW07582.1|;gi|768464214|gb|AJT76471.1|;gi|768467160|gb|AJT79411.1|;gi|768475032|gb|AJT87267.1|;gi|768493580|gb|AJU05778.1|;gi|768494074|gb|AJU06271.1|	39.424	58.27	1390	803	15	110	1471	123	1501	0	1011
	XP_449665.1	gi|6320614|ref|NP_010694.1|;gi|6093665|sp|Q04182.1|PDR15_YEAST;gi|927337|gb|AAB64846.1|;gi|285811424|tpg|DAA12248.1|;gi|392300525|gb|EIW11616.1|	38.61	57.81	1396	811	14	110	1471	133	1516	0	1006
	XP_449665.1	gi|6324904|ref|NP_014973.1|;gi|1709621|sp|P51533.1|PDR10_YEAST;gi|861119|emb|CAA89975.1|;gi|1420717|emb|CAA99649.1|;gi|256272580|gb|EEU07559.1|;gi|285815198|tpg|DAA11091.1|;gi|392296656|gb|EIW07758.1|;gi|584363375|gb|EWG83390.1|;gi|584368621|gb|EWG88588.1|;gi|584474348|gb|EWH16110.1|;gi|761521376|gb|AJP41832.1|;gi|768459476|gb|AJT71743.1|;gi|768460937|gb|AJT73201.1|;gi|768463871|gb|AJT76129.1|;gi…	37.264	55.9	1433	818	13	110	1471	133	1555	0	978
	XP_449665.1	gi|6322177|ref|NP_012252.1|;gi|731781|sp|P40550.3|PDR11_YEAST;gi|151943145|gb|EDN61480.1|;gi|207344265|gb|EDZ71467.1|;gi|256274153|gb|EEU09063.1|;gi|285812634|tpg|DAA08533.1|;gi|584375436|gb|EWG95319.1|;gi|584476198|gb|EWH17949.1|;gi|628175603|gb|AHY75984.1|;gi|765531090|gb|AJR36745.1|;gi|765597492|gb|AJR38043.1|;gi|765615764|gb|AJR38233.1|;gi|765647350|gb|AJR38426.1|;gi|765665325|gb|AJR38619.1|;…	32.77	52.5	1419	796	29	167	1493	49	1401	0	749
	XP_449665.1	gi|6324585|ref|NP_014654.1|;gi|51701315|sp|Q08409.1|AUS1_YEAST;gi|1420108|emb|CAA99199.1|;gi|256273431|gb|EEU08367.1|;gi|285814901|tpg|DAA10794.1|;gi|768469991|gb|AJT82236.1|;gi|768476384|gb|AJT88616.1|;gi|768477861|gb|AJT90090.1|;gi|768488082|gb|AJU00291.1|;gi|768495436|gb|AJU07630.1|;gi|768501790|gb|AJU13971.1|;gi|768502783|gb|AJU14962.1|	32.655	53.16	1375	828	28	158	1474	39	1373	0	733
	XP_449665.1	gi|330443728|ref|NP_014567.2|;gi|347595771|sp|Q08234.3|YO075_YEAST;gi|151945560|gb|EDN63801.1|;gi|190407272|gb|EDV10539.1|;gi|259149413|emb|CAY86217.1|;gi|323346706|gb|EGA80990.1|;gi|329138972|tpg|DAA10709.2|;gi|365763178|gb|EHN04708.1|;gi|392296756|gb|EIW07858.1|;gi|584363031|gb|EWG83046.1|;gi|628209963|gb|AHY77239.1|;gi|761521015|gb|AJP41471.1|;gi|768458622|gb|AJT70890.1|;gi|768460093|gb|AJT723…	24.098	44.2	1025	647	27	176	1151	54	996	5.44e-70	256
	XP_449665.1	gi|330443728|ref|NP_014567.2|;gi|347595771|sp|Q08234.3|YO075_YEAST;gi|151945560|gb|EDN63801.1|;gi|190407272|gb|EDV10539.1|;gi|259149413|emb|CAY86217.1|;gi|323346706|gb|EGA80990.1|;gi|329138972|tpg|DAA10709.2|;gi|365763178|gb|EHN04708.1|;gi|392296756|gb|EIW07858.1|;gi|584363031|gb|EWG83046.1|;gi|628209963|gb|AHY77239.1|;gi|761521015|gb|AJP41471.1|;gi|768458622|gb|AJT70890.1|;gi|768460093|gb|AJT723…	25	44.81	540	341	18	860	1358	40	556	1.83e-30	129
	XP_449665.1	gi|330443728|ref|NP_014567.2|;gi|347595771|sp|Q08234.3|YO075_YEAST;gi|151945560|gb|EDN63801.1|;gi|190407272|gb|EDV10539.1|;gi|259149413|emb|CAY86217.1|;gi|323346706|gb|EGA80990.1|;gi|329138972|tpg|DAA10709.2|;gi|365763178|gb|EHN04708.1|;gi|392296756|gb|EIW07858.1|;gi|584363031|gb|EWG83046.1|;gi|628209963|gb|AHY77239.1|;gi|761521015|gb|AJP41471.1|;gi|768458622|gb|AJT70890.1|;gi|768460093|gb|AJT723…	21.903	40.39	557	386	16	164	708	707	1226	9.79e-21	97.8
	XP_449665.1	gi|10383780|ref|NP_009937.2|;gi|45644964|sp|P25371.2|ADP1_YEAST;gi|14588926|emb|CAA42328.2|;gi|51013563|gb|AAT93075.1|;gi|256271884|gb|EEU06911.1|;gi|285810705|tpg|DAA07489.1|;gi|290770663|emb|CAY78214.2|;gi|392300800|gb|EIW11890.1|;gi|584367432|gb|EWG87420.1|;gi|584377408|gb|EWG97258.1|;gi|584477523|gb|EWH19264.1|;gi|604500691|gb|AHV79270.1|;gi|763825526|gb|AJQ31927.1|;gi|763826113|gb|AJQ32510.1…	35.849	62.64	265	157	7	845	1103	384	641	3.18e-39	157
	XP_449665.1	gi|10383780|ref|NP_009937.2|;gi|45644964|sp|P25371.2|ADP1_YEAST;gi|14588926|emb|CAA42328.2|;gi|51013563|gb|AAT93075.1|;gi|256271884|gb|EEU06911.1|;gi|285810705|tpg|DAA07489.1|;gi|290770663|emb|CAY78214.2|;gi|392300800|gb|EIW11890.1|;gi|584367432|gb|EWG87420.1|;gi|584377408|gb|EWG97258.1|;gi|584477523|gb|EWH19264.1|;gi|604500691|gb|AHV79270.1|;gi|763825526|gb|AJQ31927.1|;gi|763826113|gb|AJQ32510.1…	23.574	45.06	526	337	14	166	638	405	918	4.25e-30	127
	XP_446033.1	gi|6324585|ref|NP_014654.1|;gi|51701315|sp|Q08409.1|AUS1_YEAST;gi|1420108|emb|CAA99199.1|;gi|256273431|gb|EEU08367.1|;gi|285814901|tpg|DAA10794.1|;gi|768469991|gb|AJT82236.1|;gi|768476384|gb|AJT88616.1|;gi|768477861|gb|AJT90090.1|;gi|768488082|gb|AJU00291.1|;gi|768495436|gb|AJU07630.1|;gi|768501790|gb|AJU13971.1|;gi|768502783|gb|AJU14962.1|	71.133	83.04	1403	372	12	1	1388	1	1385	0	2038
	XP_446033.1	gi|6322177|ref|NP_012252.1|;gi|731781|sp|P40550.3|PDR11_YEAST;gi|151943145|gb|EDN61480.1|;gi|207344265|gb|EDZ71467.1|;gi|256274153|gb|EEU09063.1|;gi|285812634|tpg|DAA08533.1|;gi|584375436|gb|EWG95319.1|;gi|584476198|gb|EWH17949.1|;gi|628175603|gb|AHY75984.1|;gi|765531090|gb|AJR36745.1|;gi|765597492|gb|AJR38043.1|;gi|765615764|gb|AJR38233.1|;gi|765647350|gb|AJR38426.1|;gi|765665325|gb|AJR38619.1|;…	66.175	78.18	1425	435	11	1	1398	1	1405	0	1900
	XP_446033.1	gi|398365893|ref|NP_014468.3|;gi|1730699|sp|P53756.1|PDR18_YEAST;gi|1302604|emb|CAA96352.1|;gi|2253198|emb|CAA96354.1|;gi|151944598|gb|EDN62876.1|;gi|285814717|tpg|DAA10611.1|;gi|584474544|gb|EWH16305.1|;gi|767226224|gb|AJT05182.1|;gi|767228456|gb|AJT07785.1|;gi|767237160|gb|AJT15711.1|	38.081	57.72	1334	733	27	60	1350	48	1331	0	893
	XP_446033.1	gi|398365893|ref|NP_014468.3|;gi|1730699|sp|P53756.1|PDR18_YEAST;gi|1302604|emb|CAA96352.1|;gi|2253198|emb|CAA96354.1|;gi|151944598|gb|EDN62876.1|;gi|285814717|tpg|DAA10611.1|;gi|584474544|gb|EWH16305.1|;gi|767226224|gb|AJT05182.1|;gi|767228456|gb|AJT07785.1|;gi|767237160|gb|AJT15711.1|	21.813	40.55	651	403	26	768	1356	43	649	1.88e-22	103
	XP_446033.1	gi|6320214|ref|NP_010294.1|;gi|1351079|sp|P32568.2|SNQ2_YEAST;gi|642816|emb|CAA88071.1|;gi|1216218|emb|CAA65203.1|;gi|1431430|emb|CAA98831.1|;gi|285811033|tpg|DAA11857.1|;gi|392300125|gb|EIW11216.1|;gi|768778053|gb|AJV02668.1|	36.313	55.52	1432	769	32	10	1374	125	1480	0	887
	XP_446033.1	gi|6325199|ref|NP_015267.1|;gi|6093664|sp|Q02785.1|PDR12_YEAST;gi|1079684|gb|AAB68307.1|;gi|285815480|tpg|DAA11372.1|;gi|392295952|gb|EIW07055.1|	34.052	53.16	1345	806	26	67	1376	173	1471	0	771
	XP_446033.1	gi|398365429|ref|NP_014796.3|;gi|464819|sp|P33302.1|PDR5_YEAST;gi|395259|emb|CAA52212.1|;gi|402501|gb|AAB53769.1|;gi|1293713|gb|AAC49639.1|;gi|1420383|emb|CAA99359.1|;gi|285815033|tpg|DAA10926.1|;gi|392296480|gb|EIW07582.1|;gi|768464214|gb|AJT76471.1|;gi|768467160|gb|AJT79411.1|;gi|768475032|gb|AJT87267.1|;gi|768493580|gb|AJU05778.1|;gi|768494074|gb|AJU06271.1|	32.655	50.84	1375	801	30	68	1374	186	1503	0	682
	XP_446033.1	gi|6320614|ref|NP_010694.1|;gi|6093665|sp|Q04182.1|PDR15_YEAST;gi|927337|gb|AAB64846.1|;gi|285811424|tpg|DAA12248.1|;gi|392300525|gb|EIW11616.1|	32.267	49.71	1376	810	28	68	1374	196	1518	0	681
	XP_446033.1	gi|6324904|ref|NP_014973.1|;gi|1709621|sp|P51533.1|PDR10_YEAST;gi|861119|emb|CAA89975.1|;gi|1420717|emb|CAA99649.1|;gi|256272580|gb|EEU07559.1|;gi|285815198|tpg|DAA11091.1|;gi|392296656|gb|EIW07758.1|;gi|584363375|gb|EWG83390.1|;gi|584368621|gb|EWG88588.1|;gi|584474348|gb|EWH16110.1|;gi|761521376|gb|AJP41832.1|;gi|768459476|gb|AJT71743.1|;gi|768460937|gb|AJT73201.1|;gi|768463871|gb|AJT76129.1|;gi…	30.737	49.75	1425	850	30	33	1372	183	1555	0	653
	XP_446033.1	gi|330443728|ref|NP_014567.2|;gi|347595771|sp|Q08234.3|YO075_YEAST;gi|151945560|gb|EDN63801.1|;gi|190407272|gb|EDV10539.1|;gi|259149413|emb|CAY86217.1|;gi|323346706|gb|EGA80990.1|;gi|329138972|tpg|DAA10709.2|;gi|365763178|gb|EHN04708.1|;gi|392296756|gb|EIW07858.1|;gi|584363031|gb|EWG83046.1|;gi|628209963|gb|AHY77239.1|;gi|761521015|gb|AJP41471.1|;gi|768458622|gb|AJT70890.1|;gi|768460093|gb|AJT723…	28.238	48.41	471	295	19	756	1200	696	1149	5.18e-37	150
	XP_446033.1	gi|330443728|ref|NP_014567.2|;gi|347595771|sp|Q08234.3|YO075_YEAST;gi|151945560|gb|EDN63801.1|;gi|190407272|gb|EDV10539.1|;gi|259149413|emb|CAY86217.1|;gi|323346706|gb|EGA80990.1|;gi|329138972|tpg|DAA10709.2|;gi|365763178|gb|EHN04708.1|;gi|392296756|gb|EIW07858.1|;gi|584363031|gb|EWG83046.1|;gi|628209963|gb|AHY77239.1|;gi|761521015|gb|AJP41471.1|;gi|768458622|gb|AJT70890.1|;gi|768460093|gb|AJT723…	28.878	49.4	419	235	21	770	1143	44	444	1.99e-28	122
	XP_446033.1	gi|330443728|ref|NP_014567.2|;gi|347595771|sp|Q08234.3|YO075_YEAST;gi|151945560|gb|EDN63801.1|;gi|190407272|gb|EDV10539.1|;gi|259149413|emb|CAY86217.1|;gi|323346706|gb|EGA80990.1|;gi|329138972|tpg|DAA10709.2|;gi|365763178|gb|EHN04708.1|;gi|392296756|gb|EIW07858.1|;gi|584363031|gb|EWG83046.1|;gi|628209963|gb|AHY77239.1|;gi|761521015|gb|AJP41471.1|;gi|768458622|gb|AJT70890.1|;gi|768460093|gb|AJT723…	23.31	42.7	562	358	15	67	596	54	574	3.32e-28	122
	XP_446033.1	gi|330443728|ref|NP_014567.2|;gi|347595771|sp|Q08234.3|YO075_YEAST;gi|151945560|gb|EDN63801.1|;gi|190407272|gb|EDV10539.1|;gi|259149413|emb|CAY86217.1|;gi|323346706|gb|EGA80990.1|;gi|329138972|tpg|DAA10709.2|;gi|365763178|gb|EHN04708.1|;gi|392296756|gb|EIW07858.1|;gi|584363031|gb|EWG83046.1|;gi|628209963|gb|AHY77239.1|;gi|761521015|gb|AJP41471.1|;gi|768458622|gb|AJT70890.1|;gi|768460093|gb|AJT723…	29.5	52	200	132	5	79	275	741	934	1.84e-19	93.2
	XP_446033.1	gi|10383780|ref|NP_009937.2|;gi|45644964|sp|P25371.2|ADP1_YEAST;gi|14588926|emb|CAA42328.2|;gi|51013563|gb|AAT93075.1|;gi|256271884|gb|EEU06911.1|;gi|285810705|tpg|DAA07489.1|;gi|290770663|emb|CAY78214.2|;gi|392300800|gb|EIW11890.1|;gi|584367432|gb|EWG87420.1|;gi|584377408|gb|EWG97258.1|;gi|584477523|gb|EWH19264.1|;gi|604500691|gb|AHV79270.1|;gi|763825526|gb|AJQ31927.1|;gi|763826113|gb|AJQ32510.1…	34.586	57.52	266	145	10	755	998	384	642	6.89e-30	127
	XP_446033.1	gi|10383780|ref|NP_009937.2|;gi|45644964|sp|P25371.2|ADP1_YEAST;gi|14588926|emb|CAA42328.2|;gi|51013563|gb|AAT93075.1|;gi|256271884|gb|EEU06911.1|;gi|285810705|tpg|DAA07489.1|;gi|290770663|emb|CAY78214.2|;gi|392300800|gb|EIW11890.1|;gi|584367432|gb|EWG87420.1|;gi|584377408|gb|EWG97258.1|;gi|584477523|gb|EWH19264.1|;gi|604500691|gb|AHV79270.1|;gi|763825526|gb|AJQ31927.1|;gi|763826113|gb|AJQ32510.1…	22.374	43	514	333	14	68	526	416	918	1.85e-17	86.7
	XP_449114.1	gi|10383780|ref|NP_009937.2|;gi|45644964|sp|P25371.2|ADP1_YEAST;gi|14588926|emb|CAA42328.2|;gi|51013563|gb|AAT93075.1|;gi|256271884|gb|EEU06911.1|;gi|285810705|tpg|DAA07489.1|;gi|290770663|emb|CAY78214.2|;gi|392300800|gb|EIW11890.1|;gi|584367432|gb|EWG87420.1|;gi|584377408|gb|EWG97258.1|;gi|584477523|gb|EWH19264.1|;gi|604500691|gb|AHV79270.1|;gi|763825526|gb|AJQ31927.1|;gi|763826113|gb|AJQ32510.1…	67.308	80.19	1040	289	13	26	1055	51	1049	0	1334
	XP_449114.1	gi|330443728|ref|NP_014567.2|;gi|347595771|sp|Q08234.3|YO075_YEAST;gi|151945560|gb|EDN63801.1|;gi|190407272|gb|EDV10539.1|;gi|259149413|emb|CAY86217.1|;gi|323346706|gb|EGA80990.1|;gi|329138972|tpg|DAA10709.2|;gi|365763178|gb|EHN04708.1|;gi|392296756|gb|EIW07858.1|;gi|584363031|gb|EWG83046.1|;gi|628209963|gb|AHY77239.1|;gi|761521015|gb|AJP41471.1|;gi|768458622|gb|AJT70890.1|;gi|768460093|gb|AJT723…	29.792	51.27	433	260	10	251	648	552	975	8.98e-46	177
	XP_449114.1	gi|330443728|ref|NP_014567.2|;gi|347595771|sp|Q08234.3|YO075_YEAST;gi|151945560|gb|EDN63801.1|;gi|190407272|gb|EDV10539.1|;gi|259149413|emb|CAY86217.1|;gi|323346706|gb|EGA80990.1|;gi|329138972|tpg|DAA10709.2|;gi|365763178|gb|EHN04708.1|;gi|392296756|gb|EIW07858.1|;gi|584363031|gb|EWG83046.1|;gi|628209963|gb|AHY77239.1|;gi|761521015|gb|AJP41471.1|;gi|768458622|gb|AJT70890.1|;gi|768460093|gb|AJT723…	37.77	58.63	278	150	5	386	644	38	311	1.91e-43	170
	XP_449114.1	gi|398365429|ref|NP_014796.3|;gi|464819|sp|P33302.1|PDR5_YEAST;gi|395259|emb|CAA52212.1|;gi|402501|gb|AAB53769.1|;gi|1293713|gb|AAC49639.1|;gi|1420383|emb|CAA99359.1|;gi|285815033|tpg|DAA10926.1|;gi|392296480|gb|EIW07582.1|;gi|768464214|gb|AJT76471.1|;gi|768467160|gb|AJT79411.1|;gi|768475032|gb|AJT87267.1|;gi|768493580|gb|AJU05778.1|;gi|768494074|gb|AJU06271.1|	34.589	58.22	292	173	8	348	629	845	1128	1.49e-42	167
	XP_449114.1	gi|398365429|ref|NP_014796.3|;gi|464819|sp|P33302.1|PDR5_YEAST;gi|395259|emb|CAA52212.1|;gi|402501|gb|AAB53769.1|;gi|1293713|gb|AAC49639.1|;gi|1420383|emb|CAA99359.1|;gi|285815033|tpg|DAA10926.1|;gi|392296480|gb|EIW07582.1|;gi|768464214|gb|AJT76471.1|;gi|768467160|gb|AJT79411.1|;gi|768475032|gb|AJT87267.1|;gi|768493580|gb|AJU05778.1|;gi|768494074|gb|AJU06271.1|	27.491	47.77	291	193	4	358	630	132	422	5.76e-25	110
	XP_449114.1	gi|6320614|ref|NP_010694.1|;gi|6093665|sp|Q04182.1|PDR15_YEAST;gi|927337|gb|AAB64846.1|;gi|285811424|tpg|DAA12248.1|;gi|392300525|gb|EIW11616.1|	35.484	61.69	248	150	6	389	629	899	1143	1.07e-39	158
	XP_449114.1	gi|6320614|ref|NP_010694.1|;gi|6093665|sp|Q04182.1|PDR15_YEAST;gi|927337|gb|AAB64846.1|;gi|285811424|tpg|DAA12248.1|;gi|392300525|gb|EIW11616.1|	24.516	42.42	620	385	13	384	992	177	724	6.11e-39	155
	XP_449114.1	gi|6324904|ref|NP_014973.1|;gi|1709621|sp|P51533.1|PDR10_YEAST;gi|861119|emb|CAA89975.1|;gi|1420717|emb|CAA99649.1|;gi|256272580|gb|EEU07559.1|;gi|285815198|tpg|DAA11091.1|;gi|392296656|gb|EIW07758.1|;gi|584363375|gb|EWG83390.1|;gi|584368621|gb|EWG88588.1|;gi|584474348|gb|EWH16110.1|;gi|761521376|gb|AJP41832.1|;gi|768459476|gb|AJT71743.1|;gi|768460937|gb|AJT73201.1|;gi|768463871|gb|AJT76129.1|;gi…	36.29	59.68	248	148	6	389	629	938	1182	7.86e-38	152
	XP_449114.1	gi|6324904|ref|NP_014973.1|;gi|1709621|sp|P51533.1|PDR10_YEAST;gi|861119|emb|CAA89975.1|;gi|1420717|emb|CAA99649.1|;gi|256272580|gb|EEU07559.1|;gi|285815198|tpg|DAA11091.1|;gi|392296656|gb|EIW07758.1|;gi|584363375|gb|EWG83390.1|;gi|584368621|gb|EWG88588.1|;gi|584474348|gb|EWH16110.1|;gi|761521376|gb|AJP41832.1|;gi|768459476|gb|AJT71743.1|;gi|768460937|gb|AJT73201.1|;gi|768463871|gb|AJT76129.1|;gi…	23.387	40.48	620	388	12	386	992	189	734	1.18e-34	142
	XP_449114.1	gi|398365893|ref|NP_014468.3|;gi|1730699|sp|P53756.1|PDR18_YEAST;gi|1302604|emb|CAA96352.1|;gi|2253198|emb|CAA96354.1|;gi|151944598|gb|EDN62876.1|;gi|285814717|tpg|DAA10611.1|;gi|584474544|gb|EWH16305.1|;gi|767226224|gb|AJT05182.1|;gi|767228456|gb|AJT07785.1|;gi|767237160|gb|AJT15711.1|	23.869	41.19	641	392	15	392	1021	45	600	5.38e-37	149
	XP_449114.1	gi|398365893|ref|NP_014468.3|;gi|1730699|sp|P53756.1|PDR18_YEAST;gi|1302604|emb|CAA96352.1|;gi|2253198|emb|CAA96354.1|;gi|151944598|gb|EDN62876.1|;gi|285814717|tpg|DAA10611.1|;gi|584474544|gb|EWH16305.1|;gi|767226224|gb|AJT05182.1|;gi|767228456|gb|AJT07785.1|;gi|767237160|gb|AJT15711.1|	32.963	59.63	270	165	8	366	628	726	986	1.12e-36	148
	XP_449114.1	gi|6325199|ref|NP_015267.1|;gi|6093664|sp|Q02785.1|PDR12_YEAST;gi|1079684|gb|AAB68307.1|;gi|285815480|tpg|DAA11372.1|;gi|392295952|gb|EIW07055.1|	32.959	61.42	267	164	7	369	628	842	1100	9.66e-36	145
	XP_449114.1	gi|6325199|ref|NP_015267.1|;gi|6093664|sp|Q02785.1|PDR12_YEAST;gi|1079684|gb|AAB68307.1|;gi|285815480|tpg|DAA11372.1|;gi|392295952|gb|EIW07055.1|	20.095	41.3	632	399	14	385	992	155	704	6.91e-27	117
	XP_449114.1	gi|6320214|ref|NP_010294.1|;gi|1351079|sp|P32568.2|SNQ2_YEAST;gi|642816|emb|CAA88071.1|;gi|1216218|emb|CAA65203.1|;gi|1431430|emb|CAA98831.1|;gi|285811033|tpg|DAA11857.1|;gi|392300125|gb|EIW11216.1|;gi|768778053|gb|AJV02668.1|	35.223	62.35	247	149	7	389	628	868	1110	1.33e-35	145
	XP_449114.1	gi|6320214|ref|NP_010294.1|;gi|1351079|sp|P32568.2|SNQ2_YEAST;gi|642816|emb|CAA88071.1|;gi|1216218|emb|CAA65203.1|;gi|1431430|emb|CAA98831.1|;gi|285811033|tpg|DAA11857.1|;gi|392300125|gb|EIW11216.1|;gi|768778053|gb|AJV02668.1|	23.065	41.13	620	387	13	385	992	168	709	3.41e-33	137
	XP_449114.1	gi|6322177|ref|NP_012252.1|;gi|731781|sp|P40550.3|PDR11_YEAST;gi|151943145|gb|EDN61480.1|;gi|207344265|gb|EDZ71467.1|;gi|256274153|gb|EEU09063.1|;gi|285812634|tpg|DAA08533.1|;gi|584375436|gb|EWG95319.1|;gi|584476198|gb|EWH17949.1|;gi|628175603|gb|AHY75984.1|;gi|765531090|gb|AJR36745.1|;gi|765597492|gb|AJR38043.1|;gi|765615764|gb|AJR38233.1|;gi|765647350|gb|AJR38426.1|;gi|765665325|gb|AJR38619.1|;…	24.535	43.32	591	325	19	358	935	740	1222	5.39e-32	133
	XP_449114.1	gi|6322177|ref|NP_012252.1|;gi|731781|sp|P40550.3|PDR11_YEAST;gi|151943145|gb|EDN61480.1|;gi|207344265|gb|EDZ71467.1|;gi|256274153|gb|EEU09063.1|;gi|285812634|tpg|DAA08533.1|;gi|584375436|gb|EWG95319.1|;gi|584476198|gb|EWH17949.1|;gi|628175603|gb|AHY75984.1|;gi|765531090|gb|AJR36745.1|;gi|765597492|gb|AJR38043.1|;gi|765615764|gb|AJR38233.1|;gi|765647350|gb|AJR38426.1|;gi|765665325|gb|AJR38619.1|;…	26.291	45.54	213	146	5	393	600	49	255	8.12e-13	71.2
	XP_449114.1	gi|6324585|ref|NP_014654.1|;gi|51701315|sp|Q08409.1|AUS1_YEAST;gi|1420108|emb|CAA99199.1|;gi|256273431|gb|EEU08367.1|;gi|285814901|tpg|DAA10794.1|;gi|768469991|gb|AJT82236.1|;gi|768476384|gb|AJT88616.1|;gi|768477861|gb|AJT90090.1|;gi|768488082|gb|AJU00291.1|;gi|768495436|gb|AJU07630.1|;gi|768501790|gb|AJU13971.1|;gi|768502783|gb|AJU14962.1|	33.333	56.67	240	133	7	364	600	746	961	4.08e-28	120
	XP_449114.1	gi|6324585|ref|NP_014654.1|;gi|51701315|sp|Q08409.1|AUS1_YEAST;gi|1420108|emb|CAA99199.1|;gi|256273431|gb|EEU08367.1|;gi|285814901|tpg|DAA10794.1|;gi|768469991|gb|AJT82236.1|;gi|768476384|gb|AJT88616.1|;gi|768477861|gb|AJT90090.1|;gi|768488082|gb|AJU00291.1|;gi|768495436|gb|AJU07630.1|;gi|768501790|gb|AJU13971.1|;gi|768502783|gb|AJU14962.1|	21.884	41.49	658	402	21	367	998	13	584	4.47e-20	94.7
Others	XP_446582.1	gi|398365333|ref|NP_010346.3|;gi|74676574|sp|Q12298.1|YD061_YEAST;gi|706827|emb|CAA58977.1|;gi|798912|emb|CAA89090.1|;gi|1431511|emb|CAA98879.1|;gi|285811083|tpg|DAA11907.1|	64.457	79.19	543	183	3	2	543	4	537	0	746
	XP_446582.1	gi|37362699|ref|NP_015053.2|;gi|84028222|sp|P33311.3|MDL2_YEAST;gi|190407696|gb|EDV10961.1|;gi|285815274|tpg|DAA11166.1|;gi|584368346|gb|EWG88315.1|;gi|584473882|gb|EWH15645.1|;gi|768510920|gb|AJU24017.1|;gi|768518798|gb|AJU31866.1|;gi|768519236|gb|AJU32303.1|;gi|768519934|gb|AJU32999.1|;gi|768521751|gb|AJU34811.1|;gi|768863707|gb|AJV91851.1|;gi|768868704|gb|AJV96834.1|;gi|768871346|gb|AJV99470.1…	26.425	45.6	193	113	6	313	496	446	618	1.21e-07	52.8
	XP_446582.1	gi|390981224|pdb|4F4J|A;gi|390981225|pdb|4F4J|B	38.75	50	80	46	1	326	405	5	81	2.23e-06	46.6
	XP_446582.1	gi|6320662|ref|NP_010742.1|;gi|417211|sp|P15454.2|KGUA_YEAST;gi|171625|gb|AAA34657.1|;gi|927715|gb|AAB64881.1|;gi|151942419|gb|EDN60775.1|;gi|190404621|gb|EDV07888.1|;gi|207346263|gb|EDZ72811.1|;gi|256273695|gb|EEU08622.1|;gi|259145687|emb|CAY78951.1|;gi|285811465|tpg|DAA12289.1|;gi|323338042|gb|EGA79277.1|;gi|323349069|gb|EGA83301.1|;gi|323355463|gb|EGA87285.1|;gi|349577498|dbj|GAA22667.1|;gi|39…	41.27	52.38	63	34	1	343	405	7	66	0.000348	40
	XP_446582.1	gi|14318531|ref|NP_116664.1|;gi|1169871|sp|P43535.1|GCN20_YEAST;gi|643479|gb|AAA75444.1|;gi|836764|dbj|BAA09248.1|;gi|51830311|gb|AAU09721.1|;gi|285811904|tpg|DAA12449.1|	29.592	43.88	98	60	1	159	256	651	739	0.000463	41.2
	XP_446582.1	gi|6323014|ref|NP_013086.1|;gi|2506123|sp|P14772.2|BPT1_YEAST;gi|1297015|emb|CAA66162.1|;gi|1360185|emb|CAA97460.1|;gi|1495208|emb|CAA62776.1|;gi|285813407|tpg|DAA09303.1|;gi|392297914|gb|EIW09013.1|;gi|768854270|gb|AJV78199.1|	26.106	42.48	226	132	11	313	518	1302	1512	0.002	38.9
	XP_446582.1	gi|6325030|ref|NP_015098.1|;gi|74676486|sp|Q08972.1|NEW1_YEAST;gi|1370468|emb|CAA97941.1|;gi|285815318|tpg|DAA11210.1|;gi|392296208|gb|EIW07311.1|;gi|768863307|gb|AJV91452.1|;gi|768864191|gb|AJV92334.1|;gi|768864627|gb|AJV92769.1|;gi|768876152|gb|AJW04266.1|;gi|768876586|gb|AJW04699.1|;gi|768880958|gb|AJW09061.1|;gi|768881830|gb|AJW09931.1|;gi|768888217|gb|AJW16303.1|;gi|768892125|gb|AJW20202.1|;…	21.739	40	230	118	7	149	361	678	862	0.012	36.6
	XP_446582.1	gi|6323217|ref|NP_013289.1|;gi|1346512|sp|P33310.2|MDL1_YEAST;gi|577195|gb|AAB67455.1|;gi|285813611|tpg|DAA09507.1|	33.333	51.52	66	39	2	313	375	432	495	0.15	32.7
	XP_446582.1	gi|6324904|ref|NP_014973.1|;gi|1709621|sp|P51533.1|PDR10_YEAST;gi|861119|emb|CAA89975.1|;gi|1420717|emb|CAA99649.1|;gi|256272580|gb|EEU07559.1|;gi|285815198|tpg|DAA11091.1|;gi|392296656|gb|EIW07758.1|;gi|584363375|gb|EWG83390.1|;gi|584368621|gb|EWG88588.1|;gi|584474348|gb|EWH16110.1|;gi|761521376|gb|AJP41832.1|;gi|768459476|gb|AJT71743.1|;gi|768460937|gb|AJT73201.1|;gi|768463871|gb|AJT76129.1|;gi…	34.615	50	52	33	1	327	377	941	992	0.62	31.2
	XP_446582.1	gi|398365429|ref|NP_014796.3|;gi|464819|sp|P33302.1|PDR5_YEAST;gi|395259|emb|CAA52212.1|;gi|402501|gb|AAB53769.1|;gi|1293713|gb|AAC49639.1|;gi|1420383|emb|CAA99359.1|;gi|285815033|tpg|DAA10926.1|;gi|392296480|gb|EIW07582.1|;gi|768464214|gb|AJT76471.1|;gi|768467160|gb|AJT79411.1|;gi|768475032|gb|AJT87267.1|;gi|768493580|gb|AJU05778.1|;gi|768494074|gb|AJU06271.1|	34.615	50	52	33	1	327	377	887	938	0.86	30.4
	XP_448758.1	gi|14318491|ref|NP_116625.1|;gi|1175936|sp|P43569.1|CAF16_YEAST;gi|836726|dbj|BAA09210.1|;gi|256268885|gb|EEU04234.1|;gi|285811867|tpg|DAA12412.1|;gi|323333709|gb|EGA75101.1|;gi|323337818|gb|EGA79060.1|;gi|323355235|gb|EGA87061.1|;gi|349577889|dbj|GAA23056.1|;gi|392299644|gb|EIW10737.1|;gi|584366342|gb|EWG86337.1|;gi|584371304|gb|EWG91243.1|;gi|584476934|gb|EWH18680.1|;gi|628169345|gb|AHY75763.1|…	67.247	81.18	287	87	2	1	287	2	281	2.11e-142	400
	XP_448758.1	gi|6322957|ref|NP_013030.1|;gi|292495550|sp|P0CE69.1|YK104_YEAST;gi|486613|emb|CAA82184.1|;gi|45269790|gb|AAS56275.1|;gi|259147929|emb|CAY81179.1|;gi|285813358|tpg|DAA09255.1|;gi|392298252|gb|EIW09350.1|;gi|584475700|gb|EWH17455.1|;gi|628182476|gb|AHY76336.1|;gi|767008657|gb|AJS30328.1|;gi|767012456|gb|AJS32422.1|;gi|767032654|gb|AJS34170.1|;gi|767034045|gb|AJS35073.1|;gi|767041284|gb|AJS36571.1|…	23.077	44.13	247	155	7	6	232	33	264	4.45e-10	57.4
	XP_448758.1	gi|6321752|ref|NP_011828.1|;gi|731612|sp|P38735.1|VMR1_YEAST;gi|2289864|gb|AAB65047.1|;gi|285809863|tpg|DAA06650.1|;gi|392299088|gb|EIW10183.1|	24.339	46.56	189	135	3	3	185	1320	1506	9.57e-08	51.2
	XP_448758.1	gi|6323278|ref|NP_013350.1|;gi|308153652|sp|P16521.4|EF3A_YEAST;gi|662335|gb|AAB67391.1|;gi|285813667|tpg|DAA09563.1|;gi|323307993|gb|EGA61248.1|;gi|349579957|dbj|GAA25118.1|;gi|392297755|gb|EIW08854.1|;gi|768822264|gb|AJV46300.1|;gi|768823657|gb|AJV47656.1|;gi|768825023|gb|AJV49018.1|;gi|768828150|gb|AJV52138.1|;gi|768834454|gb|AJV58428.1|;gi|768834907|gb|AJV58880.1|;gi|768835356|gb|AJV59328.1|;…	35.593	69.49	59	38	0	6	64	667	725	1.01e-07	51.2
	XP_448758.1	gi|6323278|ref|NP_013350.1|;gi|308153652|sp|P16521.4|EF3A_YEAST;gi|662335|gb|AAB67391.1|;gi|285813667|tpg|DAA09563.1|;gi|323307993|gb|EGA61248.1|;gi|349579957|dbj|GAA25118.1|;gi|392297755|gb|EIW08854.1|;gi|768822264|gb|AJV46300.1|;gi|768823657|gb|AJV47656.1|;gi|768825023|gb|AJV49018.1|;gi|768828150|gb|AJV52138.1|;gi|768834454|gb|AJV58428.1|;gi|768834907|gb|AJV58880.1|;gi|768835356|gb|AJV59328.1|;…	23.837	41.86	172	94	4	27	196	450	586	0.001	38.1
	XP_448758.1	gi|6323014|ref|NP_013086.1|;gi|2506123|sp|P14772.2|BPT1_YEAST;gi|1297015|emb|CAA66162.1|;gi|1360185|emb|CAA97460.1|;gi|1495208|emb|CAA62776.1|;gi|285813407|tpg|DAA09303.1|;gi|392297914|gb|EIW09013.1|;gi|768854270|gb|AJV78199.1|	25.229	44.95	218	131	7	5	203	1301	1505	2.13e-07	50.4
	XP_448758.1	gi|398365455|ref|NP_014384.3|;gi|1706591|sp|P53978.2|EF3B_YEAST;gi|1301836|emb|CAA95874.1|;gi|285814636|tpg|DAA10530.1|;gi|392296974|gb|EIW08075.1|;gi|767256383|gb|AJT34877.1|	33.898	69.49	59	39	0	6	64	667	725	2.66e-07	50.1
	XP_448758.1	gi|398365455|ref|NP_014384.3|;gi|1706591|sp|P53978.2|EF3B_YEAST;gi|1301836|emb|CAA95874.1|;gi|285814636|tpg|DAA10530.1|;gi|392296974|gb|EIW08075.1|;gi|767256383|gb|AJT34877.1|	25	39.62	212	110	7	27	232	450	618	0.004	36.6
	XP_448758.1	gi|37362699|ref|NP_015053.2|;gi|84028222|sp|P33311.3|MDL2_YEAST;gi|190407696|gb|EDV10961.1|;gi|285815274|tpg|DAA11166.1|;gi|584368346|gb|EWG88315.1|;gi|584473882|gb|EWH15645.1|;gi|768510920|gb|AJU24017.1|;gi|768518798|gb|AJU31866.1|;gi|768519236|gb|AJU32303.1|;gi|768519934|gb|AJU32999.1|;gi|768521751|gb|AJU34811.1|;gi|768863707|gb|AJV91851.1|;gi|768868704|gb|AJV96834.1|;gi|768871346|gb|AJV99470.1…	25.137	43.72	183	125	4	6	186	446	618	3.5e-07	49.3
	XP_448758.1	gi|6322980|ref|NP_013052.1|;gi|3915963|sp|P32386.2|YBT1_YEAST;gi|1360247|emb|CAA97500.1|;gi|285813380|tpg|DAA09276.1|;gi|584374688|gb|EWG94583.1|;gi|768822012|gb|AJV46048.1|;gi|768822463|gb|AJV46498.1|;gi|768823857|gb|AJV47854.1|;gi|768825223|gb|AJV49217.1|;gi|768825678|gb|AJV49671.1|;gi|768826996|gb|AJV50986.1|;gi|768827895|gb|AJV51883.1|;gi|768828793|gb|AJV52779.1|;gi|768829687|gb|AJV53671.1|;g…	21.687	44.98	249	164	7	3	232	1378	1614	2.88e-06	46.6
	XP_448758.1	gi|6325030|ref|NP_015098.1|;gi|74676486|sp|Q08972.1|NEW1_YEAST;gi|1370468|emb|CAA97941.1|;gi|285815318|tpg|DAA11210.1|;gi|392296208|gb|EIW07311.1|;gi|768863307|gb|AJV91452.1|;gi|768864191|gb|AJV92334.1|;gi|768864627|gb|AJV92769.1|;gi|768876152|gb|AJW04266.1|;gi|768876586|gb|AJW04699.1|;gi|768880958|gb|AJW09061.1|;gi|768881830|gb|AJW09931.1|;gi|768888217|gb|AJW16303.1|;gi|768892125|gb|AJW20202.1|;…	31.25	65.62	64	44	0	2	65	808	871	3.88e-06	46.2
	XP_448758.1	gi|6325030|ref|NP_015098.1|;gi|74676486|sp|Q08972.1|NEW1_YEAST;gi|1370468|emb|CAA97941.1|;gi|285815318|tpg|DAA11210.1|;gi|392296208|gb|EIW07311.1|;gi|768863307|gb|AJV91452.1|;gi|768864191|gb|AJV92334.1|;gi|768864627|gb|AJV92769.1|;gi|768876152|gb|AJW04266.1|;gi|768876586|gb|AJW04699.1|;gi|768880958|gb|AJW09061.1|;gi|768881830|gb|AJW09931.1|;gi|768888217|gb|AJW16303.1|;gi|768892125|gb|AJW20202.1|;…	23.913	44.57	184	110	6	3	186	567	720	0.001	38.5
	XP_448758.1	gi|6320874|ref|NP_010953.1|;gi|731453|sp|P40024.1|ARB1_YEAST;gi|603269|gb|AAB64571.1|;gi|151944746|gb|EDN63005.1|;gi|190405597|gb|EDV08864.1|;gi|207345989|gb|EDZ72622.1|;gi|285811661|tpg|DAA07689.1|;gi|323305226|gb|EGA58973.1|;gi|323337936|gb|EGA79175.1|;gi|323355438|gb|EGA87262.1|;gi|349577694|dbj|GAA22862.1|;gi|392299726|gb|EIW10818.1|;gi|584366529|gb|EWG86523.1|;gi|584371483|gb|EWG91421.1|;gi|…	27.072	46.96	181	99	7	10	186	397	548	5.58e-06	45.4

## Sheet: S.pombe 972h
ABC family	Query ID	Subject ID	% Identity	% positives	Alignment length	Mismatches	Gap opens	Query start	Query end	Subject start	Subject end	E value	Bit score
ABCB	XP_448240.1	gi|162312251|ref|NP_001018819.2|;gi|12230247|sp|P78966.1|MAM1_SCHPO;gi|1698672|gb|AAC49779.1|;gi|3738205|emb|CAA21260.1|	27.236	47.78	1241	802	27	41	1226	136	1330	1.33e-128	426
	XP_448240.1	gi|1246741415|ref|NP_001342744.1|;gi|12644235|sp|P36619.2|PMD1_SCHPO;gi|3426129|emb|CAA20363.1|	26.182	48.99	592	402	12	650	1225	782	1354	1.36e-56	213
	XP_448240.1	gi|1246741415|ref|NP_001342744.1|;gi|12644235|sp|P36619.2|PMD1_SCHPO;gi|3426129|emb|CAA20363.1|	27.878	44.42	556	364	11	23	562	793	1327	4.86e-49	188
	XP_448240.1	gi|1246741415|ref|NP_001342744.1|;gi|12644235|sp|P36619.2|PMD1_SCHPO;gi|3426129|emb|CAA20363.1|	24.567	43.94	578	396	11	24	577	90	651	9.95e-42	165
	XP_448240.1	gi|1246741415|ref|NP_001342744.1|;gi|12644235|sp|P36619.2|PMD1_SCHPO;gi|3426129|emb|CAA20363.1|	24.077	43.43	677	475	12	573	1225	2	663	5.44e-40	159
	XP_448240.1	gi|19112543|ref|NP_595751.1|;gi|15214398|sp|Q9Y7M7.1|MDL1_SCHPO;gi|4760347|emb|CAB42370.1|	27.593	46.18	511	311	15	88	570	219	698	3.09e-43	167
	XP_448240.1	gi|19112543|ref|NP_595751.1|;gi|15214398|sp|Q9Y7M7.1|MDL1_SCHPO;gi|4760347|emb|CAB42370.1|	26.737	45.68	475	311	11	770	1225	261	717	3.23e-35	142
	XP_448240.1	gi|162312131|ref|NP_588371.3|;gi|6166206|sp|Q02592.3|HMT1_SCHPO;gi|157310526|emb|CAA20865.2|	32.086	50.8	374	215	9	221	577	453	804	1.36e-41	162
	XP_448240.1	gi|162312131|ref|NP_588371.3|;gi|6166206|sp|Q02592.3|HMT1_SCHPO;gi|157310526|emb|CAA20865.2|	28.631	53.53	241	160	4	987	1218	572	809	7.07e-28	119
	XP_448240.1	gi|63054607|ref|NP_594288.2|;gi|3915458|sp|O14286.2|ATM1_SCHPO;gi|159883990|emb|CAB16305.2|	32.051	52.56	234	146	6	992	1218	443	670	4.22e-27	116
	XP_448240.1	gi|19115497|ref|NP_594585.1|;gi|2492599|sp|Q92337.1|ABC1_SCHPO;gi|1669743|emb|CAA70526.1|;gi|2414667|emb|CAB16410.1|	28.226	51.61	248	165	5	987	1224	1175	1419	6.57e-23	103
	XP_448240.1	gi|19115497|ref|NP_594585.1|;gi|2492599|sp|Q92337.1|ABC1_SCHPO;gi|1669743|emb|CAA70526.1|;gi|2414667|emb|CAB16410.1|	26.005	46.1	423	251	15	353	759	578	954	1.24e-19	93.2
	XP_448240.1	gi|19115497|ref|NP_594585.1|;gi|2492599|sp|Q92337.1|ABC1_SCHPO;gi|1669743|emb|CAA70526.1|;gi|2414667|emb|CAB16410.1|	29.148	50.22	223	134	5	369	582	1196	1403	2.36e-18	89
	XP_448240.1	gi|19115497|ref|NP_594585.1|;gi|2492599|sp|Q92337.1|ABC1_SCHPO;gi|1669743|emb|CAA70526.1|;gi|2414667|emb|CAB16410.1|	24.94	45.08	417	248	13	775	1168	371	745	6.43e-17	84.3
	XP_448240.1	gi|19111847|ref|NP_595055.1|;gi|31340495|sp|Q9P5N0.1|ABC3_SCHPO;gi|7838270|emb|CAB91574.1|	30.332	52.61	211	143	2	1009	1217	1242	1450	1.58e-21	99.4
	XP_448240.1	gi|19111847|ref|NP_595055.1|;gi|31340495|sp|Q9P5N0.1|ABC3_SCHPO;gi|7838270|emb|CAB91574.1|	25.081	46.58	307	219	5	268	570	1140	1439	5.29e-19	91.3
	XP_448240.1	gi|19111847|ref|NP_595055.1|;gi|31340495|sp|Q9P5N0.1|ABC3_SCHPO;gi|7838270|emb|CAB91574.1|	24.627	45.15	268	170	7	363	616	590	839	8.33e-14	74.3
	XP_448240.1	gi|429242664|ref|NP_593943.3|;gi|1723255|sp|Q10185.1|ABC2_SCHPO;gi|347834132|emb|CAA93309.3|	29.614	50.64	233	159	3	987	1217	1234	1463	2.95e-21	98.6
	XP_448240.1	gi|429242664|ref|NP_593943.3|;gi|1723255|sp|Q10185.1|ABC2_SCHPO;gi|347834132|emb|CAA93309.3|	23.007	41.23	439	293	12	156	577	397	807	4.63e-15	78.2
	XP_448240.1	gi|429242664|ref|NP_593943.3|;gi|1723255|sp|Q10185.1|ABC2_SCHPO;gi|347834132|emb|CAA93309.3|	24.576	47.46	236	155	7	987	1214	588	808	4.02e-10	62
	XP_448240.1	gi|19115470|ref|NP_594558.1|;gi|74698341|sp|Q9P7V2.1|ABC4_SCHPO;gi|6723887|emb|CAB66463.1|	26.515	47.73	264	180	6	973	1226	1193	1452	1.73e-19	92.8
	XP_448240.1	gi|19115470|ref|NP_594558.1|;gi|74698341|sp|Q9P7V2.1|ABC4_SCHPO;gi|6723887|emb|CAB66463.1|	32.673	52.97	202	103	7	367	558	628	806	7.69e-18	87.4
	XP_448240.1	gi|19115470|ref|NP_594558.1|;gi|74698341|sp|Q9P7V2.1|ABC4_SCHPO;gi|6723887|emb|CAB66463.1|	23.111	45.11	450	284	14	740	1168	370	778	3.07e-13	72.4
	XP_448240.1	gi|19075551|ref|NP_588051.1|;gi|74698422|sp|Q9USH9.1|YJQ1_SCHPO;gi|6066736|emb|CAB58409.1|	29.148	42.15	223	123	8	338	555	580	772	1.42e-09	60.1
	XP_448240.1	gi|19075551|ref|NP_588051.1|;gi|74698422|sp|Q9USH9.1|YJQ1_SCHPO;gi|6066736|emb|CAB58409.1|	24.775	43.69	222	135	7	990	1205	592	787	2.15e-05	46.2
	XP_448240.1	gi|19075551|ref|NP_588051.1|;gi|74698422|sp|Q9USH9.1|YJQ1_SCHPO;gi|6066736|emb|CAB58409.1|	28.09	42.13	178	110	5	385	550	306	477	0.007	38.1
	XP_444820.1	gi|19112543|ref|NP_595751.1|;gi|15214398|sp|Q9Y7M7.1|MDL1_SCHPO;gi|4760347|emb|CAB42370.1|	43.243	61.84	629	333	11	83	708	110	717	1.37e-164	492
	XP_444820.1	gi|1246741415|ref|NP_001342744.1|;gi|12644235|sp|P36619.2|PMD1_SCHPO;gi|3426129|emb|CAA20363.1|	29.762	47.11	588	370	15	131	698	90	654	2.06e-64	232
	XP_444820.1	gi|1246741415|ref|NP_001342744.1|;gi|12644235|sp|P36619.2|PMD1_SCHPO;gi|3426129|emb|CAA20363.1|	32.79	52.14	491	304	15	220	696	865	1343	5.6e-61	222
	XP_444820.1	gi|63054607|ref|NP_594288.2|;gi|3915458|sp|O14286.2|ATM1_SCHPO;gi|159883990|emb|CAB16305.2|	35.967	52.32	367	222	8	335	696	308	666	1.08e-50	187
	XP_444820.1	gi|162312131|ref|NP_588371.3|;gi|6166206|sp|Q02592.3|HMT1_SCHPO;gi|157310526|emb|CAA20865.2|	32.52	51.76	369	236	9	332	696	446	805	1.41e-46	176
	XP_444820.1	gi|162312251|ref|NP_001018819.2|;gi|12230247|sp|P78966.1|MAM1_SCHPO;gi|1698672|gb|AAC49779.1|;gi|3738205|emb|CAA21260.1|	25.719	44.73	626	414	21	89	696	726	1318	2.49e-38	152
	XP_444820.1	gi|162312251|ref|NP_001018819.2|;gi|12230247|sp|P78966.1|MAM1_SCHPO;gi|1698672|gb|AAC49779.1|;gi|3738205|emb|CAA21260.1|	27.883	45.28	477	290	13	289	732	236	691	2.97e-35	142
	XP_444820.1	gi|19111847|ref|NP_595055.1|;gi|31340495|sp|Q9P5N0.1|ABC3_SCHPO;gi|7838270|emb|CAB91574.1|	23.994	43.96	646	442	20	88	710	842	1461	1.65e-33	136
	XP_444820.1	gi|19115497|ref|NP_594585.1|;gi|2492599|sp|Q92337.1|ABC1_SCHPO;gi|1669743|emb|CAA70526.1|;gi|2414667|emb|CAB16410.1|	26.952	46.1	538	335	21	191	697	900	1410	2.33e-33	136
	XP_444820.1	gi|19115497|ref|NP_594585.1|;gi|2492599|sp|Q92337.1|ABC1_SCHPO;gi|1669743|emb|CAA70526.1|;gi|2414667|emb|CAB16410.1|	35.023	52.53	217	120	8	471	681	579	780	2.23e-22	100
	XP_444820.1	gi|429242664|ref|NP_593943.3|;gi|1723255|sp|Q10185.1|ABC2_SCHPO;gi|347834132|emb|CAA93309.3|	25.355	44.62	493	350	8	226	710	992	1474	7.18e-33	134
	XP_444820.1	gi|19115470|ref|NP_594558.1|;gi|74698341|sp|Q9P7V2.1|ABC4_SCHPO;gi|6723887|emb|CAB66463.1|	33.617	53.62	235	143	6	464	691	1207	1435	1.48e-27	117
	XP_444820.1	gi|19115470|ref|NP_594558.1|;gi|74698341|sp|Q9P7V2.1|ABC4_SCHPO;gi|6723887|emb|CAB66463.1|	29.73	46.72	259	156	7	433	686	580	817	1.05e-19	92.4
	XP_444820.1	gi|19075551|ref|NP_588051.1|;gi|74698422|sp|Q9USH9.1|YJQ1_SCHPO;gi|6066736|emb|CAB58409.1|	26.724	45.69	232	125	6	469	690	594	790	2.35e-14	74.7
	XP_444820.1	gi|19075551|ref|NP_588051.1|;gi|74698422|sp|Q9USH9.1|YJQ1_SCHPO;gi|6066736|emb|CAB58409.1|	26.857	45.71	175	104	3	485	643	289	455	1.46e-07	52.8
	XP_449941.1	gi|63054607|ref|NP_594288.2|;gi|3915458|sp|O14286.2|ATM1_SCHPO;gi|159883990|emb|CAB16305.2|	51.684	70.13	683	303	6	46	704	2	681	0	691
	XP_449941.1	gi|162312131|ref|NP_588371.3|;gi|6166206|sp|Q02592.3|HMT1_SCHPO;gi|157310526|emb|CAA20865.2|	31.804	54.27	632	411	7	75	700	200	817	4.02e-111	353
	XP_449941.1	gi|1246741415|ref|NP_001342744.1|;gi|12644235|sp|P36619.2|PMD1_SCHPO;gi|3426129|emb|CAA20363.1|	34.264	53.55	394	248	8	310	697	964	1352	1.27e-54	201
	XP_449941.1	gi|1246741415|ref|NP_001342744.1|;gi|12644235|sp|P36619.2|PMD1_SCHPO;gi|3426129|emb|CAA20363.1|	40.824	61.42	267	138	7	464	713	419	682	3.56e-49	184
	XP_449941.1	gi|19112543|ref|NP_595751.1|;gi|15214398|sp|Q9Y7M7.1|MDL1_SCHPO;gi|4760347|emb|CAB42370.1|	33.676	52.19	389	237	8	325	703	343	720	1.58e-53	194
	XP_449941.1	gi|19111847|ref|NP_595055.1|;gi|31340495|sp|Q9P5N0.1|ABC3_SCHPO;gi|7838270|emb|CAB91574.1|	27.381	51.49	336	220	7	373	699	1138	1458	6.12e-33	134
	XP_449941.1	gi|19111847|ref|NP_595055.1|;gi|31340495|sp|Q9P5N0.1|ABC3_SCHPO;gi|7838270|emb|CAB91574.1|	23.228	42.13	508	325	17	236	719	346	812	1.86e-21	97.8
	XP_449941.1	gi|162312251|ref|NP_001018819.2|;gi|12230247|sp|P78966.1|MAM1_SCHPO;gi|1698672|gb|AAC49779.1|;gi|3738205|emb|CAA21260.1|	25.564	44.92	532	351	13	183	693	153	660	2.76e-32	132
	XP_449941.1	gi|162312251|ref|NP_001018819.2|;gi|12230247|sp|P78966.1|MAM1_SCHPO;gi|1698672|gb|AAC49779.1|;gi|3738205|emb|CAA21260.1|	34.855	56.43	241	147	6	464	701	1098	1331	5.27e-32	131
	XP_449941.1	gi|19115470|ref|NP_594558.1|;gi|74698341|sp|Q9P7V2.1|ABC4_SCHPO;gi|6723887|emb|CAB66463.1|	24.47	42.58	613	418	18	89	683	850	1435	3.46e-30	125
	XP_449941.1	gi|19115470|ref|NP_594558.1|;gi|74698341|sp|Q9P7V2.1|ABC4_SCHPO;gi|6723887|emb|CAB66463.1|	26.425	47.15	193	130	4	481	673	631	811	3.31e-13	71.2
	XP_449941.1	gi|19115497|ref|NP_594585.1|;gi|2492599|sp|Q92337.1|ABC1_SCHPO;gi|1669743|emb|CAA70526.1|;gi|2414667|emb|CAB16410.1|	31.276	53.5	243	155	4	464	697	1179	1418	4.73e-29	122
	XP_449941.1	gi|19115497|ref|NP_594585.1|;gi|2492599|sp|Q92337.1|ABC1_SCHPO;gi|1669743|emb|CAA70526.1|;gi|2414667|emb|CAB16410.1|	28.358	44.03	268	166	7	419	680	539	786	1.51e-18	88.6
	XP_449941.1	gi|429242664|ref|NP_593943.3|;gi|1723255|sp|Q10185.1|ABC2_SCHPO;gi|347834132|emb|CAA93309.3|	22.526	41.26	475	328	11	236	694	364	814	6.19e-20	92.8
	XP_449941.1	gi|19075551|ref|NP_588051.1|;gi|74698422|sp|Q9USH9.1|YJQ1_SCHPO;gi|6066736|emb|CAB58409.1|	27.928	48.65	222	129	8	465	681	594	789	6.12e-15	76.3
	XP_445704.1	gi|19112543|ref|NP_595751.1|;gi|15214398|sp|Q9Y7M7.1|MDL1_SCHPO;gi|4760347|emb|CAB42370.1|	44.26	65.56	601	316	9	15	604	129	721	5.78e-169	496
	XP_445704.1	gi|1246741415|ref|NP_001342744.1|;gi|12644235|sp|P36619.2|PMD1_SCHPO;gi|3426129|emb|CAA20363.1|	30.178	51.48	507	322	15	118	604	865	1359	4.38e-58	209
	XP_445704.1	gi|1246741415|ref|NP_001342744.1|;gi|12644235|sp|P36619.2|PMD1_SCHPO;gi|3426129|emb|CAA20363.1|	30.09	48.29	555	321	17	74	588	125	652	1.34e-55	201
	XP_445704.1	gi|63054607|ref|NP_594288.2|;gi|3915458|sp|O14286.2|ATM1_SCHPO;gi|159883990|emb|CAB16305.2|	29.016	47.67	579	375	11	34	588	100	666	6.67e-58	204
	XP_445704.1	gi|162312131|ref|NP_588371.3|;gi|6166206|sp|Q02592.3|HMT1_SCHPO;gi|157310526|emb|CAA20865.2|	30.561	49.48	481	303	8	124	588	340	805	5.71e-54	195
	XP_445704.1	gi|19111847|ref|NP_595055.1|;gi|31340495|sp|Q9P5N0.1|ABC3_SCHPO;gi|7838270|emb|CAB91574.1|	27.374	47.3	537	330	17	99	603	954	1462	1.79e-41	159
	XP_445704.1	gi|19111847|ref|NP_595055.1|;gi|31340495|sp|Q9P5N0.1|ABC3_SCHPO;gi|7838270|emb|CAB91574.1|	22.768	41.96	448	286	13	183	602	390	805	2.19e-19	90.5
	XP_445704.1	gi|19115470|ref|NP_594558.1|;gi|74698341|sp|Q9P7V2.1|ABC4_SCHPO;gi|6723887|emb|CAB66463.1|	26.773	46.1	564	362	17	47	583	896	1435	6.73e-41	157
	XP_445704.1	gi|19115470|ref|NP_594558.1|;gi|74698341|sp|Q9P7V2.1|ABC4_SCHPO;gi|6723887|emb|CAB66463.1|	24.02	39.46	408	264	14	181	573	435	811	1.38e-12	68.6
	XP_445704.1	gi|162312251|ref|NP_001018819.2|;gi|12230247|sp|P78966.1|MAM1_SCHPO;gi|1698672|gb|AAC49779.1|;gi|3738205|emb|CAA21260.1|	27.485	45.61	513	329	13	112	603	842	1332	1.85e-38	150
	XP_445704.1	gi|162312251|ref|NP_001018819.2|;gi|12230247|sp|P78966.1|MAM1_SCHPO;gi|1698672|gb|AAC49779.1|;gi|3738205|emb|CAA21260.1|	37.037	55.97	243	142	6	368	602	435	674	2.89e-33	134
	XP_445704.1	gi|429242664|ref|NP_593943.3|;gi|1723255|sp|Q10185.1|ABC2_SCHPO;gi|347834132|emb|CAA93309.3|	28.656	47.23	506	311	16	124	602	992	1474	1.32e-37	147
	XP_445704.1	gi|429242664|ref|NP_593943.3|;gi|1723255|sp|Q10185.1|ABC2_SCHPO;gi|347834132|emb|CAA93309.3|	24.395	44.96	496	297	18	145	602	367	822	9.95e-23	101
	XP_445704.1	gi|19115497|ref|NP_594585.1|;gi|2492599|sp|Q92337.1|ABC1_SCHPO;gi|1669743|emb|CAA70526.1|;gi|2414667|emb|CAB16410.1|	27.075	48.62	506	296	21	139	603	950	1423	1.14e-34	138
	XP_445704.1	gi|19115497|ref|NP_594585.1|;gi|2492599|sp|Q92337.1|ABC1_SCHPO;gi|1669743|emb|CAA70526.1|;gi|2414667|emb|CAB16410.1|	27.308	44.62	260	154	9	366	607	577	819	2.73e-13	70.9
	XP_445704.1	gi|19112629|ref|NP_595837.1|;gi|74676008|sp|O59672.1|YB89_SCHPO;gi|3006145|emb|CAA18386.1|	28.571	45.32	203	105	6	355	549	513	683	1.12e-12	68.6
ABCC	XP_445860.1	gi|429242664|ref|NP_593943.3|;gi|1723255|sp|Q10185.1|ABC2_SCHPO;gi|347834132|emb|CAA93309.3|	32.643	49.86	1400	788	20	286	1639	186	1476	0	679
	XP_445860.1	gi|19115470|ref|NP_594558.1|;gi|74698341|sp|Q9P7V2.1|ABC4_SCHPO;gi|6723887|emb|CAB66463.1|	32.565	50.94	1388	786	26	265	1639	205	1455	0	675
	XP_445860.1	gi|19115497|ref|NP_594585.1|;gi|2492599|sp|Q92337.1|ABC1_SCHPO;gi|1669743|emb|CAA70526.1|;gi|2414667|emb|CAB16410.1|	32.401	51.25	1358	785	25	289	1638	191	1423	0	674
	XP_445860.1	gi|19111847|ref|NP_595055.1|;gi|31340495|sp|Q9P5N0.1|ABC3_SCHPO;gi|7838270|emb|CAB91574.1|	31.467	49.96	1411	797	29	285	1639	167	1463	0	630
	XP_445860.1	gi|1246741415|ref|NP_001342744.1|;gi|12644235|sp|P36619.2|PMD1_SCHPO;gi|3426129|emb|CAA20363.1|	23.453	41.22	1002	570	31	741	1637	448	1357	1.08e-51	198
	XP_445860.1	gi|1246741415|ref|NP_001342744.1|;gi|12644235|sp|P36619.2|PMD1_SCHPO;gi|3426129|emb|CAA20363.1|	26.25	45.71	560	350	24	1104	1636	141	664	8.42e-33	136
	XP_445860.1	gi|1246741415|ref|NP_001342744.1|;gi|12644235|sp|P36619.2|PMD1_SCHPO;gi|3426129|emb|CAA20363.1|	30.556	51.39	216	140	5	731	943	1137	1345	2.45e-19	92.8
	XP_445860.1	gi|162312131|ref|NP_588371.3|;gi|6166206|sp|Q02592.3|HMT1_SCHPO;gi|157310526|emb|CAA20865.2|	31.212	50.3	330	186	9	1301	1616	496	798	9.96e-37	148
	XP_445860.1	gi|162312131|ref|NP_588371.3|;gi|6166206|sp|Q02592.3|HMT1_SCHPO;gi|157310526|emb|CAA20865.2|	29.72	52.45	286	187	8	665	945	534	810	2.3e-27	118
	XP_445860.1	gi|19112543|ref|NP_595751.1|;gi|15214398|sp|Q9Y7M7.1|MDL1_SCHPO;gi|4760347|emb|CAB42370.1|	25.133	43.36	565	344	15	1114	1642	204	725	7.29e-36	144
	XP_445860.1	gi|19112543|ref|NP_595751.1|;gi|15214398|sp|Q9Y7M7.1|MDL1_SCHPO;gi|4760347|emb|CAB42370.1|	27.706	46.75	231	151	8	713	937	482	702	4.42e-14	75.1
	XP_445860.1	gi|63054607|ref|NP_594288.2|;gi|3915458|sp|O14286.2|ATM1_SCHPO;gi|159883990|emb|CAB16305.2|	32.157	53.33	255	150	6	1384	1634	441	676	2.32e-30	127
	XP_445860.1	gi|63054607|ref|NP_594288.2|;gi|3915458|sp|O14286.2|ATM1_SCHPO;gi|159883990|emb|CAB16305.2|	28.226	49.6	248	164	6	703	942	426	667	1.06e-21	99.8
	XP_445860.1	gi|162312251|ref|NP_001018819.2|;gi|12230247|sp|P78966.1|MAM1_SCHPO;gi|1698672|gb|AAC49779.1|;gi|3738205|emb|CAA21260.1|	25.113	47.29	442	285	14	1212	1642	930	1336	2.7e-27	119
	XP_445860.1	gi|162312251|ref|NP_001018819.2|;gi|12230247|sp|P78966.1|MAM1_SCHPO;gi|1698672|gb|AAC49779.1|;gi|3738205|emb|CAA21260.1|	23.267	44.8	404	288	10	545	935	255	649	3.72e-20	95.5
	XP_445860.1	gi|162312251|ref|NP_001018819.2|;gi|12230247|sp|P78966.1|MAM1_SCHPO;gi|1698672|gb|AAC49779.1|;gi|3738205|emb|CAA21260.1|	23.934	46.89	305	202	10	643	936	1028	1313	1.61e-12	70.5
	XP_445860.1	gi|19075551|ref|NP_588051.1|;gi|74698422|sp|Q9USH9.1|YJQ1_SCHPO;gi|6066736|emb|CAB58409.1|	23.438	41.41	256	132	10	1386	1625	594	801	1.32e-06	50.8
	XP_445860.1	gi|19075551|ref|NP_588051.1|;gi|74698422|sp|Q9USH9.1|YJQ1_SCHPO;gi|6066736|emb|CAB58409.1|	25.207	44.21	242	134	11	705	912	249	477	2.71e-05	46.6
	XP_445860.1	gi|19075551|ref|NP_588051.1|;gi|74698422|sp|Q9USH9.1|YJQ1_SCHPO;gi|6066736|emb|CAB58409.1|	23.214	41.07	224	122	9	729	932	594	787	0.13	34.7
	XP_445319.1	gi|429242664|ref|NP_593943.3|;gi|1723255|sp|Q10185.1|ABC2_SCHPO;gi|347834132|emb|CAA93309.3|	31.74	50.93	1402	788	30	279	1625	189	1476	0	665
	XP_445319.1	gi|19115470|ref|NP_594558.1|;gi|74698341|sp|Q9P7V2.1|ABC4_SCHPO;gi|6723887|emb|CAB66463.1|	32.209	50.14	1394	774	29	263	1625	202	1455	0	664
	XP_445319.1	gi|19111847|ref|NP_595055.1|;gi|31340495|sp|Q9P5N0.1|ABC3_SCHPO;gi|7838270|emb|CAB91574.1|	31.68	50.32	1411	782	32	279	1625	171	1463	0	639
	XP_445319.1	gi|19115497|ref|NP_594585.1|;gi|2492599|sp|Q92337.1|ABC1_SCHPO;gi|1669743|emb|CAA70526.1|;gi|2414667|emb|CAB16410.1|	30.86	51.36	1361	798	31	279	1624	191	1423	0	605
	XP_445319.1	gi|162312131|ref|NP_588371.3|;gi|6166206|sp|Q02592.3|HMT1_SCHPO;gi|157310526|emb|CAA20865.2|	31.077	51.69	325	196	7	1284	1602	496	798	2.79e-39	156
	XP_445319.1	gi|162312131|ref|NP_588371.3|;gi|6166206|sp|Q02592.3|HMT1_SCHPO;gi|157310526|emb|CAA20865.2|	29.655	50.69	290	191	7	652	937	528	808	6.4e-26	113
	XP_445319.1	gi|1246741415|ref|NP_001342744.1|;gi|12644235|sp|P36619.2|PMD1_SCHPO;gi|3426129|emb|CAA20363.1|	32.5	55.42	240	143	4	1388	1625	1136	1358	1.22e-34	142
	XP_445319.1	gi|1246741415|ref|NP_001342744.1|;gi|12644235|sp|P36619.2|PMD1_SCHPO;gi|3426129|emb|CAA20363.1|	24.067	44.59	536	342	20	1095	1602	147	645	8.34e-27	117
	XP_445319.1	gi|1246741415|ref|NP_001342744.1|;gi|12644235|sp|P36619.2|PMD1_SCHPO;gi|3426129|emb|CAA20363.1|	30.417	52.92	240	147	8	706	937	1119	1346	1.36e-22	103
	XP_445319.1	gi|1246741415|ref|NP_001342744.1|;gi|12644235|sp|P36619.2|PMD1_SCHPO;gi|3426129|emb|CAA20363.1|	29.63	50.21	243	151	7	705	935	419	653	3.05e-19	92.4
	XP_445319.1	gi|19112543|ref|NP_595751.1|;gi|15214398|sp|Q9Y7M7.1|MDL1_SCHPO;gi|4760347|emb|CAB42370.1|	24.845	44.72	483	308	12	1140	1602	252	699	2.56e-31	130
	XP_445319.1	gi|19112543|ref|NP_595751.1|;gi|15214398|sp|Q9Y7M7.1|MDL1_SCHPO;gi|4760347|emb|CAB42370.1|	31.624	50.43	234	138	8	706	930	482	702	4.74e-21	97.8
	XP_445319.1	gi|63054607|ref|NP_594288.2|;gi|3915458|sp|O14286.2|ATM1_SCHPO;gi|159883990|emb|CAB16305.2|	31.496	53.54	254	153	6	1370	1620	441	676	3.21e-30	126
	XP_445319.1	gi|63054607|ref|NP_594288.2|;gi|3915458|sp|O14286.2|ATM1_SCHPO;gi|159883990|emb|CAB16305.2|	26.91	49.5	301	192	11	642	937	392	669	2.04e-21	98.6
	XP_445319.1	gi|162312251|ref|NP_001018819.2|;gi|12230247|sp|P78966.1|MAM1_SCHPO;gi|1698672|gb|AAC49779.1|;gi|3738205|emb|CAA21260.1|	26.73	47.97	419	259	15	1195	1602	930	1311	2.16e-24	109
	XP_445319.1	gi|162312251|ref|NP_001018819.2|;gi|12230247|sp|P78966.1|MAM1_SCHPO;gi|1698672|gb|AAC49779.1|;gi|3738205|emb|CAA21260.1|	28.779	45.64	344	213	13	607	937	997	1321	1.36e-15	80.5
	XP_445319.1	gi|162312251|ref|NP_001018819.2|;gi|12230247|sp|P78966.1|MAM1_SCHPO;gi|1698672|gb|AAC49779.1|;gi|3738205|emb|CAA21260.1|	26.962	48.12	293	195	9	650	935	376	656	3.44e-15	79.3
	XP_445319.1	gi|19112731|ref|NP_595939.1|;gi|74675989|sp|O42943.1|YBP8_SCHPO;gi|2956760|emb|CAA17906.1|	22.5	42	200	117	6	1362	1559	384	547	0.005	39.3
	XP_445834.1	gi|429242664|ref|NP_593943.3|;gi|1723255|sp|Q10185.1|ABC2_SCHPO;gi|347834132|emb|CAA93309.3|	38.915	57.94	1493	817	24	62	1529	54	1476	0	964
	XP_445834.1	gi|19111847|ref|NP_595055.1|;gi|31340495|sp|Q9P5N0.1|ABC3_SCHPO;gi|7838270|emb|CAB91574.1|	39.556	58.22	1350	729	25	203	1529	178	1463	0	902
	XP_445834.1	gi|19115470|ref|NP_594558.1|;gi|74698341|sp|Q9P7V2.1|ABC4_SCHPO;gi|6723887|emb|CAB66463.1|	30.846	49.34	1206	725	22	333	1529	350	1455	7.42e-158	515
	XP_445834.1	gi|19115497|ref|NP_594585.1|;gi|2492599|sp|Q92337.1|ABC1_SCHPO;gi|1669743|emb|CAA70526.1|;gi|2414667|emb|CAB16410.1|	29.814	48.55	1345	787	38	209	1525	205	1420	5.4e-157	512
	XP_445834.1	gi|162312131|ref|NP_588371.3|;gi|6166206|sp|Q02592.3|HMT1_SCHPO;gi|157310526|emb|CAA20865.2|	30.746	54.03	335	204	8	1197	1524	503	816	2.02e-37	150
	XP_445834.1	gi|162312131|ref|NP_588371.3|;gi|6166206|sp|Q02592.3|HMT1_SCHPO;gi|157310526|emb|CAA20865.2|	28.774	50.47	212	131	6	639	839	604	806	2.31e-17	85.9
	XP_445834.1	gi|1246741415|ref|NP_001342744.1|;gi|12644235|sp|P36619.2|PMD1_SCHPO;gi|3426129|emb|CAA20363.1|	24.151	45.66	530	335	16	1026	1528	869	1358	2.63e-32	135
	XP_445834.1	gi|1246741415|ref|NP_001342744.1|;gi|12644235|sp|P36619.2|PMD1_SCHPO;gi|3426129|emb|CAA20363.1|	22.686	42.29	551	359	13	992	1515	144	654	6.45e-26	114
	XP_445834.1	gi|1246741415|ref|NP_001342744.1|;gi|12644235|sp|P36619.2|PMD1_SCHPO;gi|3426129|emb|CAA20363.1|	27.83	51.89	212	140	7	639	842	1141	1347	4.74e-15	78.6
	XP_445834.1	gi|1246741415|ref|NP_001342744.1|;gi|12644235|sp|P36619.2|PMD1_SCHPO;gi|3426129|emb|CAA20363.1|	24.296	46.83	284	187	8	637	901	438	712	1.74e-14	76.6
	XP_445834.1	gi|19112543|ref|NP_595751.1|;gi|15214398|sp|Q9Y7M7.1|MDL1_SCHPO;gi|4760347|emb|CAB42370.1|	25.636	45.45	550	354	17	993	1524	204	716	1.2e-31	131
	XP_445834.1	gi|162312251|ref|NP_001018819.2|;gi|12230247|sp|P78966.1|MAM1_SCHPO;gi|1698672|gb|AAC49779.1|;gi|3738205|emb|CAA21260.1|	30.515	49.26	272	152	7	1270	1532	1093	1336	1.1e-21	100
	XP_445834.1	gi|162312251|ref|NP_001018819.2|;gi|12230247|sp|P78966.1|MAM1_SCHPO;gi|1698672|gb|AAC49779.1|;gi|3738205|emb|CAA21260.1|	27.987	45.28	318	206	6	1191	1504	348	646	6.95e-21	97.8
	XP_445834.1	gi|63054607|ref|NP_594288.2|;gi|3915458|sp|O14286.2|ATM1_SCHPO;gi|159883990|emb|CAB16305.2|	27.143	51.9	210	139	6	639	839	463	667	5.93e-18	87.4
	XP_445834.1	gi|19112629|ref|NP_595837.1|;gi|74676008|sp|O59672.1|YB89_SCHPO;gi|3006145|emb|CAA18386.1|	29.064	40.89	203	99	7	1291	1488	532	694	1.07e-06	50.8
	XP_445834.1	gi|19112629|ref|NP_595837.1|;gi|74676008|sp|O59672.1|YB89_SCHPO;gi|3006145|emb|CAA18386.1|	48.485	69.7	33	17	0	749	781	354	386	0.2	33.9
	XP_449053.1	gi|429242664|ref|NP_593943.3|;gi|1723255|sp|Q10185.1|ABC2_SCHPO;gi|347834132|emb|CAA93309.3|	46.494	64.24	1426	697	16	133	1533	93	1477	0	1241
	XP_449053.1	gi|19111847|ref|NP_595055.1|;gi|31340495|sp|Q9P5N0.1|ABC3_SCHPO;gi|7838270|emb|CAB91574.1|	42.347	61.15	1457	784	17	94	1533	47	1464	0	1154
	XP_449053.1	gi|19115497|ref|NP_594585.1|;gi|2492599|sp|Q92337.1|ABC1_SCHPO;gi|1669743|emb|CAA70526.1|;gi|2414667|emb|CAB16410.1|	30.441	50.49	1337	790	35	232	1531	190	1423	5.34e-173	556
	XP_449053.1	gi|19115470|ref|NP_594558.1|;gi|74698341|sp|Q9P7V2.1|ABC4_SCHPO;gi|6723887|emb|CAB66463.1|	29.531	49.69	1280	780	30	284	1533	269	1456	1.94e-158	517
	XP_449053.1	gi|162312131|ref|NP_588371.3|;gi|6166206|sp|Q02592.3|HMT1_SCHPO;gi|157310526|emb|CAA20865.2|	33.55	53.75	307	198	4	1213	1518	506	807	3.09e-43	168
	XP_449053.1	gi|162312131|ref|NP_588371.3|;gi|6166206|sp|Q02592.3|HMT1_SCHPO;gi|157310526|emb|CAA20865.2|	28.384	49.78	229	141	6	657	870	596	816	2.22e-19	92.4
	XP_449053.1	gi|1246741415|ref|NP_001342744.1|;gi|12644235|sp|P36619.2|PMD1_SCHPO;gi|3426129|emb|CAA20363.1|	34.513	61.95	226	144	3	1310	1533	1136	1359	3.42e-37	150
	XP_449053.1	gi|1246741415|ref|NP_001342744.1|;gi|12644235|sp|P36619.2|PMD1_SCHPO;gi|3426129|emb|CAA20363.1|	28.452	56.9	239	159	4	1290	1517	416	653	1.07e-23	107
	XP_449053.1	gi|1246741415|ref|NP_001342744.1|;gi|12644235|sp|P36619.2|PMD1_SCHPO;gi|3426129|emb|CAA20363.1|	31.111	49.33	225	134	7	653	861	1126	1345	7.92e-19	90.9
	XP_449053.1	gi|1246741415|ref|NP_001342744.1|;gi|12644235|sp|P36619.2|PMD1_SCHPO;gi|3426129|emb|CAA20363.1|	23.368	43.79	475	302	18	422	856	197	649	1.83e-16	83.2
	XP_449053.1	gi|162312251|ref|NP_001018819.2|;gi|12230247|sp|P78966.1|MAM1_SCHPO;gi|1698672|gb|AAC49779.1|;gi|3738205|emb|CAA21260.1|	23.085	43.97	953	599	35	649	1527	436	1328	1.27e-36	149
	XP_449053.1	gi|19112543|ref|NP_595751.1|;gi|15214398|sp|Q9Y7M7.1|MDL1_SCHPO;gi|4760347|emb|CAB42370.1|	27.129	46.53	505	295	20	1061	1529	251	718	9.8e-32	131
	XP_449053.1	gi|63054607|ref|NP_594288.2|;gi|3915458|sp|O14286.2|ATM1_SCHPO;gi|159883990|emb|CAB16305.2|	28.571	50.4	371	232	11	1174	1527	322	676	1.99e-30	127
	XP_449053.1	gi|63054607|ref|NP_594288.2|;gi|3915458|sp|O14286.2|ATM1_SCHPO;gi|159883990|emb|CAB16305.2|	23.58	43.75	352	237	11	527	856	322	663	4.59e-14	74.7
	XP_449053.1	gi|19075785|ref|NP_588285.1|;gi|15213983|sp|O94489.1|EF3_SCHPO;gi|4107285|emb|CAA22654.1|	26.752	42.68	157	77	5	662	803	447	580	0.000158	43.9
	XP_446375.1	gi|429242664|ref|NP_593943.3|;gi|1723255|sp|Q10185.1|ABC2_SCHPO;gi|347834132|emb|CAA93309.3|	29.267	48.1	1418	833	30	106	1469	176	1477	5.98e-178	569
	XP_446375.1	gi|19111847|ref|NP_595055.1|;gi|31340495|sp|Q9P5N0.1|ABC3_SCHPO;gi|7838270|emb|CAB91574.1|	29.178	47.31	1412	833	25	113	1469	165	1464	1.74e-172	554
	XP_446375.1	gi|19115470|ref|NP_594558.1|;gi|74698341|sp|Q9P7V2.1|ABC4_SCHPO;gi|6723887|emb|CAB66463.1|	29.435	48.1	1291	767	32	208	1470	283	1457	8.33e-148	486
	XP_446375.1	gi|19115497|ref|NP_594585.1|;gi|2492599|sp|Q92337.1|ABC1_SCHPO;gi|1669743|emb|CAA70526.1|;gi|2414667|emb|CAB16410.1|	28.528	47.9	1311	798	32	187	1471	230	1427	4.14e-139	462
	XP_446375.1	gi|162312131|ref|NP_588371.3|;gi|6166206|sp|Q02592.3|HMT1_SCHPO;gi|157310526|emb|CAA20865.2|	28.24	46.62	517	318	16	964	1463	336	816	1.2e-39	157
	XP_446375.1	gi|162312131|ref|NP_588371.3|;gi|6166206|sp|Q02592.3|HMT1_SCHPO;gi|157310526|emb|CAA20865.2|	28.972	50	214	130	6	617	812	600	809	1.5e-17	86.3
	XP_446375.1	gi|63054607|ref|NP_594288.2|;gi|3915458|sp|O14286.2|ATM1_SCHPO;gi|159883990|emb|CAB16305.2|	25.417	44.16	539	357	14	939	1463	169	676	1.44e-30	127
	XP_446375.1	gi|63054607|ref|NP_594288.2|;gi|3915458|sp|O14286.2|ATM1_SCHPO;gi|159883990|emb|CAB16305.2|	26.84	46.32	231	152	5	621	835	463	692	3.99e-16	81.6
	XP_446375.1	gi|1246741415|ref|NP_001342744.1|;gi|12644235|sp|P36619.2|PMD1_SCHPO;gi|3426129|emb|CAA20363.1|	28.826	50.18	281	155	6	1185	1445	1081	1336	1.1e-29	126
	XP_446375.1	gi|1246741415|ref|NP_001342744.1|;gi|12644235|sp|P36619.2|PMD1_SCHPO;gi|3426129|emb|CAA20363.1|	24.734	42.64	659	416	24	821	1445	33	645	4.71e-27	117
	XP_446375.1	gi|1246741415|ref|NP_001342744.1|;gi|12644235|sp|P36619.2|PMD1_SCHPO;gi|3426129|emb|CAA20363.1|	31.401	48.79	207	123	4	619	808	1139	1343	3.76e-20	95.1
	XP_446375.1	gi|1246741415|ref|NP_001342744.1|;gi|12644235|sp|P36619.2|PMD1_SCHPO;gi|3426129|emb|CAA20363.1|	27.49	45.42	251	151	6	619	839	440	689	5.64e-16	81.6
	XP_446375.1	gi|19112543|ref|NP_595751.1|;gi|15214398|sp|Q9Y7M7.1|MDL1_SCHPO;gi|4760347|emb|CAB42370.1|	24.022	41.9	537	348	14	931	1445	201	699	4.75e-25	110
	XP_446375.1	gi|19112543|ref|NP_595751.1|;gi|15214398|sp|Q9Y7M7.1|MDL1_SCHPO;gi|4760347|emb|CAB42370.1|	28.444	50.22	225	136	7	617	821	500	719	5.74e-18	87.4
	XP_446375.1	gi|162312251|ref|NP_001018819.2|;gi|12230247|sp|P78966.1|MAM1_SCHPO;gi|1698672|gb|AAC49779.1|;gi|3738205|emb|CAA21260.1|	32.946	51.16	258	146	8	1208	1461	1093	1327	7.61e-22	100
	XP_446375.1	gi|19112629|ref|NP_595837.1|;gi|74676008|sp|O59672.1|YB89_SCHPO;gi|3006145|emb|CAA18386.1|	43.396	62.26	53	29	1	1218	1270	522	573	3.46e-05	45.8
ABCD	XP_445428.1	gi|162312251|ref|NP_001018819.2|;gi|12230247|sp|P78966.1|MAM1_SCHPO;gi|1698672|gb|AAC49779.1|;gi|3738205|emb|CAA21260.1|	24.71	42.47	259	149	7	497	750	1099	1316	3.22e-09	58.5
	XP_445428.1	gi|19115470|ref|NP_594558.1|;gi|74698341|sp|Q9P7V2.1|ABC4_SCHPO;gi|6723887|emb|CAB66463.1|	25.225	40.09	222	108	10	515	729	633	803	0.001	40.4
	XP_445428.1	gi|19075551|ref|NP_588051.1|;gi|74698422|sp|Q9USH9.1|YJQ1_SCHPO;gi|6066736|emb|CAB58409.1|	36.17	57.45	47	30	0	497	543	594	640	0.002	39.7
	XP_445428.1	gi|19075785|ref|NP_588285.1|;gi|15213983|sp|O94489.1|EF3_SCHPO;gi|4107285|emb|CAA22654.1|	35.849	56.6	53	29	2	496	545	672	722	0.011	37
	XP_445428.1	gi|19112731|ref|NP_595939.1|;gi|74675989|sp|O42943.1|YBP8_SCHPO;gi|2956760|emb|CAA17906.1|	21.753	41.23	308	197	11	510	807	88	361	0.011	37
	XP_445428.1	gi|19114521|ref|NP_593609.1|;gi|26393280|sp|O14134.1|ELF1_SCHPO;gi|2462683|emb|CAB16738.1|	37.838	56.76	37	23	0	508	544	455	491	0.054	34.7
	XP_445428.1	gi|19114521|ref|NP_593609.1|;gi|26393280|sp|O14134.1|ELF1_SCHPO;gi|2462683|emb|CAB16738.1|	61.111	83.33	18	7	0	528	545	724	741	2.6	29.3
	XP_445428.1	gi|19112629|ref|NP_595837.1|;gi|74676008|sp|O59672.1|YB89_SCHPO;gi|3006145|emb|CAA18386.1|	27.66	59.57	47	29	1	497	543	523	564	0.11	33.9
	XP_445428.1	gi|429243705|ref|NP_594907.2|;gi|384872679|sp|O13710.3|SMC5_SCHPO;gi|347834221|emb|CAB11195.2|	51.515	63.64	33	13	2	519	548	39	71	0.53	31.6
	XP_445428.1	gi|19115830|ref|NP_594918.1|;gi|1709996|sp|P50531.1|RAD17_SCHPO;gi|1054850|emb|CAA62993.1|;gi|2330686|emb|CAB11206.1|	57.895	78.95	19	8	0	526	544	108	126	1.3	30
	XP_445428.1	gi|19113227|ref|NP_596435.1|;gi|74626714|sp|O43005.1|AP2B_SCHPO;gi|2956773|emb|CAA17886.1|	52.174	65.22	23	9	1	570	592	224	244	3.6	28.9
	XP_449450.1	gi|162312131|ref|NP_588371.3|;gi|6166206|sp|Q02592.3|HMT1_SCHPO;gi|157310526|emb|CAA20865.2|	24.806	42.64	258	148	11	566	804	562	792	1.66e-07	52.8
	XP_449450.1	gi|19112543|ref|NP_595751.1|;gi|15214398|sp|Q9Y7M7.1|MDL1_SCHPO;gi|4760347|emb|CAB42370.1|	23.077	43.27	208	123	6	616	803	502	692	1.79e-06	49.3
	XP_449450.1	gi|162312251|ref|NP_001018819.2|;gi|12230247|sp|P78966.1|MAM1_SCHPO;gi|1698672|gb|AAC49779.1|;gi|3738205|emb|CAA21260.1|	24.171	47.39	211	129	9	629	827	1133	1324	2.96e-06	48.9
	XP_449450.1	gi|162312251|ref|NP_001018819.2|;gi|12230247|sp|P78966.1|MAM1_SCHPO;gi|1698672|gb|AAC49779.1|;gi|3738205|emb|CAA21260.1|	21.569	39.22	408	250	16	437	799	247	629	9.59e-05	43.9
	XP_449450.1	gi|1246741415|ref|NP_001342744.1|;gi|12644235|sp|P36619.2|PMD1_SCHPO;gi|3426129|emb|CAA20363.1|	21.939	44.39	196	130	7	623	805	1146	1331	6.27e-06	47.8
	XP_449450.1	gi|1246741415|ref|NP_001342744.1|;gi|12644235|sp|P36619.2|PMD1_SCHPO;gi|3426129|emb|CAA20363.1|	43.243	70.27	37	21	0	734	770	567	603	0.006	38.1
	XP_449450.1	gi|63054607|ref|NP_594288.2|;gi|3915458|sp|O14286.2|ATM1_SCHPO;gi|159883990|emb|CAB16305.2|	23.79	40.32	248	143	9	612	830	451	681	6.56e-06	47.4
	XP_449450.1	gi|19112629|ref|NP_595837.1|;gi|74676008|sp|O59672.1|YB89_SCHPO;gi|3006145|emb|CAA18386.1|	37.5	55.36	56	35	0	734	789	636	691	0.00011	43.5
	XP_449450.1	gi|19075551|ref|NP_588051.1|;gi|74698422|sp|Q9USH9.1|YJQ1_SCHPO;gi|6066736|emb|CAB58409.1|	33.333	56.41	78	46	3	721	793	406	482	0.000519	41.2
	XP_449450.1	gi|19075551|ref|NP_588051.1|;gi|74698422|sp|Q9USH9.1|YJQ1_SCHPO;gi|6066736|emb|CAB58409.1|	26.271	41.53	236	126	10	564	794	580	772	0.001	40
	XP_449450.1	gi|19114521|ref|NP_593609.1|;gi|26393280|sp|O14134.1|ELF1_SCHPO;gi|2462683|emb|CAB16738.1|	25.556	44.44	90	56	2	728	815	902	982	0.028	35.8
	XP_449450.1	gi|19075785|ref|NP_588285.1|;gi|15213983|sp|O94489.1|EF3_SCHPO;gi|4107285|emb|CAA22654.1|	32.727	50.91	55	37	0	735	789	904	958	0.15	33.5
	XP_449450.1	gi|19112702|ref|NP_595910.1|;gi|1168808|sp|P41411.1|CDC18_SCHPO;gi|311174|gb|AAA02871.1|;gi|3006165|emb|CAA18425.1|	68.75	87.5	16	5	0	680	695	509	524	1.8	29.6
ABCE	XP_446712.1	gi|19113524|ref|NP_596732.1|;gi|74676038|sp|O60102.1|RLI1_SCHPO;gi|3184109|emb|CAA19324.1|	71.523	83.94	604	161	2	1	604	1	593	0	905
	XP_446712.1	gi|19114521|ref|NP_593609.1|;gi|26393280|sp|O14134.1|ELF1_SCHPO;gi|2462683|emb|CAB16738.1|	25.796	41.08	314	188	10	103	406	470	748	3.64e-12	67
	XP_446712.1	gi|19114521|ref|NP_593609.1|;gi|26393280|sp|O14134.1|ELF1_SCHPO;gi|2462683|emb|CAB16738.1|	28.696	44.35	115	66	4	430	536	882	988	0.17	32.7
	XP_446712.1	gi|19114521|ref|NP_593609.1|;gi|26393280|sp|O14134.1|ELF1_SCHPO;gi|2462683|emb|CAB16738.1|	31.915	51.06	47	32	0	219	265	908	954	5.2	27.7
	XP_446712.1	gi|19075785|ref|NP_588285.1|;gi|15213983|sp|O94489.1|EF3_SCHPO;gi|4107285|emb|CAA22654.1|	27.053	41.55	207	113	5	212	401	539	724	1.58e-09	58.5
	XP_446712.1	gi|19075785|ref|NP_588285.1|;gi|15213983|sp|O94489.1|EF3_SCHPO;gi|4107285|emb|CAA22654.1|	28.571	55.1	49	35	0	464	512	901	949	0.88	30.4
	XP_446712.1	gi|19075785|ref|NP_588285.1|;gi|15213983|sp|O94489.1|EF3_SCHPO;gi|4107285|emb|CAA22654.1|	31.481	51.85	54	35	1	202	253	882	935	3	28.5
	XP_446712.1	gi|19112629|ref|NP_595837.1|;gi|74676008|sp|O59672.1|YB89_SCHPO;gi|3006145|emb|CAA18386.1|	29.592	44.9	196	94	11	376	546	544	720	3.8e-07	50.8
	XP_446712.1	gi|19112629|ref|NP_595837.1|;gi|74676008|sp|O59672.1|YB89_SCHPO;gi|3006145|emb|CAA18386.1|	25.967	44.75	181	103	6	106	285	547	697	5.37e-05	43.9
	XP_446712.1	gi|1246741415|ref|NP_001342744.1|;gi|12644235|sp|P36619.2|PMD1_SCHPO;gi|3426129|emb|CAA20363.1|	25.128	44.1	195	116	8	99	282	1143	1318	3.27e-05	44.7
	XP_446712.1	gi|19115470|ref|NP_594558.1|;gi|74698341|sp|Q9P7V2.1|ABC4_SCHPO;gi|6723887|emb|CAB66463.1|	25.989	45.76	177	114	4	363	526	627	799	3.86e-05	44.3
	XP_446712.1	gi|162312251|ref|NP_001018819.2|;gi|12230247|sp|P78966.1|MAM1_SCHPO;gi|1698672|gb|AAC49779.1|;gi|3738205|emb|CAA21260.1|	24.324	45.95	185	125	5	103	285	462	633	0.000307	41.6
	XP_446712.1	gi|162312251|ref|NP_001018819.2|;gi|12230247|sp|P78966.1|MAM1_SCHPO;gi|1698672|gb|AAC49779.1|;gi|3738205|emb|CAA21260.1|	26.238	44.06	202	110	9	352	526	439	628	0.002	38.9
	XP_446712.1	gi|19115286|ref|NP_594374.1|;gi|74698442|sp|Q9UT95.1|YL44_SCHPO;gi|5777698|emb|CAB53407.1|	24.157	39.89	178	107	6	91	257	24	184	0.001	39.3
	XP_446712.1	gi|19115497|ref|NP_594585.1|;gi|2492599|sp|Q92337.1|ABC1_SCHPO;gi|1669743|emb|CAA70526.1|;gi|2414667|emb|CAB16410.1|	34.375	64.06	64	39	2	222	283	707	769	0.002	39.3
	XP_446712.1	gi|162312100|ref|NP_587932.3|;gi|1168650|sp|P41820.1|BFR1_SCHPO;gi|609264|emb|CAA58062.1|;gi|157310495|emb|CAC34990.2|	26.347	45.51	167	92	8	367	505	901	1064	0.006	37.4
ABCF	XP_445278.2	gi|19112731|ref|NP_595939.1|;gi|74675989|sp|O42943.1|YBP8_SCHPO;gi|2956760|emb|CAA17906.1|	54.501	74.14	611	269	3	111	718	1	605	0	673
	XP_445278.2	gi|19075551|ref|NP_588051.1|;gi|74698422|sp|Q9USH9.1|YJQ1_SCHPO;gi|6066736|emb|CAB58409.1|	40.032	59.81	627	336	9	123	719	190	806	2.9e-146	445
	XP_445278.2	gi|19112629|ref|NP_595837.1|;gi|74676008|sp|O59672.1|YB89_SCHPO;gi|3006145|emb|CAA18386.1|	36.174	55.95	622	346	9	120	712	124	723	1.92e-117	367
	XP_445278.2	gi|19114521|ref|NP_593609.1|;gi|26393280|sp|O14134.1|ELF1_SCHPO;gi|2462683|emb|CAB16738.1|	27.533	45.15	454	230	12	198	634	451	822	2.96e-44	169
	XP_445278.2	gi|19114521|ref|NP_593609.1|;gi|26393280|sp|O14134.1|ELF1_SCHPO;gi|2462683|emb|CAB16738.1|	31.122	45.41	196	119	5	507	696	449	634	2.2e-14	74.7
	XP_445278.2	gi|19114521|ref|NP_593609.1|;gi|26393280|sp|O14134.1|ELF1_SCHPO;gi|2462683|emb|CAB16738.1|	38.144	54.64	97	59	1	606	701	890	986	4.06e-11	64.3
	XP_445278.2	gi|19114521|ref|NP_593609.1|;gi|26393280|sp|O14134.1|ELF1_SCHPO;gi|2462683|emb|CAB16738.1|	35.938	68.75	64	41	0	337	400	911	974	7.67e-08	53.5
	XP_445278.2	gi|19075785|ref|NP_588285.1|;gi|15213983|sp|O94489.1|EF3_SCHPO;gi|4107285|emb|CAA22654.1|	28.463	46.6	397	186	13	191	575	434	744	2.12e-37	148
	XP_445278.2	gi|19075785|ref|NP_588285.1|;gi|15213983|sp|O94489.1|EF3_SCHPO;gi|4107285|emb|CAA22654.1|	28.261	51.63	184	123	4	533	714	462	638	1.07e-14	75.9
	XP_445278.2	gi|19075785|ref|NP_588285.1|;gi|15213983|sp|O94489.1|EF3_SCHPO;gi|4107285|emb|CAA22654.1|	30.303	59.6	99	68	1	323	420	889	987	2.46e-09	58.5
	XP_445278.2	gi|19075785|ref|NP_588285.1|;gi|15213983|sp|O94489.1|EF3_SCHPO;gi|4107285|emb|CAA22654.1|	34.211	60.53	76	50	0	626	701	904	979	9.23e-09	56.6
	XP_445278.2	gi|19112543|ref|NP_595751.1|;gi|15214398|sp|Q9Y7M7.1|MDL1_SCHPO;gi|4760347|emb|CAB42370.1|	25.214	45.3	234	131	7	450	657	436	651	3.12e-13	70.9
	XP_445278.2	gi|162312251|ref|NP_001018819.2|;gi|12230247|sp|P78966.1|MAM1_SCHPO;gi|1698672|gb|AAC49779.1|;gi|3738205|emb|CAA21260.1|	27.692	45.13	195	122	7	505	681	435	628	8.32e-10	60.1
	XP_445278.2	gi|162312251|ref|NP_001018819.2|;gi|12230247|sp|P78966.1|MAM1_SCHPO;gi|1698672|gb|AAC49779.1|;gi|3738205|emb|CAA21260.1|	29.114	44.94	158	91	5	216	368	461	602	2.85e-06	48.5
	XP_445278.2	gi|162312131|ref|NP_588371.3|;gi|6166206|sp|Q02592.3|HMT1_SCHPO;gi|157310526|emb|CAA20865.2|	26.471	43.14	204	110	6	505	680	586	777	3.55e-08	54.7
	XP_445278.2	gi|162312131|ref|NP_588371.3|;gi|6166206|sp|Q02592.3|HMT1_SCHPO;gi|157310526|emb|CAA20865.2|	34.286	62.86	70	43	2	324	391	709	777	0.00019	42.4
	XP_445278.2	gi|19113524|ref|NP_596732.1|;gi|74676038|sp|O60102.1|RLI1_SCHPO;gi|3184109|emb|CAA19324.1|	26.842	44.74	190	106	6	535	695	107	292	4.99e-07	50.4
	XP_445278.2	gi|19113524|ref|NP_596732.1|;gi|74676038|sp|O60102.1|RLI1_SCHPO;gi|3184109|emb|CAA19324.1|	25.14	43.02	179	89	7	222	396	380	517	0.000361	41.2
	XP_445278.2	gi|19113524|ref|NP_596732.1|;gi|74676038|sp|O60102.1|RLI1_SCHPO;gi|3184109|emb|CAA19324.1|	25.444	44.38	169	93	8	217	370	103	253	0.12	33.1
	XP_445278.2	gi|19115470|ref|NP_594558.1|;gi|74698341|sp|Q9P7V2.1|ABC4_SCHPO;gi|6723887|emb|CAB66463.1|	24.658	43.38	219	133	9	503	700	611	818	3.25e-05	45.1
	XP_445278.2	gi|19115470|ref|NP_594558.1|;gi|74698341|sp|Q9P7V2.1|ABC4_SCHPO;gi|6723887|emb|CAB66463.1|	32.836	64.18	67	41	1	330	392	733	799	8.07e-05	43.9
	XP_445575.1	gi|19114521|ref|NP_593609.1|;gi|26393280|sp|O14134.1|ELF1_SCHPO;gi|2462683|emb|CAB16738.1|	46.579	64.57	1067	518	16	142	1184	19	1057	0	939
	XP_445575.1	gi|19075785|ref|NP_588285.1|;gi|15213983|sp|O94489.1|EF3_SCHPO;gi|4107285|emb|CAA22654.1|	38.727	58.66	958	529	16	179	1104	51	982	0	647
	XP_445575.1	gi|19112629|ref|NP_595837.1|;gi|74676008|sp|O59672.1|YB89_SCHPO;gi|3006145|emb|CAA18386.1|	32.266	46.31	406	169	12	572	877	190	589	9.3e-49	184
	XP_445575.1	gi|19112629|ref|NP_595837.1|;gi|74676008|sp|O59672.1|YB89_SCHPO;gi|3006145|emb|CAA18386.1|	38.636	61.36	88	53	1	1006	1093	618	704	7.65e-15	77
	XP_445575.1	gi|19112629|ref|NP_595837.1|;gi|74676008|sp|O59672.1|YB89_SCHPO;gi|3006145|emb|CAA18386.1|	29.121	50	182	116	5	592	766	546	721	7.83e-14	73.6
	XP_445575.1	gi|19112629|ref|NP_595837.1|;gi|74676008|sp|O59672.1|YB89_SCHPO;gi|3006145|emb|CAA18386.1|	32	61.33	75	50	1	1011	1085	341	414	9.92e-07	50.8
	XP_445575.1	gi|19112731|ref|NP_595939.1|;gi|74675989|sp|O42943.1|YBP8_SCHPO;gi|2956760|emb|CAA17906.1|	29.594	46.78	419	206	13	570	901	81	497	1.09e-42	164
	XP_445575.1	gi|19112731|ref|NP_595939.1|;gi|74675989|sp|O42943.1|YBP8_SCHPO;gi|2956760|emb|CAA17906.1|	44.872	65.38	78	43	0	1025	1102	512	589	2.31e-14	75.1
	XP_445575.1	gi|19112731|ref|NP_595939.1|;gi|74675989|sp|O42943.1|YBP8_SCHPO;gi|2956760|emb|CAA17906.1|	25.773	45.36	194	126	5	592	770	418	608	3.16e-08	55.5
	XP_445575.1	gi|19112731|ref|NP_595939.1|;gi|74675989|sp|O42943.1|YBP8_SCHPO;gi|2956760|emb|CAA17906.1|	33.824	63.24	68	45	0	1022	1089	217	284	7.27e-07	50.8
	XP_445575.1	gi|19075551|ref|NP_588051.1|;gi|74698422|sp|Q9USH9.1|YJQ1_SCHPO;gi|6066736|emb|CAB58409.1|	29.515	44.71	454	232	13	570	942	281	727	1.89e-38	152
	XP_445575.1	gi|19075551|ref|NP_588051.1|;gi|74698422|sp|Q9USH9.1|YJQ1_SCHPO;gi|6066736|emb|CAB58409.1|	46.835	67.09	79	42	0	1022	1100	709	787	5.31e-16	80.9
	XP_445575.1	gi|19075551|ref|NP_588051.1|;gi|74698422|sp|Q9USH9.1|YJQ1_SCHPO;gi|6066736|emb|CAB58409.1|	24.257	42.57	202	147	4	569	766	598	797	5.82e-08	54.7
	XP_445575.1	gi|19075551|ref|NP_588051.1|;gi|74698422|sp|Q9USH9.1|YJQ1_SCHPO;gi|6066736|emb|CAB58409.1|	30.769	55.13	78	50	3	1014	1089	411	486	0.002	40.4
	XP_445575.1	gi|162312251|ref|NP_001018819.2|;gi|12230247|sp|P78966.1|MAM1_SCHPO;gi|1698672|gb|AAC49779.1|;gi|3738205|emb|CAA21260.1|	26.601	43.35	203	100	8	571	737	439	628	6.42e-06	48.1
	XP_445575.1	gi|162312251|ref|NP_001018819.2|;gi|12230247|sp|P78966.1|MAM1_SCHPO;gi|1698672|gb|AAC49779.1|;gi|3738205|emb|CAA21260.1|	26.63	46.74	184	103	6	577	736	1115	1290	6.69e-06	48.1
	XP_445575.1	gi|162312251|ref|NP_001018819.2|;gi|12230247|sp|P78966.1|MAM1_SCHPO;gi|1698672|gb|AAC49779.1|;gi|3738205|emb|CAA21260.1|	37.681	57.97	69	41	1	1012	1080	1224	1290	3.54e-05	45.8
	XP_445575.1	gi|162312251|ref|NP_001018819.2|;gi|12230247|sp|P78966.1|MAM1_SCHPO;gi|1698672|gb|AAC49779.1|;gi|3738205|emb|CAA21260.1|	30.097	51.46	103	56	4	1024	1118	569	663	0.000828	41.2
	XP_445575.1	gi|162312251|ref|NP_001018819.2|;gi|12230247|sp|P78966.1|MAM1_SCHPO;gi|1698672|gb|AAC49779.1|;gi|3738205|emb|CAA21260.1|	33.333	63.33	60	38	1	810	867	1104	1163	0.016	37
	XP_445575.1	gi|1246741415|ref|NP_001342744.1|;gi|12644235|sp|P36619.2|PMD1_SCHPO;gi|3426129|emb|CAA20363.1|	27.308	43.85	260	141	13	553	779	1109	1353	1.17e-05	47.4
	XP_445575.1	gi|1246742936|ref|NP_001343004.1|;gi|160358992|sp|Q7Z991.2|YE31_SCHPO;gi|159884029|emb|CAD99130.2|	25.225	44.59	222	140	7	563	766	3	216	3.35e-05	44.7
	XP_445575.1	gi|1246742936|ref|NP_001343004.1|;gi|160358992|sp|Q7Z991.2|YE31_SCHPO;gi|159884029|emb|CAD99130.2|	41.463	63.41	41	24	0	807	847	5	45	0.034	35.4
	XP_445575.1	gi|19113524|ref|NP_596732.1|;gi|74676038|sp|O60102.1|RLI1_SCHPO;gi|3184109|emb|CAA19324.1|	25.128	38.97	195	90	7	590	742	103	283	5.66e-05	44.7
	XP_445575.1	gi|19113524|ref|NP_596732.1|;gi|74676038|sp|O60102.1|RLI1_SCHPO;gi|3184109|emb|CAA19324.1|	28.571	49.35	77	44	2	1016	1081	202	278	0.031	35.8
	XP_445575.1	gi|19113524|ref|NP_596732.1|;gi|74676038|sp|O60102.1|RLI1_SCHPO;gi|3184109|emb|CAA19324.1|	32.203	52.54	59	34	1	1013	1071	449	501	0.39	32.3
	XP_445575.1	gi|19111847|ref|NP_595055.1|;gi|31340495|sp|Q9P5N0.1|ABC3_SCHPO;gi|7838270|emb|CAB91574.1|	46.512	65.12	43	23	0	670	712	693	735	0.002	40.4
	XP_445575.1	gi|19111847|ref|NP_595055.1|;gi|31340495|sp|Q9P5N0.1|ABC3_SCHPO;gi|7838270|emb|CAB91574.1|	36.364	63.64	44	28	0	821	864	1242	1285	0.14	33.9
	XP_448674.1	gi|19112629|ref|NP_595837.1|;gi|74676008|sp|O59672.1|YB89_SCHPO;gi|3006145|emb|CAA18386.1|	55.405	72.97	740	307	10	8	741	5	727	0	803
	XP_448674.1	gi|19112731|ref|NP_595939.1|;gi|74675989|sp|O42943.1|YBP8_SCHPO;gi|2956760|emb|CAA17906.1|	37.838	58.02	555	312	7	191	736	68	598	8.66e-122	376
	XP_448674.1	gi|19075551|ref|NP_588051.1|;gi|74698422|sp|Q9USH9.1|YJQ1_SCHPO;gi|6066736|emb|CAB58409.1|	37.23	57.19	556	312	10	192	736	269	798	1.55e-109	350
	XP_448674.1	gi|19075551|ref|NP_588051.1|;gi|74698422|sp|Q9USH9.1|YJQ1_SCHPO;gi|6066736|emb|CAB58409.1|	26.154	40.38	260	133	6	191	448	591	793	8.63e-13	69.7
	XP_448674.1	gi|19114521|ref|NP_593609.1|;gi|26393280|sp|O14134.1|ELF1_SCHPO;gi|2462683|emb|CAB16738.1|	29.691	45.77	485	233	15	158	629	403	792	8.24e-47	177
	XP_448674.1	gi|19114521|ref|NP_593609.1|;gi|26393280|sp|O14134.1|ELF1_SCHPO;gi|2462683|emb|CAB16738.1|	33.854	47.92	192	107	6	536	717	449	630	8.85e-18	85.9
	XP_448674.1	gi|19114521|ref|NP_593609.1|;gi|26393280|sp|O14134.1|ELF1_SCHPO;gi|2462683|emb|CAB16738.1|	33.784	51.35	148	93	3	588	734	851	994	3.37e-17	84
	XP_448674.1	gi|19114521|ref|NP_593609.1|;gi|26393280|sp|O14134.1|ELF1_SCHPO;gi|2462683|emb|CAB16738.1|	25.347	42.36	288	142	11	207	433	701	976	5.2e-10	60.5
	XP_448674.1	gi|19075785|ref|NP_588285.1|;gi|15213983|sp|O94489.1|EF3_SCHPO;gi|4107285|emb|CAA22654.1|	26.275	42.75	510	221	17	141	606	357	755	2.92e-34	138
	XP_448674.1	gi|19075785|ref|NP_588285.1|;gi|15213983|sp|O94489.1|EF3_SCHPO;gi|4107285|emb|CAA22654.1|	28.358	48.26	201	135	3	545	742	447	641	5.39e-16	80.1
	XP_448674.1	gi|19075785|ref|NP_588285.1|;gi|15213983|sp|O94489.1|EF3_SCHPO;gi|4107285|emb|CAA22654.1|	34.021	55.67	97	63	1	628	723	880	976	1.08e-13	72.8
	XP_448674.1	gi|19075785|ref|NP_588285.1|;gi|15213983|sp|O94489.1|EF3_SCHPO;gi|4107285|emb|CAA22654.1|	29.897	53.61	97	63	1	368	459	904	1000	1.77e-07	52.4
	XP_448674.1	gi|63054607|ref|NP_594288.2|;gi|3915458|sp|O14286.2|ATM1_SCHPO;gi|159883990|emb|CAB16305.2|	26.957	46.09	230	117	7	532	725	443	657	9.09e-15	75.9
	XP_448674.1	gi|162312251|ref|NP_001018819.2|;gi|12230247|sp|P78966.1|MAM1_SCHPO;gi|1698672|gb|AAC49779.1|;gi|3738205|emb|CAA21260.1|	29.167	46.21	264	144	10	488	725	1063	1309	1.56e-13	72
	XP_448674.1	gi|162312251|ref|NP_001018819.2|;gi|12230247|sp|P78966.1|MAM1_SCHPO;gi|1698672|gb|AAC49779.1|;gi|3738205|emb|CAA21260.1|	28.431	45.59	204	119	8	533	712	434	634	9.54e-09	56.6
	XP_448674.1	gi|162312251|ref|NP_001018819.2|;gi|12230247|sp|P78966.1|MAM1_SCHPO;gi|1698672|gb|AAC49779.1|;gi|3738205|emb|CAA21260.1|	38.095	60.32	63	39	0	365	427	1233	1295	4.49e-05	44.7
	XP_448674.1	gi|162312251|ref|NP_001018819.2|;gi|12230247|sp|P78966.1|MAM1_SCHPO;gi|1698672|gb|AAC49779.1|;gi|3738205|emb|CAA21260.1|	34.375	64.06	64	40	1	367	428	570	633	0.001	40
	XP_448674.1	gi|162312131|ref|NP_588371.3|;gi|6166206|sp|Q02592.3|HMT1_SCHPO;gi|157310526|emb|CAA20865.2|	29.536	43.88	237	124	8	503	712	564	784	7.25e-13	69.7
	XP_448674.1	gi|162312131|ref|NP_588371.3|;gi|6166206|sp|Q02592.3|HMT1_SCHPO;gi|157310526|emb|CAA20865.2|	23.656	40.86	186	110	4	214	399	599	752	0.091	33.9
	XP_448674.1	gi|1246741415|ref|NP_001342744.1|;gi|12644235|sp|P36619.2|PMD1_SCHPO;gi|3426129|emb|CAA20363.1|	25.407	41.37	307	185	10	452	725	1039	1334	3.5e-10	61.2
	XP_448674.1	gi|1246741415|ref|NP_001342744.1|;gi|12644235|sp|P36619.2|PMD1_SCHPO;gi|3426129|emb|CAA20363.1|	25.581	46.05	215	123	7	532	712	420	631	2.92e-07	51.6
	XP_448674.1	gi|19112543|ref|NP_595751.1|;gi|15214398|sp|Q9Y7M7.1|MDL1_SCHPO;gi|4760347|emb|CAB42370.1|	26.423	41.46	246	115	10	531	729	481	707	1.73e-09	58.9
	XP_445123.1	gi|19075785|ref|NP_588285.1|;gi|15213983|sp|O94489.1|EF3_SCHPO;gi|4107285|emb|CAA22654.1|	63.108	77.22	1049	373	8	2	1043	5	1046	0	1327
	XP_445123.1	gi|19114521|ref|NP_593609.1|;gi|26393280|sp|O14134.1|ELF1_SCHPO;gi|2462683|emb|CAB16738.1|	38.63	56.21	1007	564	20	3	979	11	993	0	660
	XP_445123.1	gi|19112731|ref|NP_595939.1|;gi|74675989|sp|O42943.1|YBP8_SCHPO;gi|2956760|emb|CAA17906.1|	28.96	45.54	404	196	11	436	756	81	476	1.02e-43	166
	XP_445123.1	gi|19112731|ref|NP_595939.1|;gi|74675989|sp|O42943.1|YBP8_SCHPO;gi|2956760|emb|CAA17906.1|	43.75	71.25	80	45	0	892	971	508	587	2.79e-16	81.3
	XP_445123.1	gi|19112731|ref|NP_595939.1|;gi|74675989|sp|O42943.1|YBP8_SCHPO;gi|2956760|emb|CAA17906.1|	28.877	44.92	187	114	4	458	630	418	599	1.02e-12	69.7
	XP_445123.1	gi|19112731|ref|NP_595939.1|;gi|74675989|sp|O42943.1|YBP8_SCHPO;gi|2956760|emb|CAA17906.1|	29.487	62.82	78	54	1	882	959	207	283	5.49e-07	51.2
	XP_445123.1	gi|19075551|ref|NP_588051.1|;gi|74698422|sp|Q9USH9.1|YJQ1_SCHPO;gi|6066736|emb|CAB58409.1|	29.812	43.19	426	213	13	430	771	275	698	1.37e-37	149
	XP_445123.1	gi|19075551|ref|NP_588051.1|;gi|74698422|sp|Q9USH9.1|YJQ1_SCHPO;gi|6066736|emb|CAB58409.1|	43.836	67.12	73	41	0	897	969	713	785	1.11e-14	76.3
	XP_445123.1	gi|19075551|ref|NP_588051.1|;gi|74698422|sp|Q9USH9.1|YJQ1_SCHPO;gi|6066736|emb|CAB58409.1|	25.758	45.45	198	132	4	441	628	605	797	6.73e-12	67.4
	XP_445123.1	gi|19075551|ref|NP_588051.1|;gi|74698422|sp|Q9USH9.1|YJQ1_SCHPO;gi|6066736|emb|CAB58409.1|	37.313	61.19	67	41	1	893	958	417	483	2.76e-05	45.8
	XP_445123.1	gi|19112629|ref|NP_595837.1|;gi|74676008|sp|O59672.1|YB89_SCHPO;gi|3006145|emb|CAA18386.1|	35.433	50.79	254	121	6	527	739	338	589	5.41e-37	147
	XP_445123.1	gi|19112629|ref|NP_595837.1|;gi|74676008|sp|O59672.1|YB89_SCHPO;gi|3006145|emb|CAA18386.1|	30.151	49.75	199	130	3	445	636	533	729	2.46e-20	94.4
	XP_445123.1	gi|19112629|ref|NP_595837.1|;gi|74676008|sp|O59672.1|YB89_SCHPO;gi|3006145|emb|CAA18386.1|	39.13	59.78	92	55	1	873	964	614	704	1.3e-16	82.4
	XP_445123.1	gi|19112629|ref|NP_595837.1|;gi|74676008|sp|O59672.1|YB89_SCHPO;gi|3006145|emb|CAA18386.1|	33.333	60.71	84	55	1	880	963	339	421	8.38e-09	57
	XP_445123.1	gi|19112629|ref|NP_595837.1|;gi|74676008|sp|O59672.1|YB89_SCHPO;gi|3006145|emb|CAA18386.1|	36.458	53.12	96	50	3	438	527	190	280	3.28e-08	55.1
	XP_445123.1	gi|162312251|ref|NP_001018819.2|;gi|12230247|sp|P78966.1|MAM1_SCHPO;gi|1698672|gb|AAC49779.1|;gi|3738205|emb|CAA21260.1|	28.902	52.02	173	100	7	456	605	462	634	8.48e-10	60.8
	XP_445123.1	gi|162312251|ref|NP_001018819.2|;gi|12230247|sp|P78966.1|MAM1_SCHPO;gi|1698672|gb|AAC49779.1|;gi|3738205|emb|CAA21260.1|	34.409	49.46	93	58	2	883	975	1224	1313	3.7e-06	48.9
	XP_445123.1	gi|162312251|ref|NP_001018819.2|;gi|12230247|sp|P78966.1|MAM1_SCHPO;gi|1698672|gb|AAC49779.1|;gi|3738205|emb|CAA21260.1|	23.288	39.73	219	120	6	446	631	1118	1321	1.55e-05	46.6
	XP_445123.1	gi|162312251|ref|NP_001018819.2|;gi|12230247|sp|P78966.1|MAM1_SCHPO;gi|1698672|gb|AAC49779.1|;gi|3738205|emb|CAA21260.1|	32.787	54.1	61	39	1	668	726	434	494	0.00032	42.4
	XP_445123.1	gi|162312251|ref|NP_001018819.2|;gi|12230247|sp|P78966.1|MAM1_SCHPO;gi|1698672|gb|AAC49779.1|;gi|3738205|emb|CAA21260.1|	34.483	58.62	58	36	1	896	951	570	627	0.016	37
	XP_445123.1	gi|162312251|ref|NP_001018819.2|;gi|12230247|sp|P78966.1|MAM1_SCHPO;gi|1698672|gb|AAC49779.1|;gi|3738205|emb|CAA21260.1|	26	62	50	35	1	667	714	1099	1148	0.28	32.7
	XP_445123.1	gi|1246741415|ref|NP_001342744.1|;gi|12644235|sp|P36619.2|PMD1_SCHPO;gi|3426129|emb|CAA20363.1|	37.864	58.25	103	55	5	542	641	1257	1353	1.09e-06	50.4
	XP_445123.1	gi|1246741415|ref|NP_001342744.1|;gi|12644235|sp|P36619.2|PMD1_SCHPO;gi|3426129|emb|CAA20363.1|	54.545	78.79	33	15	0	544	576	568	600	0.001	40.8
	XP_445123.1	gi|1246741415|ref|NP_001342744.1|;gi|12644235|sp|P36619.2|PMD1_SCHPO;gi|3426129|emb|CAA20363.1|	28.788	56.06	66	42	2	664	726	417	480	0.023	36.2
	XP_445123.1	gi|1246742936|ref|NP_001343004.1|;gi|160358992|sp|Q7Z991.2|YE31_SCHPO;gi|159884029|emb|CAD99130.2|	24.074	43.52	216	142	6	431	628	5	216	2.36e-05	45.1
	XP_445123.1	gi|1246742936|ref|NP_001343004.1|;gi|160358992|sp|Q7Z991.2|YE31_SCHPO;gi|159884029|emb|CAD99130.2|	32.558	53.49	43	29	0	667	709	3	45	0.2	32.7
	XP_445123.1	gi|162312131|ref|NP_588371.3|;gi|6166206|sp|Q02592.3|HMT1_SCHPO;gi|157310526|emb|CAA20865.2|	26.54	41.71	211	119	7	419	598	572	777	4.5e-05	45.1
	XP_445123.1	gi|162312131|ref|NP_588371.3|;gi|6166206|sp|Q02592.3|HMT1_SCHPO;gi|157310526|emb|CAA20865.2|	35.593	55.93	59	37	1	667	725	584	641	0.017	36.6
	XP_445123.1	gi|19112543|ref|NP_595751.1|;gi|15214398|sp|Q9Y7M7.1|MDL1_SCHPO;gi|4760347|emb|CAB42370.1|	26.036	43.2	169	111	7	601	765	419	577	7.23e-05	44.3
ABCG	XP_447598.1	gi|162312100|ref|NP_587932.3|;gi|1168650|sp|P41820.1|BFR1_SCHPO;gi|609264|emb|CAA58062.1|;gi|157310495|emb|CAC34990.2|	22.546	41.93	1202	733	44	47	1122	186	1315	3.62e-57	215
	XP_447598.1	gi|162312100|ref|NP_587932.3|;gi|1168650|sp|P41820.1|BFR1_SCHPO;gi|609264|emb|CAA58062.1|;gi|157310495|emb|CAC34990.2|	25.692	46.64	506	305	16	48	521	911	1377	1.13e-33	139
	XP_447598.1	gi|162312100|ref|NP_587932.3|;gi|1168650|sp|P41820.1|BFR1_SCHPO;gi|609264|emb|CAA58062.1|;gi|157310495|emb|CAC34990.2|	23.242	40.23	512	337	12	699	1161	174	678	1.23e-22	103
	XP_447598.1	gi|19114907|ref|NP_593995.1|;gi|74698052|sp|Q9C0Y5.1|PDR1_SCHPO;gi|13624911|emb|CAC36905.1|	23.131	42.27	1003	634	35	29	953	82	1025	1.07e-41	165
	XP_447598.1	gi|19114907|ref|NP_593995.1|;gi|74698052|sp|Q9C0Y5.1|PDR1_SCHPO;gi|13624911|emb|CAC36905.1|	25	43.84	568	359	18	24	563	761	1289	2.1e-25	112
	XP_447598.1	gi|162312131|ref|NP_588371.3|;gi|6166206|sp|Q02592.3|HMT1_SCHPO;gi|157310526|emb|CAA20865.2|	29.818	47.64	275	152	12	670	930	567	814	1.62e-13	72.8
	XP_447598.1	gi|1246741415|ref|NP_001342744.1|;gi|12644235|sp|P36619.2|PMD1_SCHPO;gi|3426129|emb|CAA20363.1|	26.695	46.19	236	152	7	694	923	1126	1346	4.7e-12	68.6
	XP_447598.1	gi|1246741415|ref|NP_001342744.1|;gi|12644235|sp|P36619.2|PMD1_SCHPO;gi|3426129|emb|CAA20363.1|	28.509	47.37	228	128	10	37	254	1136	1338	8.35e-12	67.8
	XP_447598.1	gi|1246741415|ref|NP_001342744.1|;gi|12644235|sp|P36619.2|PMD1_SCHPO;gi|3426129|emb|CAA20363.1|	24.194	46.77	248	151	9	31	266	431	653	1.82e-09	60.1
	XP_447598.1	gi|1246741415|ref|NP_001342744.1|;gi|12644235|sp|P36619.2|PMD1_SCHPO;gi|3426129|emb|CAA20363.1|	27.642	47.56	246	135	11	701	928	437	657	4.07e-09	58.9
	XP_447598.1	gi|63054607|ref|NP_594288.2|;gi|3915458|sp|O14286.2|ATM1_SCHPO;gi|159883990|emb|CAB16305.2|	28.139	48.48	231	116	11	42	257	463	658	1.75e-11	66.2
	XP_447598.1	gi|162312251|ref|NP_001018819.2|;gi|12230247|sp|P78966.1|MAM1_SCHPO;gi|1698672|gb|AAC49779.1|;gi|3738205|emb|CAA21260.1|	27.619	45.24	210	106	7	697	889	447	627	4.91e-11	65.1
	XP_447598.1	gi|162312251|ref|NP_001018819.2|;gi|12230247|sp|P78966.1|MAM1_SCHPO;gi|1698672|gb|AAC49779.1|;gi|3738205|emb|CAA21260.1|	21.384	41.72	477	292	18	41	504	455	861	1.59e-08	57
	XP_447598.1	gi|19115470|ref|NP_594558.1|;gi|74698341|sp|Q9P7V2.1|ABC4_SCHPO;gi|6723887|emb|CAB66463.1|	27.315	45.83	216	119	9	702	909	631	816	3.6e-07	52.4
	XP_447598.1	gi|19115286|ref|NP_594374.1|;gi|74698442|sp|Q9UT95.1|YL44_SCHPO;gi|5777698|emb|CAB53407.1|	22.672	40.89	247	137	8	701	921	19	237	0.000387	42
	XP_447598.1	gi|1246742936|ref|NP_001343004.1|;gi|160358992|sp|Q7Z991.2|YE31_SCHPO;gi|159884029|emb|CAD99130.2|	29.126	44.66	103	66	1	787	889	92	187	0.000438	41.2
	XP_447598.1	gi|1246742936|ref|NP_001343004.1|;gi|160358992|sp|Q7Z991.2|YE31_SCHPO;gi|159884029|emb|CAD99130.2|	24.413	45.07	213	131	6	23	235	5	187	0.19	33.1
	XP_447598.1	gi|19075785|ref|NP_588285.1|;gi|15213983|sp|O94489.1|EF3_SCHPO;gi|4107285|emb|CAA22654.1|	24.855	40.46	173	90	5	36	208	448	580	0.000853	41.2
	XP_447598.1	gi|19075785|ref|NP_588285.1|;gi|15213983|sp|O94489.1|EF3_SCHPO;gi|4107285|emb|CAA22654.1|	32.877	49.32	73	49	0	148	220	875	947	0.024	36.6
	XP_447598.1	gi|19075785|ref|NP_588285.1|;gi|15213983|sp|O94489.1|EF3_SCHPO;gi|4107285|emb|CAA22654.1|	27.397	54.79	73	50	1	803	875	879	948	0.72	31.6
	XP_447598.1	gi|19075785|ref|NP_588285.1|;gi|15213983|sp|O94489.1|EF3_SCHPO;gi|4107285|emb|CAA22654.1|	28.07	52.63	57	30	2	716	768	704	753	4.2	29.3
	XP_449421.1	gi|162312100|ref|NP_587932.3|;gi|1168650|sp|P41820.1|BFR1_SCHPO;gi|609264|emb|CAA58062.1|;gi|157310495|emb|CAC34990.2|	43.755	61.87	1369	718	14	164	1499	176	1525	0	1165
	XP_449421.1	gi|19114907|ref|NP_593995.1|;gi|74698052|sp|Q9C0Y5.1|PDR1_SCHPO;gi|13624911|emb|CAC36905.1|	30.18	50.45	1332	879	18	164	1486	91	1380	0	667
	XP_449421.1	gi|1246741415|ref|NP_001342744.1|;gi|12644235|sp|P36619.2|PMD1_SCHPO;gi|3426129|emb|CAA20363.1|	30.864	46.09	243	142	13	866	1096	1124	1352	6.72e-11	65.1
	XP_449421.1	gi|1246741415|ref|NP_001342744.1|;gi|12644235|sp|P36619.2|PMD1_SCHPO;gi|3426129|emb|CAA20363.1|	26.804	42.96	291	165	11	875	1154	437	690	9.21e-10	61.2
	XP_449421.1	gi|63054607|ref|NP_594288.2|;gi|3915458|sp|O14286.2|ATM1_SCHPO;gi|159883990|emb|CAB16305.2|	25.359	46.41	209	141	9	873	1075	456	655	2.31e-06	49.7
	XP_447461.1	gi|162312100|ref|NP_587932.3|;gi|1168650|sp|P41820.1|BFR1_SCHPO;gi|609264|emb|CAA58062.1|;gi|157310495|emb|CAC34990.2|	43.313	62.44	1443	751	20	105	1505	108	1525	0	1219
	XP_447461.1	gi|19114907|ref|NP_593995.1|;gi|74698052|sp|Q9C0Y5.1|PDR1_SCHPO;gi|13624911|emb|CAC36905.1|	29.707	53.76	1397	925	25	105	1481	23	1382	0	691
	XP_447461.1	gi|162312131|ref|NP_588371.3|;gi|6166206|sp|Q02592.3|HMT1_SCHPO;gi|157310526|emb|CAA20865.2|	23.305	50	236	169	8	827	1058	553	780	8.63e-09	57.8
	XP_447461.1	gi|162312251|ref|NP_001018819.2|;gi|12230247|sp|P78966.1|MAM1_SCHPO;gi|1698672|gb|AAC49779.1|;gi|3738205|emb|CAA21260.1|	27.228	50	202	132	7	876	1074	1118	1307	9.81e-09	57.8
	XP_447461.1	gi|19112731|ref|NP_595939.1|;gi|74675989|sp|O42943.1|YBP8_SCHPO;gi|2956760|emb|CAA17906.1|	24.39	44.6	287	188	10	807	1081	31	300	7.19e-06	48.1
	XP_447461.1	gi|19115666|ref|NP_594754.1|;gi|12643553|sp|O36023.2|SPN1_SCHPO;gi|6977953|emb|CAB11714.2|;gi|15487672|gb|AAB53692.2|	48.718	69.23	39	15	1	891	924	100	138	0.008	38.1
	XP_447461.1	gi|429242664|ref|NP_593943.3|;gi|1723255|sp|Q10185.1|ABC2_SCHPO;gi|347834132|emb|CAA93309.3|	21.667	41.67	240	161	9	177	409	1255	1474	0.021	37
	XP_447461.1	gi|19114521|ref|NP_593609.1|;gi|26393280|sp|O14134.1|ELF1_SCHPO;gi|2462683|emb|CAB16738.1|	27.586	44.83	87	53	2	856	942	691	767	0.08	35
	XP_447461.1	gi|19115286|ref|NP_594374.1|;gi|74698442|sp|Q9UT95.1|YL44_SCHPO;gi|5777698|emb|CAB53407.1|	27.027	51.35	74	49	2	971	1044	127	195	0.55	32.3
	XP_447461.1	gi|19115322|ref|NP_594410.1|;gi|74581940|sp|O14002.1|MAK2_SCHPO;gi|2388949|emb|CAB11683.1|	43.75	68.75	32	15	1	876	907	372	400	2.3	30.4
	XP_446088.1	gi|162312100|ref|NP_587932.3|;gi|1168650|sp|P41820.1|BFR1_SCHPO;gi|609264|emb|CAA58062.1|;gi|157310495|emb|CAC34990.2|	41.906	60.69	1427	755	17	125	1519	132	1516	0	1150
	XP_446088.1	gi|19114907|ref|NP_593995.1|;gi|74698052|sp|Q9C0Y5.1|PDR1_SCHPO;gi|13624911|emb|CAC36905.1|	28.264	48.64	1394	934	18	127	1514	47	1380	0	637
	XP_446088.1	gi|1246741415|ref|NP_001342744.1|;gi|12644235|sp|P36619.2|PMD1_SCHPO;gi|3426129|emb|CAA20363.1|	26.996	45.63	263	152	13	879	1124	1113	1352	8.37e-11	64.7
	XP_446088.1	gi|1246741415|ref|NP_001342744.1|;gi|12644235|sp|P36619.2|PMD1_SCHPO;gi|3426129|emb|CAA20363.1|	24.375	41.88	320	193	12	885	1193	420	701	2.39e-08	56.6
	XP_446088.1	gi|63054607|ref|NP_594288.2|;gi|3915458|sp|O14286.2|ATM1_SCHPO;gi|159883990|emb|CAB16305.2|	25.926	44.44	216	131	11	901	1103	456	655	0.000128	44.3
	XP_449665.1	gi|162312100|ref|NP_587932.3|;gi|1168650|sp|P41820.1|BFR1_SCHPO;gi|609264|emb|CAA58062.1|;gi|157310495|emb|CAC34990.2|	41.504	61.35	1436	771	19	82	1471	102	1514	0	1152
	XP_449665.1	gi|19114907|ref|NP_593995.1|;gi|74698052|sp|Q9C0Y5.1|PDR1_SCHPO;gi|13624911|emb|CAC36905.1|	29.062	51.4	1397	899	26	114	1474	46	1386	0	677
	XP_449665.1	gi|162312131|ref|NP_588371.3|;gi|6166206|sp|Q02592.3|HMT1_SCHPO;gi|157310526|emb|CAA20865.2|	25.879	47.28	313	207	13	760	1070	511	800	3.57e-13	72
	XP_449665.1	gi|1246741415|ref|NP_001342744.1|;gi|12644235|sp|P36619.2|PMD1_SCHPO;gi|3426129|emb|CAA20363.1|	28.649	50.27	185	116	7	871	1048	1144	1319	5.43e-10	62
	XP_449665.1	gi|1246741415|ref|NP_001342744.1|;gi|12644235|sp|P36619.2|PMD1_SCHPO;gi|3426129|emb|CAA20363.1|	25.893	46.88	224	146	8	863	1074	436	651	7.79e-06	48.5
[truncated: 45 more rows]
